# Supplementary material for: Accumulation of Epigenetic Noise in the Aging Corneal Epithelium and Its Possible Mechanism
Source: FASEB J. 2025 Jun 9;39(11):e70699. doi: 10.1096/fj.202500954R (PMC12147993; doi:10.1096/fj.202500954R)
Supplement: Supplementary file 1 — Supporting Information S1. Results of the RNA‐seq analysis [file FSB2-39-e70699-s001.xlsx]

## Sheet: CE 2m vs 14m data
gene_id	CE2m_1	CE2m_2	CE2m_3	CE14m_1	CE14m_2	CE14m_3	gene	logFC	logCPM	F	PValue	FDR
ENSMUSG00000020912.5	35936.8	34847.7	36069.7	31610.7	30590.8	28565.6	Krt12	-0.235403	15.0074	2.89876	0.123268	0.257137
ENSMUSG00000019102.11	27932	28036.2	28766.6	28202.3	30461.1	26402.1	Aldh3a1	0.0056163	14.7885	0.00168372	0.968176	0.981845
ENSMUSG00000061527.8	29200.2	28157.5	30141.6	24183	24075.2	23663	Krt5	-0.282854	14.6975	4.69359	0.0588138	0.156022
ENSMUSG00000025068.9	18110.2	20197	18891	17540.4	27569.7	21139.6	Gsto1	0.211951	14.3286	1.39618	0.268005	0.436183
ENSMUSG00000030208.16	9978.26	11256.7	10384	9012.19	10748.1	10667.8	Emp1	-0.0553787	13.3361	0.197136	0.667652	0.784025
ENSMUSG00000021957.8	7876.88	7648.16	7868.02	7800.16	9088.35	7747.33	Tkt	0.0746759	12.9667	0.43104	0.528105	0.675475
ENSMUSG00000044217.18	8268.19	8313.43	7637.35	6873.49	6611.29	7123.78	Aqp5	-0.23289	12.8671	4.86803	0.0551275	0.149551
ENSMUSG00000037742.15	5425.29	6098.63	5734.23	7915.2	9145.63	8316.76	Eef1a1	0.556284	12.7948	24.4628	0.000825109	0.0113232
ENSMUSG00000058354.8	7355.38	7005.54	7033.25	5135.23	4450.47	5347.7	Krt6a	-0.518674	12.5638	21.7096	0.00122585	0.0139391
ENSMUSG00000063130.5	5568.51	5844.97	6127.07	5558.57	6083.55	5623.73	Calml3	-0.0227744	12.5021	0.0490972	0.829648	0.896253
ENSMUSG00000033508.9	5667.91	5995.25	5146.11	4482.44	5944.56	5653.15	Asprv1	-0.0639632	12.4204	0.231984	0.641691	0.764773
ENSMUSG00000119584.1	2945.16	11565.9	3525.03	4294.3	3736.71	6364.98	Rn18s-rs5	-0.325112	12.4002	0.482996	0.504825	0.655395
ENSMUSG00000049775.17	4427.57	4692.59	4607.88	5305.41	5781.71	5167.39	Tmsb4x	0.243716	12.2869	5.94897	0.0377363	0.115662
ENSMUSG00000032348.7	5304.52	5394.94	5420.76	4471.95	4444.94	4492.27	Gsta4	-0.265651	12.2649	8.18063	0.0190045	0.0730744
ENSMUSG00000027375.15	4548.43	4746.2	4284.76	4855.79	5084.43	5461.67	Mal	0.181699	12.2379	3.16394	0.109404	0.237792
ENSMUSG00000023041.8	5248.46	4841.59	4622.49	4191.3	4824.76	4257.29	Krt6b	-0.148513	12.1875	1.90411	0.201328	0.36106
ENSMUSG00000054889.11	5490.49	5176.11	5737.53	3741.44	2956.26	3579.11	Dsp	-0.674673	12.1186	32.5276	0.000306771	0.00706096
ENSMUSG00000025064.16	4190.53	4238.3	4505.48	3228.32	3523.83	4034.56	Col17a1	-0.261946	11.9489	5.54184	0.0433447	0.126619
ENSMUSG00000054808.16	4303.77	4434.94	4758.22	3002.24	3083.17	3178.25	Actn4	-0.542981	11.8893	32.9289	0.000293597	0.00690742
ENSMUSG00000032231.15	3580.37	3860.03	3728.53	3396.97	3942.13	3547.38	Anxa2	-0.036948	11.8439	0.13629	0.720637	0.820895
ENSMUSG00000062825.16	3662.15	4508.23	4546.33	2635.95	3476.56	3150.81	Actg1	-0.457118	11.839	11.3482	0.00841962	0.0436849
ENSMUSG00000022595.8	2983.43	3110.25	2996.9	3808.39	4725.66	3870.47	Lypd2	0.448425	11.8068	16.113	0.00312186	0.0233966
ENSMUSG00000047281.4	3423.38	4083.78	3992.63	2332.62	3695.7	3206.86	Sfn	-0.316383	11.7548	3.67869	0.0877382	0.204725
ENSMUSG00000029580.15	3380.98	4286.57	4072.91	2513.5	2992.67	3060	Actb	-0.454751	11.7247	13.014	0.00579717	0.0346177
ENSMUSG00000019851.9	3172.13	3561.42	3366.29	3154.18	3203.48	3611.81	Perp	-0.0187288	11.7078	0.0341603	0.857514	0.914333
ENSMUSG00000006143.13	2557.18	2642.63	2641.05	3658.47	3975.2	3217.77	Upk3bl	0.468801	11.6052	20.0181	0.00159326	0.0158179
ENSMUSG00000067274.11	2255.64	2386.31	2328.26	3105.17	3912.23	3526.96	Rplp0	0.597204	11.5113	30.6283	0.000379922	0.00788
ENSMUSG00000034994.11	2827.52	2895.14	2845.11	2464.95	2925.41	2321.35	Eef2	-0.151871	11.4058	1.98775	0.192588	0.350371
ENSMUSG00000064351.1	2059.8	2048.85	2158.28	3081.75	2529.89	3805.24	mt-Co1	0.587487	11.3521	17.0115	0.0026492	0.0213155
ENSMUSG00000022598.7	1842.96	2333.6	1846.87	2255.7	3837.08	2844.19	Psca	0.569255	11.2839	9.21845	0.0143023	0.0610512
ENSMUSG00000037161.15	2341.63	2416.38	2425.62	2448.98	2645.57	2423.4	Mgarp	0.0656269	11.2587	0.566298	0.471188	0.627899
ENSMUSG00000118672.1	2729.52	2574.78	3455.79	1707.13	2097.72	2068.91	Muc4	-0.576694	11.2521	17.8148	0.00229911	0.0194789
ENSMUSG00000020592.15	2360.09	2418.74	2425.35	2244.22	2216.66	2329.03	Sdc1	-0.0854394	11.1876	1.05156	0.33224	0.501684
ENSMUSG00000001025.9	2058.17	1817.6	1805.79	2281.44	2684.89	2733.07	S100a6	0.438455	11.123	16.9155	0.00269532	0.0214533
ENSMUSG00000022596.4	1773.15	1772.61	1753.28	2294.79	2794.98	2634.73	Slurp1	0.543715	11.0839	30.3445	0.000392611	0.00798622
ENSMUSG00000052837.8	2250.23	2214.89	2241.97	2140.13	2155.58	1943.91	Junb	-0.104236	11.0754	1.43786	0.261469	0.429305
ENSMUSG00000028435.9	2143.9	2221.52	2153.32	1664.68	1894.12	2085.81	Aqp3	-0.207704	10.9853	4.11681	0.0734401	0.182487
ENSMUSG00000028195.5	1829.03	2529.3	2548.29	1409.9	1840.79	1958.59	Ccn1	-0.406866	10.9797	6.26543	0.0339915	0.107836
ENSMUSG00000060126.15	1644.06	1817.54	1792.78	2005.86	2502.6	2153.15	Tpt1	0.342357	10.9557	10.3592	0.0106812	0.050547
ENSMUSG00000001552.15	2381.71	2203.61	2354.72	1593.63	1580.59	1640.36	Jup	-0.527544	10.936	39.6238	0.000149554	0.00538381
ENSMUSG00000044041.5	2526.47	1831.57	1667.98	1988.02	2079.29	1657.55	Krt13	-0.0739791	10.9355	0.210931	0.657062	0.777112
ENSMUSG00000021250.14	1822.55	2004.51	2291.18	1825.05	2002.67	1384.56	Fos	-0.23124	10.883	2.47955	0.150203	0.294345
ENSMUSG00000034382.15	2149.44	2313.38	2281.65	1522.89	1559.68	1484.97	AI661453	-0.562282	10.8806	45.4634	8.93878e-05	0.00448714
ENSMUSG00000017009.4	1849.78	2162.91	2132.36	1211.45	1821.93	1646.38	Sdc4	-0.392968	10.8171	6.97928	0.0271055	0.0919955
ENSMUSG00000032013.7	1796.62	1947.24	1996.75	1568.58	1841.57	1655.32	Trim29	-0.180509	10.8146	3.53766	0.0930831	0.212311
ENSMUSG00000034282.4	2283.09	2103.9	2145.95	1404.32	1410.57	1376.61	Evpl	-0.640271	10.8037	59.9996	3.06727e-05	0.00331716
ENSMUSG00000039457.5	2250.3	2152.39	2169.37	1315.92	1389.72	1399.63	Ppl	-0.678869	10.7973	68.4109	1.82632e-05	0.00297196
ENSMUSG00000025203.7	1719.48	1586.75	2113.46	1665.86	1608.06	1949.56	Scd2	-0.0532447	10.7927	0.172783	0.687503	0.797759
ENSMUSG00000003032.9	1793.33	1930	2029.81	1530.8	1312.28	1484.43	Klf4	-0.410817	10.7144	18.0971	0.00218976	0.0188562
ENSMUSG00000032068.15	2036.67	2029.39	2000.63	1278.61	1186.34	1335.01	Plet1	-0.674914	10.6834	63.1868	2.50211e-05	0.00304744
ENSMUSG00000035493.11	1865.2	1677.44	1685.32	1575.23	1338.99	1646.88	Tgfbi	-0.196863	10.672	3.59755	0.0907638	0.208944
ENSMUSG00000069833.14	2113.79	1886.67	1845.23	1494.18	990.422	1427.11	Ahnak	-0.579571	10.6673	14.6492	0.00413648	0.0278936
ENSMUSG00000047501.4	1807.91	1907.17	1809.32	883.839	1555.01	1766.77	Cldn4	-0.39345	10.6633	3.38187	0.0994798	0.222598
ENSMUSG00000003051.14	1755.24	1949.25	1992.84	1151.04	1435.65	1284.89	Elf3	-0.557359	10.6392	27.621	0.000545268	0.00924168
ENSMUSG00000032399.9	1390.6	1499.08	1480.97	1565.18	1894.62	1583.74	Rpl4	0.206592	10.6157	4.23081	0.0702135	0.17686
ENSMUSG00000045545.9	1620.72	1438.16	1512.68	1421.82	1288.19	1749.33	Krt14	-0.035859	10.5557	0.0873998	0.774298	0.859374
ENSMUSG00000020372.16	1064.11	1080.18	1082.63	1756	2171.66	1847.47	Rack1	0.839692	10.5511	71.0233	1.57281e-05	0.00288681
ENSMUSG00000005610.18	1596.58	1705.84	1692.24	1517.7	1242.06	1238.25	Eif4g2	-0.321113	10.5496	9.71472	0.0125655	0.0560903
ENSMUSG00000054146.9	1672.52	1386.24	1286.97	832.63	2084.04	1513.94	Krt15	0.0279171	10.5145	0.010367	0.92116	0.952848
ENSMUSG00000000740.13	1251.72	1231.59	1229.24	1593.21	1827.97	1543.56	Rpl13	0.419302	10.4981	20.8774	0.00139187	0.0147923
ENSMUSG00000064370.1	1149.68	1115.93	1172.93	1633.54	1500.91	2094.63	mt-Cytb	0.604761	10.4965	23.3182	0.000968546	0.0123569
ENSMUSG00000044786.7	1474.11	1560.14	1870.48	1181.73	1527.52	990.682	Zfp36	-0.406729	10.486	6.43697	0.0321547	0.103689
ENSMUSG00000026473.17	1740.78	1697.91	1558.94	1520.45	954.902	1025.73	Glul	-0.513446	10.4681	9.67596	0.0126914	0.0564778
ENSMUSG00000052684.5	1511.8	1546.3	1457.77	1445.44	1212.48	1232.64	Jun	-0.215017	10.4524	5.12276	0.0502503	0.140404
ENSMUSG00000024661.8	1185.27	1296.45	1159.47	1292.82	2032.28	1426.06	Fth1	0.383906	10.4499	5.85782	0.0389093	0.117998
ENSMUSG00000024331.12	1632.17	1683.8	1672.96	1289.94	856.733	1188.11	Dsc2	-0.581124	10.4381	16.8898	0.00270783	0.0214964
ENSMUSG00000024659.16	1320.81	1472.93	1381.28	1475.27	1123.47	1456.54	Anxa1	-0.0419517	10.4218	0.127533	0.729333	0.827064
ENSMUSG00000022892.12	1263.68	1437.19	1406.98	1187.89	1353.5	1409.01	App	-0.0563556	10.3913	0.330688	0.579514	0.717648
ENSMUSG00000030103.12	1320.88	1519.44	1613.42	1096.41	1267.4	1135.01	Bhlhe40	-0.348157	10.3723	11.2815	0.00855249	0.0439568
ENSMUSG00000035105.6	1222.86	1389.34	1280.56	1124.78	1356.62	1451.73	Egln3	0.0149309	10.3491	0.0181274	0.895897	0.938568
ENSMUSG00000023944.15	1293.21	1325.49	1355.88	1168.62	1337.62	1335.83	Hsp90ab1	-0.048913	10.3474	0.311994	0.590248	0.725502
ENSMUSG00000024608.12	705.974	726.979	695.475	1757.49	2131.11	1745.54	Rps14	1.40442	10.3374	192.007	2.53699e-07	0.00187443
ENSMUSG00000032518.7	1010.22	1068.71	1041.8	1392.84	1659.96	1446.37	Rpsa	0.527791	10.3107	32.3846	0.000311639	0.00708525
ENSMUSG00000026413.13	1648.91	1497.78	1534.03	1078.54	852.181	976.114	Pkp1	-0.687293	10.3045	43.6813	0.000103939	0.004737
ENSMUSG00000021950.16	1295.51	1280.66	1177.34	1109.86	1395.2	1285.56	Anxa8	0.0142195	10.2962	0.0191126	0.893125	0.93684
ENSMUSG00000049436.6	1139.91	1237.57	1135.36	1118.05	1481.01	1400.45	Upk1b	0.187224	10.2901	2.68169	0.13635	0.276098
ENSMUSG00000059898.10	1379.85	1399.7	1414.44	1168.56	901.614	1165.82	Dsc3	-0.374106	10.2742	11.3148	0.00848576	0.0438412
ENSMUSG00000021477.10	1168.05	1113.53	1130.75	1170.45	1290.58	1342.87	Ctsl	0.156713	10.2321	3.37999	0.0995605	0.222678
ENSMUSG00000030096.9	1681.95	1878.41	1137.7	1030.16	679.356	774.243	Slc6a6	-0.919452	10.2252	20.4817	0.00148048	0.0152026
ENSMUSG00000055301.9	1040.44	1114.87	1032.9	1347.88	1382.27	1227.44	Adh7	0.311894	10.218	13.3267	0.00542357	0.0331319
ENSMUSG00000072845.4	1110.97	1282.89	1239.07	1286.7	1077.02	1126.61	Tmprss11a	-0.0577499	10.2134	0.335136	0.577021	0.716171
ENSMUSG00000074207.11	1132.09	1166.03	1157.87	1042.98	1350.14	1127.71	Adh1	0.0268266	10.1834	0.0648157	0.804831	0.880433
ENSMUSG00000058558.13	851.626	944.804	908.184	1275.47	1580.49	1397.56	Rpl5	0.65326	10.1796	42.4717	0.000115491	0.00486469
ENSMUSG00000031320.10	1019.25	1110.24	1085.17	1143.43	1429.75	1145.53	Rps4x	0.210141	10.1744	3.88543	0.0805885	0.194069
ENSMUSG00000026879.15	1378.17	1113.7	1229.95	1125.5	1011.21	1063.75	Gsn	-0.217773	10.1721	4.77746	0.0570041	0.152954
ENSMUSG00000043716.14	936.299	1011.98	985.557	1188.33	1410.53	1276.35	Rpl7	0.401505	10.1483	19.4545	0.00174493	0.0165891
ENSMUSG00000024479.4	1156.34	1271.28	1173.63	1102.81	1040.35	1051.49	Mal2	-0.17281	10.1455	4.54423	0.0622195	0.162249
ENSMUSG00000051397.6	1222.53	1252.63	1202.24	907.46	992.628	1129.02	Tacstd2	-0.279763	10.1264	8.36265	0.0180549	0.0707961
ENSMUSG00000025290.18	824.065	839.901	834.787	1291.86	1425.62	1359.49	Rps24	0.706289	10.098	79.7497	9.87341e-06	0.00281202
ENSMUSG00000044533.16	982.301	961.005	958.481	957.883	1371.43	1289.27	Rps2	0.318495	10.0858	6.12348	0.0356112	0.111331
ENSMUSG00000041959.15	915.22	977.941	949.935	1071.66	1296.22	1273.92	S100a10	0.357214	10.078	13.9658	0.00474804	0.0305094
ENSMUSG00000051225.10	1068.83	1082.35	1078.08	1143.14	1043.21	964.604	Fam83a	-0.0354221	10.0545	0.164301	0.694808	0.802602
ENSMUSG00000005483.11	956.439	1049.38	1148.71	948.982	1223.21	1027.75	Dnajb1	0.0206021	10.0487	0.0319095	0.862231	0.91752
ENSMUSG00000027907.5	1111.3	1072.16	1076.01	989.74	1103.64	991.895	S100a11	-0.0792466	10.0464	0.936515	0.358763	0.526963
ENSMUSG00000007892.9	889.604	862.735	824.744	1130.16	1456.76	1129.45	Rplp1	0.528157	10.0347	21.8401	0.00120208	0.0138771
ENSMUSG00000093674.8	688.896	689.003	669.014	1295.4	1448.29	1437.91	Rpl41	1.03062	10.0198	156.891	5.98344e-07	0.00187443
ENSMUSG00000001794.14	1041.65	1030.03	1024.4	947.512	1139.69	1021.83	Capns1	0.00603166	10.0143	0.00451606	0.947908	0.970043
ENSMUSG00000045817.9	1029.13	1401.09	1239.4	705.484	922.623	775.343	Zfp36l2	-0.610459	9.98329	19.9127	0.00162036	0.0159316
ENSMUSG00000032193.10	1038.61	1241	1411.77	693.221	730.856	951.752	Ldlr	-0.63571	9.9819	18.3331	0.0021032	0.0183848
ENSMUSG00000034926.4	901.093	1038.15	1092.36	954.802	998.173	1062.2	Dhcr24	-0.00783386	9.97705	0.00663274	0.936895	0.962895
ENSMUSG00000050335.18	914.84	902.94	894.534	943.908	1233.73	1154.11	Lgals3	0.296763	9.97641	7.80022	0.0211973	0.0787827
ENSMUSG00000022108.9	930.465	989.222	961.535	953.694	1066.99	1076.75	Itm2b	0.104416	9.96071	1.56068	0.243454	0.409077
ENSMUSG00000062647.17	872.571	895.71	884.695	1075.99	1216.4	997.304	Rpl7a	0.310335	9.952	11.3254	0.00846485	0.0437787
ENSMUSG00000030744.14	756.402	725.919	724.723	1129.17	1309.95	1258.55	Rps3	0.744499	9.94277	75.3148	1.24332e-05	0.00285194
ENSMUSG00000060036.15	766.305	875.757	817.14	906.674	1275.57	1149.37	Rpl3	0.438086	9.91466	11.9726	0.00729274	0.0398808
ENSMUSG00000003970.10	884.44	840.2	854.443	1007.04	1180.28	1013.53	Rpl8	0.311579	9.91195	12.0813	0.00711592	0.0392022
ENSMUSG00000008668.16	698.329	710.587	695.188	948.801	1391.49	1304.23	Rps18	0.792548	9.90413	34.657	0.000244207	0.00631498
ENSMUSG00000012848.16	760.225	776.454	761.698	1043.73	1288.17	1063.53	Rps5	0.56298	9.89029	32.8366	0.000296564	0.00693336
ENSMUSG00000026638.16	1102.85	1186.66	1127.25	701.336	747.154	821.605	Irf6	-0.589832	9.8885	45.1357	9.18665e-05	0.00450276
ENSMUSG00000026796.17	1198.92	1117.86	1037.17	798.8	777.863	756.111	Niban2	-0.523804	9.88847	38.4465	0.00016718	0.00547534
ENSMUSG00000022283.16	1031.3	1050.74	1058.11	821.011	892.65	801.776	Pabpc1	-0.320032	9.88055	16.2922	0.00301981	0.0228973
ENSMUSG00000052397.9	1045.81	1077.84	1067.66	686.112	857.687	877.435	Ezr	-0.398379	9.86953	14.5324	0.00423389	0.0282855
ENSMUSG00000037820.16	945.978	1044.62	1321.24	772.158	790.207	715.689	Tgm2	-0.539907	9.8637	18.827	0.00193523	0.0175515
ENSMUSG00000061477.5	637.552	684.572	655.569	1002.65	1383.89	1224	Rps7	0.868436	9.86331	54.0374	4.61275e-05	0.00381805
ENSMUSG00000057454.6	991.064	991.913	1051.51	722.52	791.081	994.506	Lypd3	-0.274837	9.85145	5.32245	0.0468003	0.133591
ENSMUSG00000038900.18	689.545	703.791	694.614	1041.9	1290.22	1118.37	Rpl12	0.724716	9.85039	57.9356	3.51781e-05	0.0034412
ENSMUSG00000062328.9	630.287	683.131	662.948	996.667	1292.24	1215.81	Rpl17	0.826487	9.83538	59.4623	3.17738e-05	0.00337461
ENSMUSG00000028081.7	741.113	826.146	794.82	979.732	1153.45	978.8	Rps3a1	0.3978	9.83351	17.6097	0.00238283	0.0199191
ENSMUSG00000069441.4	977.764	1115.03	1079.59	771.715	705.672	822.612	Dsg1a	-0.463896	9.83304	25.3075	0.000735731	0.0106167
ENSMUSG00000020585.5	785.014	851.345	814.086	979.228	1024.15	969.361	Laptm4a	0.278776	9.82004	13.0334	0.00577313	0.0345019
ENSMUSG00000029135.11	1019.56	1128.87	1067.5	715.19	694.661	770.549	Fosl2	-0.560601	9.81285	45.4353	8.95965e-05	0.00448714
ENSMUSG00000037885.19	936.031	1000.15	943.007	916.421	742.384	828.693	Stk35	-0.210942	9.80491	4.92723	0.0539429	0.147305
ENSMUSG00000047586.5	940.747	990.282	868.77	712.693	1000.62	842.683	Nccrp1	-0.131382	9.80198	1.11559	0.318726	0.487988
ENSMUSG00000079339.8	1228.72	887.826	1040.16	943.646	702.035	527.789	Ifit1bl1	-0.538562	9.79506	7.29272	0.0246343	0.0866277
ENSMUSG00000004951.11	938.043	987.102	991.706	651.315	879.551	814.647	Hspb1	-0.314489	9.77659	7.68549	0.0219194	0.0803704
ENSMUSG00000050953.11	796.504	982.616	891.377	736.596	810.103	1009.19	Gja1	-0.0631858	9.7667	0.237161	0.638045	0.762383
ENSMUSG00000047675.16	754.547	750.194	733.639	921.596	1058.48	958.281	Rps8	0.39256	9.75295	22.6171	0.00107163	0.013096
ENSMUSG00000047215.15	558.623	584.264	575.388	1063.26	1194.08	1185.24	Rpl9	1.00255	9.74853	149.764	7.28166e-07	0.00187443
ENSMUSG00000063457.15	646.739	645.509	651.019	946.465	1211.75	1030.94	Rps15	0.714679	9.74055	50.1211	6.16463e-05	0.00414351
ENSMUSG00000006333.15	697.413	695.065	665.961	959.997	1115.4	992.398	Rps9	0.57567	9.73881	45.2485	9.10035e-05	0.00450276
ENSMUSG00000037185.10	907.866	915.527	804.883	731.824	919.662	818.993	Krt80	-0.0892751	9.73103	0.740206	0.412195	0.576949
ENSMUSG00000056632.9	1055.71	1056.31	1079.68	673.688	449.903	747.848	Dsg3	-0.770139	9.7209	22.1362	0.00115019	0.0135731
ENSMUSG00000078812.11	747.662	788.034	793.57	861.446	964.364	907.375	Eif5a	0.230713	9.72074	8.28319	0.0184621	0.0717305
ENSMUSG00000001156.10	986.258	1232.08	1123.99	500.911	566.04	635.664	Mxd1	-0.973011	9.7157	69.4938	1.71556e-05	0.00297196
ENSMUSG00000061983.8	767.288	702.051	700.353	809.251	1010.6	990.869	Rps12	0.373446	9.69717	13.2018	0.00556921	0.0336074
ENSMUSG00000064341.1	603.955	636.022	597.585	1072.3	852.698	1216.52	mt-Nd1	0.773732	9.6968	38.4898	0.000166488	0.00547455
ENSMUSG00000024486.7	809.736	1029.48	952.497	555.503	790.326	836.863	Hbegf	-0.354946	9.69541	5.15653	0.049645	0.139357
ENSMUSG00000090588.3	990.483	728.311	1154.53	676.829	670.948	687.577	Muc21	-0.497618	9.67623	11.3157	0.00848398	0.0438412
ENSMUSG00000071415.7	709.908	759.219	737.697	812.13	1051.56	833.077	Rpl23	0.289274	9.67474	7.02129	0.026757	0.0912653
ENSMUSG00000027111.17	928.364	1006.92	918.883	568.793	555.407	837.498	Itga6	-0.540857	9.64867	12.6211	0.00631247	0.0361417
ENSMUSG00000036606.18	989.745	833.322	906.872	700.933	583.134	760.868	Plxnb2	-0.41684	9.63635	13.2978	0.00545687	0.0331989
ENSMUSG00000030432.13	749.205	745.763	737.943	773.93	961.203	759.077	Rpl28	0.159649	9.62187	2.42027	0.154613	0.300161
ENSMUSG00000042306.12	621.86	619.412	576.782	963.078	936.338	995.849	S100a14	0.67134	9.61767	76.0888	1.19325e-05	0.00285194
ENSMUSG00000071561.3	746.925	707.977	607.772	1168.48	671.206	791.609	Cstdc5	0.351287	9.61171	3.56621	0.0919682	0.210808
ENSMUSG00000023010.16	760.314	794.449	773.422	714.908	834.173	780.063	Tmbim6	0.000615671	9.6004	5.40096e-05	0.994299	0.996981
ENSMUSG00000029614.14	698.754	727.958	730.523	749.041	924.452	786.647	Rpl6	0.189557	9.58798	3.97694	0.0776604	0.1897
ENSMUSG00000015932.9	727.433	768.326	783.198	762.291	722.189	836.304	Dstn	0.0262534	9.58246	0.0960455	0.763769	0.852077
ENSMUSG00000022565.16	1036.57	918.408	855.242	645.657	480.731	649.001	Plec	-0.662522	9.57799	25.8574	0.000683881	0.0102444
ENSMUSG00000071866.13	683.33	654.099	665.387	786.617	855.819	936.363	Ppia	0.364669	9.57677	17.6538	0.00236453	0.0198074
ENSMUSG00000058546.9	670.634	708.548	688.793	783.354	968.18	760.402	Rpl23a	0.280589	9.57623	7.30293	0.0245586	0.0864494
ENSMUSG00000016559.15	739.235	809.238	820.645	654.739	818.689	721.919	H3f3b	-0.109892	9.57134	1.21883	0.298574	0.467365
ENSMUSG00000031762.8	754.882	837.454	827.573	623.969	873.27	642.081	Mt2	-0.177795	9.56968	1.84137	0.208239	0.368653
ENSMUSG00000021215.16	728.93	820.872	783.321	729.165	682.297	770.475	Net1	-0.0966043	9.55564	1.28916	0.285885	0.455071
ENSMUSG00000033161.11	747.483	723.527	729.663	749.323	764.288	793.829	Atp1a1	0.0683461	9.55343	0.87616	0.373983	0.541351
ENSMUSG00000026701.16	792.033	764.384	767.396	726.528	753.495	687.372	Prdx6	-0.100548	9.548	1.75712	0.218035	0.379969
ENSMUSG00000020719.15	779.962	869.803	877.337	567.243	660.036	683.38	Ddx5	-0.403381	9.53072	17.4667	0.00244337	0.020206
ENSMUSG00000033295.15	837.588	746.443	821.301	677.796	577.489	736.432	Ptprf	-0.272255	9.51744	6.84273	0.028278	0.0948277
ENSMUSG00000008682.14	712.367	691.694	667.928	716.983	833.915	771.072	Rpl10	0.164345	9.51643	3.82689	0.0825352	0.197161
ENSMUSG00000020029.7	709.796	822.775	785.801	691.932	701.399	648.535	Nudt4	-0.183193	9.5053	4.62765	0.0602877	0.15858
ENSMUSG00000025393.13	695.602	705.857	730.462	679.689	761.008	743.016	Atp5b	0.0346221	9.49048	0.192629	0.67121	0.786526
ENSMUSG00000017607.10	774.598	872.413	866.003	647.489	478.703	658.403	Tns4	-0.49378	9.48442	15.2123	0.00370409	0.0261272
ENSMUSG00000003541.7	888.307	782.271	860.694	605.161	528.573	612.627	Ier3	-0.535551	9.4777	34.2376	0.000255191	0.00649732
ENSMUSG00000041453.13	630.376	727.197	643.046	565.189	923.557	770.848	Rpl21	0.175717	9.47184	1.2072	0.30075	0.470128
ENSMUSG00000030189.16	646.292	714.855	695.27	674.533	834.273	693.323	Ybx3	0.0987886	9.47127	0.974855	0.34958	0.518185
ENSMUSG00000033685.14	851.201	733.313	754.791	704.497	611.18	582.09	Ucp2	-0.301832	9.46397	9.1009	0.0147564	0.0622448
ENSMUSG00000074457.11	606.682	593.751	584.734	788.812	804.06	835.688	S100a16	0.444051	9.45602	37.1577	0.000189493	0.00572754
ENSMUSG00000036752.5	656.663	701.671	673.114	603.268	836.658	731.843	Tubb4b	0.0964019	9.45241	0.683705	0.429947	0.592499
ENSMUSG00000024953.18	562.289	566.866	546.366	727.796	956.274	829.532	Prdx5	0.585171	9.44758	31.3555	0.000349622	0.00762532
ENSMUSG00000004207.15	663.302	697.947	723.862	675.419	684.802	706.959	Psap	-0.0124633	9.43482	0.0274259	0.87217	0.924129
ENSMUSG00000006304.15	649.689	718.307	708.9	595.314	766.812	674.856	Arpc2	-0.0279697	9.42141	0.0724575	0.793935	0.873087
ENSMUSG00000021127.8	772.027	763.215	837.247	544.81	596.551	585.485	Zfp36l1	-0.458293	9.41629	32.7194	0.000300384	0.00698969
ENSMUSG00000024190.8	665.426	739.13	803.797	570.908	706.209	612.813	Dusp1	-0.224662	9.41592	4.43889	0.0647716	0.167
ENSMUSG00000057666.19	680	651.299	701.911	655.182	716.127	678.81	Gapdh	0.0119062	9.41066	0.0238494	0.880718	0.929806
ENSMUSG00000012350.16	793.039	840.907	824.724	543.421	505.696	520.869	Ehf	-0.647112	9.39118	74.8133	1.27714e-05	0.00285194
ENSMUSG00000056737.15	658.519	632.298	654.503	678.5	698.139	699.721	Capg	0.0940284	9.38872	1.73175	0.221107	0.383308
ENSMUSG00000045128.10	585.313	602.83	588.936	658.303	890.682	679.5	Rpl18a	0.326561	9.38293	7.7103	0.0217607	0.0801089
ENSMUSG00000046733.8	764.427	900.684	836.488	390.177	541.652	556.982	Gprc5a	-0.748587	9.37742	29.7059	0.000423131	0.00827833
ENSMUSG00000079451.10	719.81	778.221	760.12	589.555	514.143	612.515	Tmprss11g	-0.395875	9.37162	19.6479	0.00169096	0.0163054
ENSMUSG00000024140.11	798.895	694.739	724.846	697.731	486.773	541.015	Epas1	-0.362604	9.36056	7.55935	0.0227489	0.0822864
ENSMUSG00000037815.8	711.607	775.448	778.689	494.548	610.067	573.211	Ctnna1	-0.433367	9.3604	20.3046	0.00152237	0.0154819
ENSMUSG00000057841.6	529.9	524.214	516.708	739.758	847.411	781.928	Rpl32	0.592822	9.3591	54.8696	4.34737e-05	0.00378018
ENSMUSG00000030536.11	761.163	716.758	782.727	589.112	486.396	587.127	Iqgap1	-0.443299	9.35296	21.4326	0.00127826	0.0142102
ENSMUSG00000028378.7	705.102	662.336	620.377	677.796	634.594	604.4	Ptgr1	-0.0524856	9.34609	0.385296	0.550362	0.694209
ENSMUSG00000059291.16	460.583	481.699	470.017	764.748	924.869	802.522	Rpl11	0.81936	9.34606	81.8861	8.87221e-06	0.00274659
ENSMUSG00000059325.15	528.804	637.055	585.616	552.563	828.647	737.215	Hopx	0.274524	9.33322	3.63496	0.0893525	0.206944
ENSMUSG00000022123.10	602.882	745.654	687.707	481.821	749.738	601.434	Scel	-0.151625	9.33295	0.975444	0.349442	0.518134
ENSMUSG00000024014.9	663.57	824.134	798.407	384.096	603.189	548.327	Pim1	-0.574	9.31511	12.6493	0.00627369	0.0360029
ENSMUSG00000096001.3	572.281	606.228	555.24	721.896	732.187	631.616	2610528A11Rik	0.266676	9.31429	9.48805	0.0133245	0.0583337
ENSMUSG00000030739.19	789.462	670.572	809.352	521.37	498.62	515.646	Myh14	-0.563565	9.30881	38.6054	0.000164659	0.00547455
ENSMUSG00000020821.18	651.522	635.532	599.717	636.635	688.976	589.944	Kif1c	0.0218509	9.3078	0.0658185	0.803364	0.879618
ENSMUSG00000020190.14	759.733	697.62	659.402	657.92	545.866	478.282	Mknk2	-0.331651	9.30645	7.58763	0.0225596	0.0818564
ENSMUSG00000067006.13	582.697	651.843	648.703	636.474	622.132	642.454	Serpinb5	0.01361	9.30095	0.0302072	0.865914	0.920386
ENSMUSG00000025491.15	720.302	635.913	642.718	644.549	519.072	590.802	Ifitm1	-0.188262	9.28909	3.54859	0.0926539	0.211787
ENSMUSG00000061787.16	524.915	535.197	534.006	636.958	830.675	688.454	Rps17	0.435657	9.28791	17.5887	0.00239159	0.0199503
ENSMUSG00000024942.20	720.123	683.077	703.755	542.716	555.844	538.347	Capn1	-0.364211	9.28543	25.9131	0.00067889	0.0102218
ENSMUSG00000022462.8	655.881	680.223	653.314	608.766	389.12	754.6	Slc38a2	-0.182849	9.28469	0.858063	0.378741	0.546112
ENSMUSG00000090841.3	570.649	558.684	559.319	646.301	742.722	655.027	Myl6	0.275547	9.28115	11.3049	0.00850547	0.0439175
ENSMUSG00000074227.13	579.21	606.011	593.343	586.554	693.607	667.226	Spint2	0.130858	9.27853	2.33633	0.161151	0.309499
ENSMUSG00000038418.8	710.646	639.664	627.182	658.162	572.838	506.972	Egr1	-0.186312	9.27445	3.00497	0.117458	0.249498
ENSMUSG00000011179.9	575.343	671.551	630.4	453.307	694.661	688.379	Odc1	-0.031713	9.27375	0.0414497	0.843256	0.905956
ENSMUSG00000073702.12	501.444	531.337	524.414	653.289	821.114	665.137	Rpl31	0.45836	9.26719	20.4296	0.00149265	0.0152958
ENSMUSG00000060743.13	490.894	571.079	549.809	628.117	722.527	727.571	H3f3a	0.366756	9.26456	15.2316	0.00369028	0.0260668
ENSMUSG00000063229.16	556.723	516.141	541.549	690.865	657.432	713.17	Ldha	0.352624	9.25903	21.517	0.00126201	0.0140983
ENSMUSG00000030342.9	520.802	535.74	552.371	546.361	708.435	809.592	Cd9	0.359657	9.25802	7.4778	0.023306	0.0835028
ENSMUSG00000033022.9	446.456	635.097	497.339	545.595	913.858	622.177	Cdo1	0.399026	9.25298	4.14778	0.0725454	0.180956
ENSMUSG00000026989.6	514.677	552.268	541.098	601.536	753.197	691.028	Dapl1	0.347365	9.25034	13.1288	0.00565643	0.0339957
ENSMUSG00000000303.13	620.899	686.421	739.726	501.757	486.574	609.959	Cdh1	-0.356992	9.24696	10.631	0.00999202	0.0484221
ENSMUSG00000049517.9	461.723	472.483	459.503	691.187	834.491	712.797	Rps23	0.683603	9.24179	57.2098	3.69528e-05	0.00352212
ENSMUSG00000006932.18	665.582	639.936	684.571	595.113	523.306	520.477	Ctnnb1	-0.280164	9.24048	11.2756	0.00856421	0.0439568
ENSMUSG00000003429.12	490.849	492.029	482.008	629.869	777.128	724.251	Rps11	0.540931	9.22739	34.8908	0.000238333	0.00629279
ENSMUSG00000038375.16	652.752	609.191	557.434	557.255	642.843	569.07	Trp53inp2	-0.0403461	9.22432	0.18944	0.673758	0.788145
ENSMUSG00000053113.4	593.159	522.284	613.593	642.898	786.669	412.211	Socs3	0.0909404	9.21718	0.209233	0.658342	0.777821
ENSMUSG00000046364.15	514.789	496.324	490.575	634.843	756.635	676.609	Rpl27a	0.461709	9.21678	28.5191	0.000487966	0.00886989
ENSMUSG00000019818.16	615.78	686.122	655.262	547.005	512.195	544.484	Cd164	-0.287326	9.21313	13.5299	0.0051967	0.0323587
ENSMUSG00000015837.16	595.64	805.948	805.273	302.117	550.497	499.977	Sqstm1	-0.706167	9.21255	11.1816	0.00875593	0.0445889
ENSMUSG00000025130.12	537.321	537.399	522.385	608.786	626.365	715.483	P4hb	0.288525	9.20784	11.5541	0.00802575	0.0423624
ENSMUSG00000026457.15	537.522	568.388	530.707	572.458	713.026	612.123	Adipor1	0.213514	9.20233	4.9654	0.053196	0.14582
ENSMUSG00000025794.10	561.507	532.968	550.465	593.904	684.166	571.141	Rpl14	0.16883	9.18588	3.64433	0.0890036	0.206522
ENSMUSG00000059796.17	561.462	564.175	598.098	551.878	618.276	588.377	Eif4a1	0.0288041	9.18096	0.135146	0.721754	0.821476
ENSMUSG00000028234.7	514.7	504.914	508.181	589.333	741.39	591.902	Rps20	0.331604	9.16772	10.6772	0.00988034	0.0479787
ENSMUSG00000031996.18	545.971	632.107	642.554	513.336	534.238	573.174	Aplp2	-0.167744	9.16391	3.44098	0.0969884	0.21858
ENSMUSG00000025508.14	574.986	500.592	513.121	577.855	694.144	580.225	Rplp2	0.221358	9.16374	4.92395	0.0540078	0.147428
ENSMUSG00000028967.11	572.504	811.983	751.86	231.819	483.295	581.214	Errfi1	-0.720478	9.16022	6.30336	0.0335744	0.107013
ENSMUSG00000033060.17	589.18	703.248	661.287	414.342	519.788	538.086	Lmo7	-0.40813	9.1574	12.4553	0.00654691	0.0369715
ENSMUSG00000037805.16	455.062	493.116	461.45	626.386	724.336	656.556	Rpl10a	0.509988	9.15364	36.7832	0.00019665	0.0057807
ENSMUSG00000020423.7	587.213	614.818	602.033	625.922	464.512	500.331	Btg2	-0.181534	9.14426	2.62306	0.14019	0.281422
ENSMUSG00000021546.19	556.03	609.246	635.688	515.128	556.361	518.183	Hnrnpk	-0.180051	9.14248	4.80308	0.0564652	0.152043
ENSMUSG00000019528.19	469.614	595.98	546.714	503.368	692.653	566.701	Gyg	0.128781	9.13583	0.952125	0.354981	0.523113
ENSMUSG00000032294.18	607.822	505.621	562.722	582.748	487.489	611.116	Pkm	0.00438336	9.12833	0.00164224	0.96857	0.982111
ENSMUSG00000093930.3	487.004	692.673	811.422	430.29	426.13	501.469	Hmgcs1	-0.552195	9.12463	10.8592	0.00945523	0.0467066
ENSMUSG00000064363.1	436.308	428.554	445.156	654.598	548.668	812.819	mt-Nd4	0.621979	9.1148	22.6155	0.00107188	0.013096
ENSMUSG00000070348.6	651.857	517.391	495.986	653.49	519.053	481.901	Ccnd1	-0.00944762	9.11197	0.0045428	0.947754	0.97
ENSMUSG00000048076.15	544.496	569.231	573.81	514.161	577.191	533.852	Arf1	-0.0542947	9.10895	0.487914	0.50272	0.653718
ENSMUSG00000022285.18	597.92	645.835	649.133	472.075	449.942	490.78	Ywhaz	-0.422009	9.10586	29.8497	0.000416009	0.0082122
ENSMUSG00000006445.4	632.12	653.148	616.421	425.941	393.533	563.586	Epha2	-0.459308	9.09669	12.8512	0.00600414	0.0352243
ENSMUSG00000006699.18	479.807	563.631	550.321	557.517	564.152	560.191	Cdc42	0.0776722	9.0927	0.859475	0.378367	0.545806
ENSMUSG00000025967.17	412.636	439.455	435.502	614.062	746.637	618.614	Eef1b2	0.620334	9.08889	42.5882	0.000114312	0.00485628
ENSMUSG00000003814.9	586.341	544.031	556.737	619.297	434.399	518.332	Calr	-0.101967	9.08542	0.696162	0.425927	0.589072
ENSMUSG00000025504.15	593.136	599.568	588.834	429.827	550.855	462.818	Eps8l2	-0.303543	9.07023	9.35	0.0138145	0.0596996
ENSMUSG00000028495.15	462.774	483.248	468.132	547.77	660.036	600.558	Rps6	0.35478	9.06914	16.624	0.00284142	0.0221219
ENSMUSG00000035621.14	625.637	693.652	622.324	395.775	456.243	425.38	Midn	-0.603966	9.06752	48.7184	6.87225e-05	0.00422109
ENSMUSG00000061315.15	437.917	489.093	461.348	559.913	654.848	612.552	Naca	0.396417	9.06607	20.7401	0.00142186	0.0149638
ENSMUSG00000032216.16	521.07	587.091	584.98	481.559	514.441	505.05	Nedd4	-0.173698	9.05638	4.67387	0.0592497	0.156731
ENSMUSG00000041782.15	560.546	613.731	645.731	447.91	494.108	425.399	Lad1	-0.41252	9.05331	20.9879	0.00136832	0.0146582
ENSMUSG00000000787.13	653.199	613.595	598.487	478.619	414.443	428.216	Ddx3x	-0.49747	9.05291	34.6629	0.000244055	0.00631498
ENSMUSG00000064345.1	411.563	455.086	442.02	678.964	471.21	725.314	mt-Nd2	0.519243	9.05187	12.41	0.00661277	0.0372444
ENSMUSG00000064367.1	417.352	417.844	443.659	645.375	456.74	802.82	mt-Nd5	0.574897	9.05172	11.073	0.00898408	0.0452124
ENSMUSG00000001288.16	595.886	581.301	582.377	453.911	478.485	465.262	Rarg	-0.332209	9.03958	22.281	0.0011258	0.0134454
ENSMUSG00000016319.4	479.382	503.31	527.366	492.514	590.727	560.377	Slc25a5	0.122262	9.03798	1.8514	0.207113	0.367305
ENSMUSG00000020758.16	571.186	474.712	558.438	480.653	471.17	572.073	Itgb4	-0.0743056	9.02629	0.484622	0.504127	0.65489
ENSMUSG00000026193.16	642.38	478.79	549.768	508.543	415.298	532.882	Fn1	-0.198039	9.02602	2.33973	0.160879	0.309088
ENSMUSG00000020889.12	453.877	723.744	657.762	359.75	448.432	459.088	Nr1d1	-0.534178	9.0144	10.0422	0.0115609	0.0531865
ENSMUSG00000022463.9	536.516	532.288	598.364	438.285	467.871	523.965	Srebf2	-0.221299	9.01194	5.71194	0.0408829	0.121943
ENSMUSG00000073411.13	548.564	544.276	610.846	489.916	478.942	421.873	H2-D1	-0.292914	9.0106	10.7616	0.00968018	0.0474286
ENSMUSG00000020205.9	587.861	606.554	596.766	376.524	402.378	503.353	Phlda1	-0.482144	9.00077	19.1468	0.00183524	0.0170978
ENSMUSG00000037563.16	467.043	429.968	442.266	519.9	640.835	572.782	Rps16	0.372209	9.00051	16.0141	0.00317999	0.0236582
ENSMUSG00000021585.11	498.784	585.46	575.716	453.629	468.666	489.008	Cast	-0.234063	8.99976	7.33023	0.0243576	0.0859249
ENSMUSG00000003545.4	574.404	492.79	502.914	529.425	400.649	568.622	Fosb	-0.0671656	8.99862	0.262777	0.620711	0.748589
ENSMUSG00000022443.18	564.681	549.903	680.656	396.923	418.697	456.084	Myh9	-0.497505	8.99773	23.488	0.000945435	0.0122329
ENSMUSG00000029178.15	560.657	625.012	539.11	507.778	384.092	445.582	Klf3	-0.366826	8.9955	10.6993	0.00982751	0.0478367
ENSMUSG00000020841.6	570.627	609.436	579.713	448.675	364.593	476.976	Cpd	-0.447671	8.98973	18.0704	0.00219984	0.0188963
ENSMUSG00000030695.17	519.327	502.277	527.694	511.282	498.838	489.605	Aldoa	-0.0469608	8.98929	0.442345	0.52287	0.67132
ENSMUSG00000038274.14	391.065	392.59	397.564	531.64	708.415	621.879	Fau	0.65652	8.98654	38.5504	0.000165526	0.00547455
ENSMUSG00000049313.9	535.801	540.035	583.894	430.713	421.022	529.58	Sorl1	-0.2649	8.9855	6.71103	0.0294692	0.0976724
ENSMUSG00000026341.17	488.412	501.597	526.218	484.217	493.591	545.398	Actr3	0.00662297	8.98475	0.00688285	0.935719	0.962002
ENSMUSG00000020849.14	464.137	518.071	506.091	489.795	508.657	502.793	Ywhae	0.0125392	8.96087	0.0272093	0.872671	0.924462
ENSMUSG00000005087.18	566.782	609.436	651.06	418.752	329.889	412.565	Cd44	-0.654075	8.96032	36.7796	0.00019672	0.0057807
ENSMUSG00000028645.12	501.265	748.536	627.305	246.277	425.653	438.158	Slc2a1	-0.757564	8.95968	11.9294	0.00736444	0.04014
ENSMUSG00000035861.7	534.638	607.261	549.194	433.975	393.613	465.001	Tmprss11b	-0.387581	8.95801	18.2212	0.00214371	0.0186076
ENSMUSG00000032412.9	429.222	455.928	478.4	463.476	565.782	581.661	Atp1b3	0.240523	8.95359	5.65201	0.0417298	0.123383
ENSMUSG00000025362.7	459.13	440.298	441.425	523.908	627.439	475.689	Rps26	0.279051	8.9504	7.0433	0.0265766	0.0909267
ENSMUSG00000025150.11	465.434	493.388	514.228	385.908	560.833	545.51	Cbr2	0.0187102	8.94913	0.0190683	0.893248	0.93684
ENSMUSG00000022587.15	529.274	551.697	523.348	592.354	412.257	351.642	Ly6e	-0.242382	8.9468	2.11806	0.179954	0.334677
ENSMUSG00000034075.11	547.782	571.813	573.728	425.598	395.461	444.967	Zdhhc5	-0.419524	8.9462	29.5914	0.000428903	0.00836924
ENSMUSG00000071076.9	488.278	495.644	529.559	374.732	617.242	451.775	Jund	-0.0680943	8.94519	0.183055	0.678938	0.792521
ENSMUSG00000020607.8	514.878	554.307	538.147	394.909	456.084	498.074	Lratd1	-0.252629	8.94477	6.86544	0.0280787	0.0944574
ENSMUSG00000009927.10	381.945	370.218	369.648	533.855	648.388	643.275	Rps25	0.702484	8.94039	57.9887	3.50525e-05	0.0034412
ENSMUSG00000039238.7	589.18	700.529	621.197	327.853	302.499	383.577	Zfp750	-0.914143	8.92924	70.3816	1.63086e-05	0.00288681
ENSMUSG00000003534.18	536.561	511.519	508.735	411.079	445.808	509.08	Ddr1	-0.188639	8.92828	4.16285	0.0721151	0.180185
ENSMUSG00000071644.11	467.401	442.391	466.759	528.076	514.322	492.814	Eef1g	0.157317	8.92285	4.67409	0.0592449	0.156731
ENSMUSG00000059070.17	450.479	432.333	433.35	502.522	577.29	506.226	Rpl18	0.269068	8.91811	10.7824	0.00963165	0.0472806
ENSMUSG00000020349.5	463.936	507.85	499.163	443.097	464.869	512.027	Ppp2ca	-0.0508017	8.91248	0.367522	0.559517	0.701775
ENSMUSG00000038235.5	459.018	494.502	464.504	459.529	459.384	549.54	F11r	0.0505135	8.91026	0.300005	0.59736	0.731221
ENSMUSG00000025085.17	575.008	569.041	559.114	408.139	378.586	386.338	Ablim1	-0.537932	8.90509	56.0077	4.014e-05	0.00365695
ENSMUSG00000035202.9	334.892	805.187	378.912	427.934	416.53	475.689	Lars2	-0.201635	8.88634	0.50297	0.496374	0.648444
ENSMUSG00000060938.15	332.724	438.612	386.311	377.47	689.354	612.832	Rpl26	0.5372	8.8855	7.09309	0.0261741	0.0900102
ENSMUSG00000012405.17	375.53	387.126	389.632	510.517	623.404	549.913	Rpl15	0.547248	8.8849	37.5654	0.000182059	0.00571105
ENSMUSG00000035547.15	492.749	531.717	509.268	331.618	488.562	480.894	Capn5	-0.237248	8.88419	2.90597	0.122862	0.256471
ENSMUSG00000020460.16	391.177	379.596	393.731	504.455	597.982	564.388	Rps27a	0.517354	8.88246	37.8925	0.000176354	0.00561153
ENSMUSG00000034573.15	559.294	552.486	547.349	384.116	368.369	415.531	Ptpn13	-0.506335	8.88027	43.9911	0.000101212	0.00467454
ENSMUSG00000040952.17	404.701	365.297	362.413	543.038	591.701	541.407	Rps19	0.565716	8.87081	48.3142	7.09437e-05	0.00423858
ENSMUSG00000022505.10	471.871	521.741	504.471	407.052	458.35	444.407	Emp2	-0.193705	8.87043	5.70925	0.0409205	0.121966
ENSMUSG00000011884.14	483.517	497.465	476.023	435.385	485.084	429.223	Gltp	-0.110352	8.86982	1.9784	0.193539	0.351585
ENSMUSG00000007041.10	426.159	407.568	421.565	486.493	529.547	529.86	Clic1	0.300395	8.86701	16.3811	0.00297068	0.02271
ENSMUSG00000026628.14	422.024	469.113	534.785	303.93	537.16	532.154	Atf3	-0.0543063	8.86595	0.0740647	0.791723	0.871428
ENSMUSG00000001175.17	419.409	470.064	469.669	466.658	502.774	463.508	Calm1	0.0763029	8.8623	0.889419	0.370556	0.537803
ENSMUSG00000026864.14	457.029	433.393	476.064	550.811	381.428	492.981	Hspa5	0.0606364	8.86211	0.228733	0.644006	0.766568
ENSMUSG00000046731.6	569.844	689.547	627.899	259.145	260.719	375.705	Kctd11	-1.07522	8.85745	51.3929	5.59883e-05	0.00398355
ENSMUSG00000028639.15	427.545	435.024	431.177	497.166	522.551	458.621	Ybx1	0.192411	8.85193	6.21926	0.034508	0.108846
ENSMUSG00000003949.17	447.395	510.106	532.059	445.111	438.334	385.163	Hlf	-0.231671	8.84465	5.93992	0.0378508	0.115899
ENSMUSG00000054065.13	580.306	477.893	483.299	418.973	359.167	414.263	Pkp3	-0.370499	8.8319	12.9079	0.00593102	0.0350371
ENSMUSG00000021939.9	409.328	433.148	437.449	433.794	498.242	520.943	Ctsb	0.182989	8.8314	4.30641	0.068172	0.173138
ENSMUSG00000046330.11	395.782	356.979	349.418	474.592	633.839	520.421	Rpl37a	0.563476	8.83044	24.4628	0.000825109	0.0113232
ENSMUSG00000007815.14	446.635	474.685	458.868	410.898	453.043	473.843	Rhoa	-0.0449554	8.82348	0.311031	0.590813	0.725836
ENSMUSG00000067889.8	530.838	492.98	518.368	424.853	334.182	410.177	Sptbn2	-0.399473	8.81997	15.7282	0.00335573	0.0245191
ENSMUSG00000021670.15	409.015	512.661	642.8	305.903	330.982	508.464	Hmgcr	-0.449865	8.81914	4.50894	0.0630601	0.164095
ENSMUSG00000027523.21	444.511	464.383	467.312	422.779	484.189	414.374	Gnas	-0.0587009	8.8126	0.487918	0.502719	0.653718
ENSMUSG00000019066.14	454.503	443.668	463.582	457.959	433.922	417.247	Rab3d	-0.0569135	8.79827	0.601196	0.458249	0.616513
ENSMUSG00000027248.14	453.341	426.271	425.766	464.483	407.983	485.128	Pdia3	0.0565901	8.794	0.429497	0.528827	0.676226
ENSMUSG00000038650.16	440.801	426.706	425.52	427.954	462.146	478.413	Rnh1	0.0818696	8.79323	1.17965	0.305997	0.475479
ENSMUSG00000025428.16	420.482	427.222	436.363	435.022	475.364	453.827	Atp5a1	0.0873392	8.78602	1.44694	0.260075	0.42803
ENSMUSG00000010277.8	447.73	462.018	483.832	420.624	425.594	401.205	2610507B11Rik	-0.159881	8.78204	4.79764	0.0565792	0.152224
ENSMUSG00000001847.15	453.408	479.633	473.112	385.666	443.403	384.193	Rac1	-0.212852	8.77019	6.54074	0.0311034	0.101504
ENSMUSG00000020917.18	454.212	480.34	541.877	391.566	355.37	395.945	Acly	-0.369492	8.77013	16.6145	0.00284636	0.0221264
ENSMUSG00000021814.18	446.367	463.948	449.091	408.723	405.777	437.692	Anxa7	-0.118468	8.76589	2.68596	0.136076	0.275693
ENSMUSG00000005417.18	474.978	512.851	498.897	340.781	392.579	378.335	Mprip	-0.419325	8.75857	26.2858	0.000646576	0.0100987
ENSMUSG00000022312.12	319.469	348.797	337.366	483.352	603.746	504.901	Eif3h	0.662787	8.7582	45.4939	8.91608e-05	0.00448714
ENSMUSG00000004980.17	422.516	464.926	492.379	369.396	445.351	399.153	Hnrnpa2b1	-0.184849	8.75598	3.73064	0.0858682	0.202021
ENSMUSG00000031447.8	412.681	425.999	424.024	428.095	451.194	450.04	Lamp1	0.0742022	8.75505	1.12362	0.317088	0.486307
ENSMUSG00000028716.16	379.33	387.479	370.57	417.543	536.762	498.503	Pdzk1ip1	0.35319	8.75404	12.689	0.0062196	0.0359238
ENSMUSG00000024740.11	445.584	445.843	483.299	399.641	398.621	415.382	Ddb1	-0.179845	8.753	5.99799	0.0371237	0.114331
ENSMUSG00000026131.21	542.015	520.517	467.455	446.339	272.267	339.181	Dst	-0.532447	8.75264	11.0514	0.00903044	0.0453321
ENSMUSG00000025503.6	388.942	389.138	384.221	420.04	544.971	452.82	Taldo1	0.286707	8.74843	8.00766	0.0199649	0.0756942
ENSMUSG00000030934.10	409.797	416.784	397.277	449.904	468.566	433.513	Oat	0.143672	8.74601	3.97659	0.0776713	0.1897
ENSMUSG00000030790.16	495.409	712.789	695.721	135.201	251.993	270.088	Adm	-1.53411	8.73769	38.7008	0.000163167	0.00547455
ENSMUSG00000004530.13	434.43	455.711	471.616	367.764	408.699	410.42	Coro1c	-0.198285	8.73068	6.28988	0.0337218	0.107276
ENSMUSG00000029106.15	443.215	465.225	453.436	379.605	411.74	390.181	Add1	-0.204914	8.72771	8.00264	0.0199937	0.0757802
ENSMUSG00000029064.16	416.704	445.517	438.904	406.146	426.051	382.775	Gnb1	-0.0988273	8.71215	1.68464	0.22697	0.390107
ENSMUSG00000032501.10	452.581	561.184	523.287	237.095	319.891	410.886	Trib1	-0.667039	8.70569	14.019	0.00469663	0.03031
ENSMUSG00000018569.13	458.817	457.423	499.778	313.575	360.836	411.894	Cldn7	-0.382407	8.70422	13.1473	0.00563418	0.0339168
ENSMUSG00000090733.7	293.45	315.469	314.472	483.996	598.658	486.247	Rps27	0.76475	8.69849	59.292	3.21331e-05	0.00338104
ENSMUSG00000035530.14	390.842	399.848	400.782	389.875	444.854	460.785	Eif1	0.120812	8.69538	2.09655	0.181961	0.337136
ENSMUSG00000005103.13	396.497	434.018	494.715	353.709	387.252	415.307	Wdr1	-0.196811	8.69217	3.71866	0.0862949	0.202417
ENSMUSG00000019866.16	487.161	451.824	489.919	367.201	329.034	347.128	Crybg1	-0.453743	8.68678	33.7378	0.000269087	0.00668474
ENSMUSG00000024576.15	442.052	472.021	448.783	379.464	348.771	377.477	Csnk1a1	-0.301596	8.68462	16.3108	0.00300945	0.0228926
ENSMUSG00000019505.8	393.792	409.444	385.84	375.155	493.154	410.364	Ubb	0.104861	8.68417	1.00477	0.342659	0.511591
ENSMUSG00000022307.17	389.948	469.493	443.987	404.837	404.127	352.425	Oxr1	-0.166403	8.68243	2.99467	0.118006	0.250103
ENSMUSG00000020358.18	431.547	412.135	439.622	359.508	420.863	390.013	Hnrnpab	-0.132934	8.67592	2.60528	0.141382	0.283088
ENSMUSG00000041740.17	429.535	442.336	427.037	366.778	414.682	371.844	Rnf10	-0.171501	8.67504	4.86421	0.0552052	0.149687
ENSMUSG00000045983.17	487.787	448.996	460.733	355.722	333.148	355.634	Eif4g1	-0.420074	8.66902	31.9351	0.000327573	0.0073294
ENSMUSG00000000078.8	421.197	432.849	409.841	448.998	300.909	427.246	Klf6	-0.102496	8.66846	0.554812	0.475587	0.631102
ENSMUSG00000024597.12	467.132	460.767	421.339	381.075	327.504	382.215	Slc12a2	-0.30669	8.66785	11.9442	0.00733988	0.0400649
ENSMUSG00000033420.13	395.894	443.043	412.895	360.777	405.002	420.325	Antxr1	-0.0776949	8.66662	0.808231	0.392343	0.55852
ENSMUSG00000028128.14	339.989	449.758	407.75	321.55	430.841	485.874	F3	0.0485361	8.66534	0.0968483	0.762818	0.8514
ENSMUSG00000031089.8	505.758	490.207	482.213	313.797	274.513	369.139	Slc6a14	-0.626475	8.66523	33.7127	0.000269808	0.00668474
ENSMUSG00000005148.9	477.169	521.034	507.73	280.631	269.087	374.567	Klf5	-0.704101	8.66201	31.625	0.00033915	0.00748194
ENSMUSG00000016534.16	366.477	451.062	438.658	412.449	356.642	398.743	Lamp2	-0.105147	8.65837	1.08842	0.32436	0.493738
ENSMUSG00000027168.22	405.639	433.447	408.037	418.611	390.492	360.67	Pax6	-0.0923424	8.65412	1.28232	0.287085	0.4562
ENSMUSG00000034892.9	370.948	349.286	341.671	417.201	532.29	403.07	Rps29	0.349011	8.6527	9.77502	0.0123727	0.0555128
ENSMUSG00000034088.16	448.378	439.292	475.551	365.066	325.039	354.477	Hdlbp	-0.38415	8.64867	23.9209	0.000889513	0.0118833
ENSMUSG00000030772.7	358.542	417.219	386.598	352.158	453.56	439.501	Dkk3	0.0994839	8.64856	0.820514	0.388919	0.555402
ENSMUSG00000023067.15	459.063	502.739	462.372	303.527	323.727	351.194	Cdkn1a	-0.541436	8.64554	41.8476	0.000122065	0.00498623
ENSMUSG00000050565.17	452.335	495.019	508.263	306.97	313.849	321.628	Tor1aip2	-0.627128	8.6428	67.0785	1.97487e-05	0.00304744
ENSMUSG00000031351.16	413.284	450.464	407.238	346.036	392.698	387.42	Zfp185	-0.174424	8.64227	4.40052	0.0657341	0.16875
ENSMUSG00000059495.15	424.483	477.132	469.751	337.297	330.187	357.219	Arhgef12	-0.420345	8.64161	28.1579	0.000510079	0.00895698
ENSMUSG00000015961.9	411.384	420.861	386.639	360.253	372.583	436.554	Adss	-0.0596825	8.63694	0.422706	0.532029	0.678451
ENSMUSG00000062997.7	331.316	320.444	313.345	443.379	499.514	477.891	Rpl35	0.557943	8.63554	52.7376	5.06822e-05	0.00393632
ENSMUSG00000022895.17	448.937	536.501	525.398	249.559	253.285	371.508	Ets2	-0.788857	8.63502	25.7904	0.000689958	0.0102863
ENSMUSG00000004897.17	407.405	409.145	428.841	359.045	402.279	364.737	Hdgf	-0.145356	8.62674	3.55777	0.0922957	0.211292
ENSMUSG00000017404.13	311.913	312.995	305.065	420.403	541.97	447.634	Rpl19	0.600457	8.60751	35.3865	0.000226444	0.00618462
ENSMUSG00000048373.9	363.348	441.602	460.733	298.855	389.518	384.547	Fgfbp1	-0.238314	8.60661	3.52085	0.0937473	0.213562
ENSMUSG00000022037.16	389.992	447.338	462.864	292.834	363.46	375.015	Clu	-0.334192	8.60222	8.90889	0.015537	0.0644049
ENSMUSG00000004044.10	390.126	391.774	418.654	350.829	415.576	362.554	Cavin1	-0.0887685	8.601	1.04757	0.333109	0.502282
ENSMUSG00000014077.14	385.991	440.461	406.377	300.164	428.317	367.796	Chp1	-0.169241	8.60074	1.82659	0.209914	0.370529
ENSMUSG00000038146.9	515.884	402.512	383.708	389.311	280.257	341.494	Notch3	-0.365013	8.59083	6.33728	0.0332067	0.106137
ENSMUSG00000040385.8	301.296	313.729	317.383	410.616	499.852	458.453	Ppp1ca	0.554013	8.58349	39.4748	0.000151655	0.00539348
ENSMUSG00000028692.15	336.68	345.344	346.405	400.568	459.185	411.651	Akr1a1	0.305976	8.58253	15.0777	0.00380219	0.0265671
ENSMUSG00000006411.13	435.57	449.404	427.898	312.951	312.676	352.892	Nectin4	-0.423969	8.57717	28.9343	0.000463984	0.00867796
ENSMUSG00000047139.10	343.878	435.758	429.148	355.159	357.716	368.113	Cd24a	-0.16112	8.57617	2.61866	0.140484	0.281858
ENSMUSG00000005251.16	401.415	479.905	443.659	302.44	316.87	343.434	Ripk4	-0.460602	8.57485	25.6055	0.000707058	0.0104298
ENSMUSG00000005873.7	330.086	343.795	328.492	406.287	409.931	434.819	Reep5	0.319777	8.55312	20.0726	0.00157946	0.0157512
ENSMUSG00000018293.5	384.359	355.158	394.612	351.755	379.918	376.228	Pfn1	-0.0338573	8.5458	0.193338	0.670648	0.786114
ENSMUSG00000039630.11	431.569	431.843	448.292	307.836	307.965	312.208	Hnrnpu	-0.49925	8.54426	53.6216	4.7528e-05	0.00382018
ENSMUSG00000001507.17	397.637	418.36	379.773	297.446	340.006	404.898	Itga3	-0.197928	8.54326	3.08643	0.113239	0.24355
ENSMUSG00000028656.15	331.517	383.347	382.171	391.647	357.358	375.705	Cap1	0.0359865	8.53268	0.179399	0.681953	0.794295
ENSMUSG00000022200.9	356.284	468.188	406.582	298.13	338.853	343.49	Golph3	-0.328119	8.52599	8.84959	0.0157884	0.06494
ENSMUSG00000058655.10	371.618	409.063	365.733	344.647	387.411	322.505	Eif4b	-0.12039	8.51911	1.74312	0.219722	0.381978
ENSMUSG00000074794.11	394.172	488.468	461.327	286.874	263.462	306.705	Arrdc3	-0.648926	8.5191	41.6072	0.00012472	0.00501206
ENSMUSG00000032504.16	409.149	420.616	429.62	312.126	312.775	313.756	Pdcd6ip	-0.424054	8.51718	38.6444	0.000164046	0.00547455
ENSMUSG00000027940.19	350.852	384.244	409.308	322.154	387.669	335.954	Tpm3	-0.130058	8.51203	1.82041	0.21062	0.371415
ENSMUSG00000039405.8	327.583	384.027	382.376	310.212	398.482	385.424	Prss23	0.000260306	8.51067	5.38898e-06	0.998199	0.998938
ENSMUSG00000034159.13	375.932	415.914	356.428	326	391.347	320.192	Mab21l4	-0.146164	8.50913	2.07408	0.184091	0.3395
ENSMUSG00000038733.15	436.956	453.427	407.648	310.454	271.631	305.101	Wdr26	-0.548914	8.50872	42.9648	0.000110601	0.00479902
ENSMUSG00000035011.16	466.082	434.997	424.967	298.895	262.249	280.459	Zbtb7a	-0.65592	8.49707	65.6662	2.14883e-05	0.00304744
ENSMUSG00000027377.3	402.778	398.706	377.559	331.981	339.012	307.656	Mall	-0.268736	8.49046	12.8308	0.00603081	0.0353318
ENSMUSG00000057738.15	434.497	388.376	428.615	331.779	278.985	294.487	Sptan1	-0.467376	8.48982	26.9664	0.000592291	0.00957258
ENSMUSG00000022629.18	406.534	486.184	447.492	280.752	267.079	266.786	Kif21a	-0.718164	8.4885	70.899	1.58385e-05	0.00288681
ENSMUSG00000018796.14	402.309	348.634	392.645	376.786	297.927	330.451	Acsl1	-0.186289	8.48449	3.28023	0.103959	0.229307
ENSMUSG00000001924.16	413.396	354.587	402.442	357.172	276.938	343.602	Uba1	-0.259678	8.48407	5.51841	0.0436983	0.127438
ENSMUSG00000034485.11	361.716	401.914	388.996	256.305	390.393	342.893	Uaca	-0.219923	8.48008	2.49229	0.149277	0.293368
ENSMUSG00000020451.18	368.556	378.998	360.097	333.31	352.588	348.601	Limk2	-0.0985095	8.48004	1.97427	0.193962	0.352138
ENSMUSG00000022594.15	342.537	345.344	359.502	386.673	357.934	349.963	Lynx1	0.0635195	8.47993	0.732628	0.414506	0.578881
ENSMUSG00000061259.12	270.739	334.471	293.382	214.138	525.91	483.636	Tmprss11d	0.445814	8.46664	2.58302	0.142893	0.285084
ENSMUSG00000046761.14	428.372	432.414	400.741	293.7	266.523	298.385	Fam83h	-0.555017	8.4651	50.0704	6.18861e-05	0.00414351
ENSMUSG00000025982.14	384.985	434.942	417.281	245.754	301.207	334.872	Sf3b1	-0.48836	8.46437	18.0022	0.00222578	0.0190093
ENSMUSG00000027002.14	377.564	413.766	402.852	306.105	290.692	321.031	Nckap1	-0.379654	8.45958	24.4276	0.000829115	0.0113414
ENSMUSG00000008683.17	291.483	288.611	288.237	370.986	465.406	403.406	Rps15a	0.513781	8.457	30.5682	0.000382564	0.00788
ENSMUSG00000023175.16	296.758	293.831	291.599	380.29	397.687	445.116	Bsg	0.471414	8.45505	33.8672	0.000265403	0.0066324
ENSMUSG00000063524.14	360.732	330.23	366.471	319.717	323.369	387.308	Eno1	-0.0374336	8.44301	0.154337	0.703679	0.80864
ENSMUSG00000028745.19	314.149	344.012	362.864	342.553	373.1	347.314	Capzb	0.0580502	8.44035	0.500689	0.497326	0.649231
ENSMUSG00000063316.14	268.906	280.973	277.579	365.106	469.163	420.344	Rpl27	0.600522	8.43906	37.6977	0.000179725	0.00566171
ENSMUSG00000036371.7	362.364	354.016	375.161	335.626	333.765	315.528	Serbp1	-0.148366	8.43511	4.35777	0.0668275	0.170514
ENSMUSG00000040731.14	354.63	362.905	365.59	301.453	366.004	321.497	Eif4h	-0.131225	8.43207	2.2725	0.166369	0.316538
ENSMUSG00000078578.10	312.763	375.138	360.158	347.607	351.614	321.143	Ube2d3	-0.0385637	8.42952	0.186696	0.675971	0.79005
ENSMUSG00000078597.3	325.906	405.448	330.377	403.548	311.881	286.41	Cyp4a12b	-0.0835817	8.42611	0.360825	0.563047	0.704768
ENSMUSG00000020467.16	328.589	368.831	340.482	299.56	366.779	347.258	Efemp1	-0.0340494	8.41767	0.130501	0.726349	0.824806
ENSMUSG00000022351.15	301.363	360.486	440.769	288.948	303.692	355.447	Sqle	-0.217921	8.41712	2.44378	0.152844	0.297935
ENSMUSG00000040728.16	391.848	407.949	383.114	280.41	274.255	299.579	Esrp1	-0.469528	8.40751	40.7073	0.000135306	0.00524788
ENSMUSG00000048758.15	314.551	325.31	318.141	278.517	439.01	361.435	Rpl29	0.171597	8.40744	1.43278	0.262254	0.430261
ENSMUSG00000050390.13	408.702	425.89	401.335	279.08	264.118	257.496	C77080	-0.626229	8.40712	74.3614	1.30858e-05	0.00285194
ENSMUSG00000028367.6	326.242	311.663	295.698	422.094	343.385	336.905	Txn1	0.239738	8.40674	5.65008	0.0417575	0.123438
ENSMUSG00000022510.15	343.051	401.18	430.911	330.269	256.445	274.154	Trp63	-0.449023	8.40671	14.3016	0.00443457	0.0290474
ENSMUSG00000019210.11	311.578	334.77	322.138	337.901	376.737	349.273	Atp6v1e1	0.135636	8.40419	3.17503	0.10887	0.236976
ENSMUSG00000003752.10	467.155	418.17	417.322	207.654	243.665	276.337	Itpkc	-0.840042	8.40264	57.7314	3.56665e-05	0.00345918
ENSMUSG00000032454.10	320.497	333.302	361.572	305.037	368.369	340.916	Rbp2	-0.00154543	8.40227	0.000284734	0.98691	0.992651
ENSMUSG00000026880.12	383.689	417.925	396.088	253.386	237.364	339.125	Stom	-0.529109	8.40072	16.817	0.00274362	0.0216994
ENSMUSG00000090862.4	304.09	284.099	292.398	341.465	415.536	374.418	Rps13	0.361542	8.38967	16.7312	0.00278659	0.0218996
ENSMUSG00000018707.14	415.139	326.071	384.958	347.204	230.348	303.609	Dync1h1	-0.354151	8.38627	5.59481	0.0425588	0.125085
ENSMUSG00000026509.16	387.757	387.371	393.649	281.537	279.184	277.531	Capn2	-0.479557	8.38603	51.4604	5.5706e-05	0.00398355
ENSMUSG00000091618.4	321.57	340.587	291.722	358.078	337.382	356.678	H60c	0.141628	8.38534	3.01698	0.116823	0.248789
ENSMUSG00000061232.17	388.651	413.576	484.693	221.448	257.38	238.88	H2-K1	-0.842548	8.38428	68.1271	1.85678e-05	0.00297196
ENSMUSG00000024456.17	362.655	382.586	379.67	271.791	297.311	309.671	Diaph1	-0.356189	8.38363	20.9408	0.0013783	0.0146804
ENSMUSG00000035242.16	250.778	259.253	263.621	378.578	432.113	418.945	Oaz1	0.668475	8.38343	72.7014	1.43254e-05	0.00285194
ENSMUSG00000031765.9	341.933	343.441	350.136	260.574	399.556	306.929	Mt1	-0.0986853	8.38285	0.508583	0.494046	0.646595
ENSMUSG00000015656.18	312.606	272.682	300.596	421.994	330.664	363.263	Hspa8	0.332868	8.38234	10.336	0.0107428	0.0506789
ENSMUSG00000056973.7	297.764	324.766	277.169	339.331	397.21	363.487	Ces1d	0.290229	8.38082	10.1042	0.0113821	0.0526881
ENSMUSG00000038366.16	351.277	373.099	359.461	266.011	346.684	298.46	Lasp1	-0.25032	8.37736	6.12639	0.035577	0.11125
ENSMUSG00000020402.12	363.996	337.325	335.583	328.155	324.204	302.75	Vdac1	-0.118588	8.37522	2.49305	0.149222	0.293344
ENSMUSG00000028936.16	270.806	295.19	281.125	367.201	426.389	350.373	Rpl22	0.43346	8.37459	22.486	0.00109238	0.0132524
ENSMUSG00000009588.10	290.075	311.827	361.839	336.934	331.36	357.443	St6galnac1	0.0898321	8.37341	0.906047	0.366325	0.533695
ENSMUSG00000018899.18	368.109	320.58	312.402	386.633	318.241	281.448	Irf1	-0.0215424	8.37189	0.0310495	0.864078	0.918829
ENSMUSG00000028207.19	282.385	358.773	351.427	322.254	336.19	334.369	Asph	0.000436813	8.37043	1.92676e-05	0.996595	0.998107
ENSMUSG00000028691.13	261.865	275.427	271.881	360.716	398.264	414.804	Prdx1	0.536704	8.3687	46.0601	8.50807e-05	0.00443883
ENSMUSG00000022186.15	292.243	328.681	334.395	330.068	347.241	346.456	Oxct1	0.0998616	8.36585	1.58065	0.24069	0.405624
ENSMUSG00000034993.8	344.102	349.204	335.85	280.732	339.151	317.226	Vat1	-0.135114	8.35645	2.48032	0.150147	0.294336
ENSMUSG00000032249.15	300.983	334.253	355.629	295.472	379.48	297.061	Anp32a	-0.0277678	8.35398	0.0586675	0.81411	0.886553
ENSMUSG00000053797.11	444.31	434.942	467.886	140.859	189.502	281.429	Krt16	-1.13854	8.351	29.8099	0.000417964	0.0082314
ENSMUSG00000000346.10	282.765	336.645	328.881	322.295	372.484	314.558	Dazap2	0.0900664	8.35012	0.828687	0.386668	0.553516
ENSMUSG00000025261.19	408.523	363.721	389.878	283.652	225.458	285.776	Huwe1	-0.547994	8.34962	27.2537	0.000571065	0.00940786
ENSMUSG00000016382.16	345.018	365.759	365.959	280.027	308.104	291.129	Pls3	-0.292281	8.34889	15.5817	0.00345041	0.0249476
ENSMUSG00000010080.16	367.751	352.466	323.593	297.748	300.293	311.965	Epn3	-0.197833	8.34728	6.62297	0.0303006	0.0996051
ENSMUSG00000025060.16	372.333	391.04	398.322	239.088	269.226	278.37	Slk	-0.562331	8.34324	46.6506	8.10672e-05	0.00436735
ENSMUSG00000034640.10	323.269	436.519	399.593	199.68	285.644	303.124	Tiparp	-0.555991	8.34282	11.4516	0.00821901	0.042931
ENSMUSG00000045027.8	293.025	335.177	326.565	256.285	403.749	330.06	Prss22	0.0525096	8.34068	0.125671	0.731226	0.828263
ENSMUSG00000054452.11	295.931	328.98	319.678	316.072	385.264	297.024	Tle5	0.0799007	8.33926	0.57032	0.469665	0.626543
ENSMUSG00000024750.12	338.402	361.546	358.129	263.535	293.137	322.766	Zfand5	-0.266701	8.3352	8.8926	0.0156056	0.0645372
ENSMUSG00000092586.9	371.886	381.091	344.909	275.355	290.653	270.983	Ly6g6c	-0.39136	8.33321	27.0161	0.000588551	0.00952632
ENSMUSG00000005615.16	350.763	401.805	372.025	287.961	264.138	257.049	Pcyt1a	-0.474848	8.33235	32.3086	0.000314265	0.00711261
ENSMUSG00000001525.11	357.357	274.367	307.811	292.935	347.3	347.128	Tubb5	0.071462	8.32731	0.398302	0.54385	0.688565
ENSMUSG00000079641.4	281.178	248.977	258.661	352.782	431.298	351.94	Rpl39	0.526106	8.3258	27.6453	0.000543611	0.00924168
ENSMUSG00000038014.8	381.744	370.816	372.353	299.157	245.235	253.467	Fam120a	-0.495653	8.32416	30.3325	0.000393161	0.00798622
ENSMUSG00000039953.14	282.34	336.075	328.164	282.363	339.131	346.829	Clstn1	0.0328954	8.31828	0.098346	0.761057	0.850071
ENSMUSG00000027215.14	305.386	318.215	333.739	288.726	343.087	324.575	Cd82	-0.00145303	8.3174	0.000285327	0.986896	0.992651
ENSMUSG00000024074.9	278.607	346.078	359.031	287.558	303.513	337.241	Crim1	-0.0835538	8.31611	0.574198	0.468204	0.62509
ENSMUSG00000026535.10	324.051	460.142	433.944	170.481	235.058	286.13	Ifi202b	-0.816194	8.31436	18.4228	0.0020714	0.0182113
ENSMUSG00000033577.19	321.816	378.291	355.157	267.361	300.849	285.16	Myo6	-0.30624	8.31352	12.4327	0.00657957	0.0371277
ENSMUSG00000020671.10	338.156	356.897	366.307	304.735	276.044	266.058	Rab10	-0.325799	8.31319	16.4135	0.00295301	0.022622
ENSMUSG00000051223.15	282.229	335.368	366.205	310.817	298.305	312.171	Bzw1	-0.0947376	8.31087	0.899662	0.367941	0.535052
ENSMUSG00000027624.21	380.761	369.701	373.501	263.635	251.615	254.475	Epb41l1	-0.546199	8.30217	63.9259	2.38981e-05	0.00304744
ENSMUSG00000059005.14	320.72	359.48	367.209	252.701	306.454	274.303	Hnrnpa3	-0.329621	8.29238	12.1221	0.00705101	0.038996
ENSMUSG00000021709.15	339.385	386.283	378.297	277.53	243.208	254.53	Erbin	-0.509882	8.29111	35.5371	0.000222979	0.006171
ENSMUSG00000024812.12	358.586	367.853	381.638	222.858	255.233	291.558	Tjp2	-0.525718	8.28996	26.6973	0.000613064	0.00978074
ENSMUSG00000027506.16	276.551	323.026	309.922	316.958	339.708	310.641	Tpd52	0.0889885	8.2893	1.12092	0.317638	0.486954
ENSMUSG00000002565.17	321.503	349.096	353.784	262.89	309.337	276.281	Scin	-0.271743	8.28626	9.96864	0.0117777	0.0538324
ENSMUSG00000025283.16	291.103	291.194	288.545	283.128	364.335	352.481	Sat1	0.199483	8.28468	3.93587	0.0789574	0.191583
ENSMUSG00000021660.15	261.865	285.023	273.644	333.773	365.567	350.523	Btf3	0.355653	8.28439	22.5876	0.00107625	0.0131228
ENSMUSG00000014956.16	317.233	364.291	328.184	290.679	257.976	311.107	Ppp1cb	-0.231738	8.28362	6.10198	0.0358648	0.111962
ENSMUSG00000075296.6	343.856	321.694	334.354	297.909	290.096	279.956	Aldh3b2	-0.204235	8.28239	8.28678	0.0184435	0.0716769
ENSMUSG00000047547.15	288.51	301.116	288.319	292.049	382.223	313.924	Cltb	0.17072	8.28109	2.71235	0.134397	0.273349
ENSMUSG00000032092.6	333.462	366.521	380.367	256.769	254.895	273.147	Mpzl2	-0.461058	8.28028	33.8332	0.000266365	0.00664526
ENSMUSG00000058600.14	277.065	287.089	286.761	306.729	384.628	322.374	Rpl30	0.252589	8.27994	7.0762	0.0263097	0.0903626
ENSMUSG00000038612.17	316.652	311.827	301.273	321.328	265.012	343.751	Mcl1	0.00060267	8.2762	3.57726e-05	0.99536	0.997372
ENSMUSG00000072825.12	394.351	369.103	346.016	258.319	245.99	240.764	Cep170b	-0.574399	8.27203	53.5611	4.7736e-05	0.00382018
ENSMUSG00000040681.17	283.726	302.095	301.724	305.742	349.129	309.093	Hmgn1	0.119171	8.26973	2.18679	0.173733	0.326291
ENSMUSG00000068823.11	285.671	318.731	318.1	282.464	316.671	329.09	Csde1	0.00899821	8.26911	0.0107507	0.91972	0.952294
ENSMUSG00000009112.5	344.213	322.265	316.952	305.239	270.22	291.222	Bcl2l13	-0.18233	8.26862	5.40593	0.0454462	0.130856
ENSMUSG00000034751.18	367.885	368.886	366.737	283.108	193.457	263.391	Mast4	-0.576555	8.26339	19.8634	0.00163322	0.0160094
ENSMUSG00000029467.16	348.863	355.429	355.895	273.966	233.448	273.072	Atp2a2	-0.441845	8.26122	27.9036	0.000526387	0.0091139
ENSMUSG00000032562.14	303.71	313.023	315.805	287.458	333.029	286.951	Gnai2	-0.0393796	8.2607	0.227339	0.645006	0.767247
ENSMUSG00000032479.16	314.64	327.24	322.568	246.861	327.623	294.617	Map4	-0.150127	8.25565	2.08873	0.182699	0.337922
ENSMUSG00000028382.16	326.778	378.182	371.144	279.503	227.326	249.196	Ptbp3	-0.509264	8.25449	26.7108	0.000612	0.00978074
ENSMUSG00000028788.15	300.066	332.541	292.193	283.813	306.792	312.096	Ptp4a2	-0.0346955	8.25088	0.181511	0.680207	0.793442
ENSMUSG00000031647.11	343.498	359.643	306.13	283.692	261.514	271.748	Mfap3l	-0.304823	8.24985	13.225	0.00554182	0.0335391
ENSMUSG00000028273.16	306.035	336.319	388.258	269.213	254.736	271.095	Pdlim5	-0.374494	8.24941	15.124	0.00376808	0.0264032
ENSMUSG00000050762.6	256.478	301.17	274.156	236.672	435.512	320.229	Prss27	0.254882	8.24831	1.84001	0.208393	0.368768
ENSMUSG00000029322.13	311.578	269.257	265.814	375.719	291.766	307.862	Plac8	0.204066	8.24656	3.33126	0.101678	0.226108
ENSMUSG00000026234.13	316.004	323.325	334.599	279.866	287.174	271.226	Ncl	-0.216448	8.23874	9.587	0.0129864	0.0573491
ENSMUSG00000067288.14	299.06	272.546	271.102	303.366	379.242	285.925	Rps28	0.20069	8.23802	3.24151	0.105732	0.232236
ENSMUSG00000068036.17	387.399	345.263	372.312	250.164	203.435	247.666	Afdn	-0.656049	8.23396	44.6695	9.55397e-05	0.00458252
ENSMUSG00000030029.15	307.353	299.838	280.305	361.18	254.08	303.161	Lrig1	0.0494526	8.23376	0.16635	0.693024	0.801381
ENSMUSG00000062006.13	221.004	218.477	215.005	313.475	418.041	418.87	Rpl34	0.813742	8.233	50.8613	5.82724e-05	0.00401136
ENSMUSG00000020570.16	306.817	361.437	319.453	278.074	263.402	273.595	Sypl	-0.276974	8.23121	11.0955	0.00893627	0.045082
ENSMUSG00000060636.15	238.864	235.712	230.602	315.77	399.377	379.977	Rpl35a	0.63508	8.22932	43.6549	0.000104176	0.004737
ENSMUSG00000063410.9	309.32	343.659	352.288	256.104	284.59	252.628	Stk24	-0.341607	8.22786	16.2223	0.00305911	0.0230659
ENSMUSG00000029705.18	354.183	342.68	348.004	254.815	252.888	245.95	Cux1	-0.471382	8.22779	48.5266	6.97657e-05	0.00422109
ENSMUSG00000031400.11	303.218	341.131	350.689	254.735	275.845	272.363	G6pdx	-0.309426	8.22737	14.1188	0.00460195	0.0297895
ENSMUSG00000035778.18	327.963	357.659	287.294	258.46	277.514	285.514	Ggta1	-0.243797	8.22449	6.63873	0.0301497	0.0993122
ENSMUSG00000035152.15	301.653	300.545	342.757	292.572	278.091	275.46	Ap2b1	-0.159531	8.22185	3.9347	0.0789948	0.191611
ENSMUSG00000045294.12	204.239	275.4	300.801	267.502	356.583	386.45	Insig1	0.372829	8.22181	4.94467	0.0536001	0.146692
ENSMUSG00000001053.16	299.552	365.297	320.56	229.342	306.454	266.152	N4bp3	-0.296997	8.21881	6.25021	0.0341607	0.10814
ENSMUSG00000053716.10	353.915	391.176	364.175	210.111	213.095	252.18	Dusp7	-0.715639	8.2166	59.8934	3.08865e-05	0.00331716
ENSMUSG00000063856.9	223.91	214.59	216.501	341.667	395.143	390.087	Gpx1	0.782768	8.21452	92.8041	5.33033e-06	0.0026143
ENSMUSG00000051375.16	341.911	352.548	345.257	222.999	214.228	299.859	Pcdh1	-0.496117	8.21027	16.0449	0.00316175	0.0235768
ENSMUSG00000001642.19	293.83	295.516	316.481	249.62	304.805	314.894	Akr1b3	-0.0593662	8.20897	0.362705	0.562052	0.704056
ENSMUSG00000074272.11	352.015	379.65	426.935	187.9	183.857	242.032	Ceacam1	-0.916506	8.20665	55.8755	4.0511e-05	0.00365695
ENSMUSG00000019989.9	306.862	311.228	312.156	267.784	309.158	260.369	Enpp3	-0.151876	8.20277	3.25881	0.104935	0.230878
ENSMUSG00000020122.17	282.251	307.396	324.946	289.834	246.766	315.547	Egfr	-0.102006	8.20211	0.97026	0.350662	0.519167
ENSMUSG00000037852.9	243.647	276.542	266.86	289.854	341.159	342.091	Cpe	0.306269	8.19676	11.1001	0.00892648	0.0450536
ENSMUSG00000063870.13	352.73	313.593	332.16	254.594	250.96	253.747	Chd4	-0.395158	8.19476	28.5437	0.000486502	0.0088541
ENSMUSG00000028530.15	318.306	341.375	349.767	238.142	250.84	252.833	Jak1	-0.444416	8.18939	36.2512	0.000207396	0.00595323
ENSMUSG00000020321.17	273.556	289.074	307.442	289.592	307.826	283.686	Mdh1	0.0181146	8.18936	0.0547929	0.820225	0.890279
ENSMUSG00000021218.11	266.246	300.926	294.898	289.411	304.765	287.566	Gdi2	0.032612	8.18327	0.177265	0.68373	0.795109
ENSMUSG00000030413.8	261.597	238.946	243.125	291.445	368.529	336.271	Pglyrp1	0.42179	8.18009	18.8303	0.00193418	0.0175515
ENSMUSG00000039001.13	214.432	213.122	211.336	300.406	425.514	370.501	Rps21	0.779185	8.1763	43.2447	0.000107938	0.00479423
ENSMUSG00000054364.6	255.226	247.292	230.008	349.097	330.406	317.058	Rhob	0.444128	8.17108	32.9328	0.000293473	0.00690742
ENSMUSG00000075602.11	265.531	276.297	254.439	386.512	324.363	220.916	Ly6a	0.226717	8.17019	1.74205	0.219853	0.38207
ENSMUSG00000019173.12	257.394	287.578	290.471	290.136	323.429	278.295	Rab5c	0.0942768	8.16956	1.16371	0.309095	0.478494
ENSMUSG00000039474.14	296.535	315.143	323.04	210.614	301.625	277.549	Wfs1	-0.243016	8.1672	3.77617	0.0842705	0.19943
ENSMUSG00000042644.10	350.696	296.25	315.641	267.441	227.187	263.428	Itpr3	-0.34471	8.16396	13.0058	0.00580737	0.0346357
ENSMUSG00000005683.9	313.12	307.368	328.717	249.7	268.212	252.236	Cs	-0.301662	8.16288	17.4758	0.00243946	0.0201849
ENSMUSG00000007891.17	284.732	265.804	250.422	290.861	298.206	326.59	Ctsd	0.193154	8.16062	5.47211	0.0444074	0.128838
ENSMUSG00000030057.16	233.231	255.23	265.63	286.169	330.048	343.416	Cnbp	0.347768	8.15821	14.1066	0.00461341	0.0298377
ENSMUSG00000057863.7	233.387	208.609	209.88	313.434	392.738	350.877	Rpl36	0.697305	8.1542	50.2453	6.10638e-05	0.00414351
ENSMUSG00000037643.15	289.605	325.935	303.896	247.385	265.469	274.807	Prkci	-0.223023	8.15255	7.8351	0.0209836	0.0782076
ENSMUSG00000036856.5	293.539	286.518	285.675	260.252	311.722	264.566	Wnt4	-0.0495109	8.14849	0.323319	0.583695	0.721264
ENSMUSG00000030516.15	334.557	330.583	325.212	223.905	217.706	263.708	Tjp1	-0.489572	8.14285	30.5566	0.000383079	0.00788
ENSMUSG00000004535.13	291.863	328.49	316.542	245.774	256.306	251.639	Tax1bp1	-0.313773	8.13855	17.499	0.00242952	0.0201588
ENSMUSG00000051339.11	359.279	346.078	331.873	245.834	192.722	211.813	2900026A02Rik	-0.673407	8.13594	47.0411	7.85394e-05	0.00432519
ENSMUSG00000090877.4	275.746	205.537	228.184	389.311	282.146	306.276	Hspa1b	0.462388	8.13572	10.51	0.0102919	0.0492799
ENSMUSG00000018583.6	278.607	280.076	308.077	278.295	270.478	270.591	G3bp1	-0.0812397	8.13475	1.21351	0.299567	0.468574
ENSMUSG00000018326.10	303.553	282.631	289.549	286.209	262.607	261.414	Ywhab	-0.112236	8.1346	2.25757	0.167622	0.318189
ENSMUSG00000028618.12	233.812	270.425	253.783	278.738	323.19	316.256	Tmem59	0.276714	8.12626	9.60764	0.0129172	0.0571624
ENSMUSG00000061904.13	280.485	285.295	283.749	258.077	286.359	281.28	Slc25a3	-0.0409846	8.12541	0.315612	0.588138	0.724165
ENSMUSG00000030077.12	282.273	303.1	349.664	274.127	200.136	254.568	Chl1	-0.359558	8.11556	7.9159	0.0204988	0.0771636
ENSMUSG00000035638.15	251.158	291.602	316.214	233.772	337.521	228.938	Muc20	-0.102299	8.11152	0.436256	0.525677	0.673714
ENSMUSG00000025066.11	271.477	324.63	293.484	249.318	267.457	252.423	Sfr1	-0.209611	8.11114	6.02004	0.0368522	0.113731
ENSMUSG00000028478.19	241.3	271.241	260.055	261.44	321.302	299.803	Clta	0.192078	8.10801	4.17743	0.0717015	0.179476
ENSMUSG00000005125.14	275.657	352.983	299.346	140.175	270.319	312.171	Ndrg1	-0.360283	8.10403	2.11553	0.180189	0.335029
ENSMUSG00000022528.9	255.159	298.697	251.119	244.203	297.689	295.625	Hes1	0.0574955	8.09692	0.297757	0.598714	0.732312
ENSMUSG00000055044.13	277.4	301.388	305.147	234.718	268.292	255.109	Pdlim1	-0.221483	8.09652	7.4476	0.0235165	0.0839941
ENSMUSG00000031078.16	282.877	300.98	304.839	230.892	272.545	247.442	Cttn	-0.243094	8.09434	8.4268	0.0177343	0.0700848
ENSMUSG00000022010.20	268.951	266.348	234.763	218.528	312.338	338.36	Tsc22d1	0.175011	8.09413	1.37266	0.271797	0.439994
ENSMUSG00000013698.13	224.402	272.056	260.567	271.126	334.341	273.595	Pea15a	0.215738	8.09131	3.89348	0.0803255	0.193607
ENSMUSG00000001467.6	218.88	275.291	319.74	231.537	243.625	345.542	Cyp51	0.0120308	8.09001	0.00468823	0.946926	0.969353
ENSMUSG00000020048.14	299.105	297.202	296.374	265.669	215.321	256.676	Hsp90b1	-0.275159	8.0862	9.19904	0.0143761	0.061243
ENSMUSG00000028452.8	275.97	285.757	327.651	219.978	255.75	263.839	Vcp	-0.266203	8.08497	7.19402	0.0253811	0.0882789
ENSMUSG00000059195.11	314.685	316.557	323.737	214.098	250.979	207.318	Gm12715	-0.506214	8.08354	33.0279	0.000290454	0.00689596
ENSMUSG00000012123.18	336.859	315.36	327.795	187.316	219.595	239.533	Crybg2	-0.600245	8.08273	37.8599	0.000176912	0.00561153
ENSMUSG00000046324.13	290.052	298.996	303.691	238.947	229.473	263.372	Ermp1	-0.286759	8.08104	13.4984	0.00523111	0.0325037
ENSMUSG00000058624.14	303.352	300.137	290.594	268.307	213.97	242.891	Gda	-0.302074	8.07634	10.7474	0.00971361	0.0474948
ENSMUSG00000020476.15	280.865	266.266	285.347	255.097	269.325	260.35	Dbnl	-0.0852374	8.07459	1.46016	0.258063	0.425781
ENSMUSG00000038708.11	312.472	325.717	317.178	196.015	249.389	215.824	Golga4	-0.530859	8.07395	30.8885	0.000368723	0.00785812
ENSMUSG00000036707.17	289.449	316.122	289.692	246.237	239.113	235.373	Cab39	-0.312749	8.07342	18.4051	0.00207763	0.0182255
ENSMUSG00000031604.11	218.791	300.137	321.707	205.761	244.4	322.02	Msmo1	-0.122356	8.07063	0.451821	0.518557	0.667685
ENSMUSG00000058325.7	346.762	315.741	311.787	211.118	206.754	220.637	Dock1	-0.609635	8.07056	64.2425	2.34359e-05	0.00304744
ENSMUSG00000006740.15	293.74	326.886	329.291	218.548	213.035	226.606	Kif5b	-0.529244	8.06636	47.2585	7.71745e-05	0.00432519
ENSMUSG00000041841.9	241.546	227.421	230.11	282.282	341.298	278.706	Rpl37	0.368057	8.06039	15.4142	0.00356269	0.0254436
ENSMUSG00000024725.14	251.113	261.944	248.331	254.231	289.719	295.942	Ostf1	0.141693	8.06029	3.0127	0.117049	0.249056
ENSMUSG00000051695.7	308.985	300.735	317.321	215.89	229.652	228.49	Pcbp1	-0.459863	8.06005	42.807	0.000112137	0.00479902
ENSMUSG00000025153.10	277.333	239.68	342.245	284.739	198.486	256.359	Fasn	-0.216825	8.05809	1.88991	0.202865	0.362853
ENSMUSG00000038296.15	337.128	308.809	284.015	243.257	211.545	213.25	Galnt18	-0.477181	8.05727	26.4473	0.000633162	0.00998355
ENSMUSG00000056724.16	364.733	268.822	317.198	226.2	184.155	233.172	Nbeal2	-0.563277	8.05392	19.0415	0.00186745	0.0172574
ENSMUSG00000027864.10	306.213	309.706	301.457	226.905	210.471	237.238	Ptgfrn	-0.443381	8.05184	35.4694	0.000224528	0.006171
ENSMUSG00000008601.13	271.477	269.501	265.835	262.649	276.54	244.644	Rab25	-0.0417085	8.05066	0.313813	0.589185	0.724816
ENSMUSG00000026238.15	254.489	244.709	267.167	267.703	282.444	271.095	Ptma	0.0996445	8.04792	1.91717	0.199929	0.35943
ENSMUSG00000006498.17	303.62	286.301	295.985	243.055	238.437	219.443	Ptbp1	-0.337968	8.04718	20.6848	0.00143417	0.0150068
ENSMUSG00000020149.18	268.504	305.52	293.443	235.141	242.949	240.783	Rab1a	-0.270968	8.04672	12.7137	0.00618618	0.0358326
ENSMUSG00000046186.9	292.086	307.423	293.464	227.751	210.292	254.997	Cd109	-0.36554	8.04642	17.7304	0.00233311	0.0196582
ENSMUSG00000026185.9	272.147	281.19	374.772	224.207	191.41	241.79	Igfbp5	-0.497746	8.04598	13.2063	0.00556385	0.0336012
ENSMUSG00000056851.15	265.084	284.887	278.276	235.705	286.896	234.59	Pcbp2	-0.129378	8.04591	1.86927	0.205127	0.36532
ENSMUSG00000003623.5	244.206	276.786	260.67	269.354	254.657	279.321	Crot	0.039601	8.04553	0.252028	0.627848	0.753773
ENSMUSG00000034765.7	284.665	319.9	306.622	175.616	260.381	237.742	Dusp5	-0.435401	8.04542	10.3897	0.0106011	0.0502639
ENSMUSG00000047126.18	302.615	279.641	322.63	237.88	192.662	248.953	Cltc	-0.413394	8.04495	14.6809	0.00411056	0.0277944
ENSMUSG00000053110.14	322.218	315.388	286.27	242.491	209.935	205.117	Yap1	-0.490573	8.04221	29.3659	0.000440563	0.00847442
ENSMUSG00000031029.7	265.643	257.622	251.324	255.963	306.176	240.615	Eif3f	0.0514976	8.03855	0.27789	0.610987	0.741874
ENSMUSG00000019433.10	223.753	249.059	249.336	273.623	310.271	268.39	Gipc1	0.239062	8.03591	7.6305	0.0222763	0.0812827
ENSMUSG00000058587.10	255.204	298.588	283.339	237.135	246.825	251.62	Tmod3	-0.186424	8.03428	5.27563	0.0475819	0.135121
ENSMUSG00000034917.9	328.231	292.662	299.756	232.785	201.05	215.488	Tjp3	-0.503788	8.03175	35.3031	0.000228393	0.00619704
ENSMUSG00000028228.6	276.171	308.293	306.991	237.115	209.239	230.448	Cpne3	-0.397372	8.03017	22.9886	0.00101542	0.0127304
ENSMUSG00000079435.10	217.629	215.922	212.647	276.402	339.429	297.658	Rpl36a	0.499425	8.02236	31.8673	0.000330063	0.00736893
ENSMUSG00000040734.15	313.612	308.157	308.262	205.882	207.43	214.91	Ppp1r13l	-0.565985	8.02093	70.4206	1.62725e-05	0.00288681
ENSMUSG00000044147.9	274.83	292.934	282.478	210.393	243.407	253.02	Arf6	-0.266406	8.01985	9.39402	0.0136559	0.059198
ENSMUSG00000020803.4	232.94	252.702	245.154	256.607	307.925	260.724	Txndc17	0.17543	8.01896	3.79938	0.0834709	0.198454
ENSMUSG00000032018.15	221.674	271.567	286.229	221.367	264.794	289.749	Sc5d	-0.00651202	8.01833	0.00271192	0.959619	0.976848
ENSMUSG00000009013.6	279.122	256.969	265.712	269.032	245.156	238.227	Dynll1	-0.0918283	8.01724	1.37397	0.271582	0.439791
ENSMUSG00000024393.15	329.617	281.408	296.374	229.503	201.03	215.6	Prrc2a	-0.49002	8.01657	30.9103	0.000367804	0.00785812
ENSMUSG00000030738.12	280.195	278.744	302.83	217.964	231.978	240.41	Eif3c	-0.320029	8.01527	17.7295	0.00233349	0.0196582
ENSMUSG00000008475.14	227.263	250.962	253.127	257.312	276.441	285.776	Arpc5	0.16429	8.01416	4.26813	0.069196	0.175145
ENSMUSG00000042510.8	301.385	321.477	270.959	201.13	228.698	223.584	AA986860	-0.451754	8.01068	25.1625	0.000750194	0.0107463
ENSMUSG00000041598.8	262.804	267.761	262.883	231.778	269.683	251.453	Cdc42ep4	-0.0756109	8.00993	0.929961	0.36037	0.528114
ENSMUSG00000042079.14	256.411	271.132	274.669	233.913	239.869	263.111	Hnrnpf	-0.122475	8.00314	2.52264	0.147101	0.290471
ENSMUSG00000007564.16	249.169	268.767	289.405	229.322	261.136	239.682	Ppp2r1a	-0.145067	8.00162	2.8283	0.127329	0.26307
ENSMUSG00000078429.10	279.256	284.643	283.216	248.774	233.429	207.635	Ctdsp2	-0.296352	8.0011	12.6182	0.00631653	0.0361511
ENSMUSG00000046841.6	272.147	272.165	261.654	235	247.839	246.435	Ckap4	-0.144199	7.99951	4.3798	0.0662612	0.169623
ENSMUSG00000025132.14	271.969	259.96	266.286	241.827	260.699	229.441	Arhgdia	-0.125076	7.99475	2.71081	0.134494	0.273457
ENSMUSG00000020456.18	275.925	282.359	293.505	222.918	230.109	225.319	Ogdh	-0.328507	7.99469	22.8815	0.00103124	0.01281
ENSMUSG00000029723.17	283.838	302.992	266.347	246.66	223.351	203.326	Tsc22d4	-0.341412	7.99125	13.642	0.00507655	0.0318955
ENSMUSG00000025228.6	276.417	269.855	264.544	240.216	240.246	234.888	Actr1a	-0.180718	7.99095	7.21651	0.0252085	0.0878427
ENSMUSG00000041757.18	271.209	269.691	290.348	240.417	227.565	225.729	Plekha6	-0.261049	7.98981	13.0404	0.00576448	0.0344686
ENSMUSG00000024096.18	309.008	283.447	275.325	239.733	211.227	202.822	Ralbp1	-0.408575	7.98657	21.191	0.00132625	0.0144681
ENSMUSG00000050912.16	243.267	259.552	258.764	265.327	241.896	250.165	Tmem123	-0.00794732	7.98415	0.011657	0.916419	0.950015
ENSMUSG00000020814.14	219.484	244.247	228.02	265.266	305.858	252.236	Mxra7	0.251381	7.9805	7.51094	0.0230776	0.0829643
ENSMUSG00000030341.18	282.631	285.676	268.93	187.497	232.713	256.47	Tnfrsf1a	-0.306979	7.97932	7.5356	0.0229094	0.0825994
ENSMUSG00000020152.8	260.479	290.188	291.619	216.313	222.357	230.337	Actr2	-0.332226	7.97681	18.7248	0.0019686	0.0176997
ENSMUSG00000079477.10	246.442	276.705	267.967	223.724	256.426	239.607	Rab7	-0.136277	7.97642	2.70141	0.135089	0.27448
ENSMUSG00000027315.14	280.284	275.427	247.306	211.259	230.546	264.604	Spint1	-0.184723	7.97504	3.4858	0.0951525	0.215654
ENSMUSG00000008348.10	291.818	317.59	295.472	191.444	224.305	186.612	Ubc	-0.587023	7.9729	42.1707	0.000118606	0.00492611
ENSMUSG00000006301.18	217.204	249.63	204.695	199.579	310.072	325.452	Tmbim1	0.314974	7.97242	3.41221	0.0981909	0.220613
ENSMUSG00000035673.11	313.12	333.383	303.568	132.925	189.243	231.437	Sbno2	-0.778819	7.96947	20.8742	0.00139257	0.0147923
ENSMUSG00000027184.15	261.172	271.866	286.208	235.463	231.56	216.16	Caprin1	-0.262103	7.96834	12.2276	0.00688629	0.0383779
ENSMUSG00000033916.6	220.244	228.589	237.776	251.412	289.321	271.804	Chmp2a	0.242913	7.96524	9.32993	0.0138876	0.0599482
ENSMUSG00000026219.15	288.912	289.59	300.453	222.173	183.996	213.175	Trip12	-0.505072	7.96434	33.9723	0.000262455	0.0066032
ENSMUSG00000022051.16	218.545	254.061	229.454	250.868	275.288	269.435	Bnip3l	0.180661	7.96378	4.72915	0.0580378	0.154913
ENSMUSG00000001440.6	281.826	266.919	271.963	228.335	216.573	230.187	Kpnb1	-0.281806	7.96196	16.2064	0.00306816	0.0231107
ENSMUSG00000031818.13	190.291	192	191.68	251.11	344.021	324.93	Cox4i1	0.680797	7.96035	35.6627	0.000220136	0.00610673
ENSMUSG00000044726.9	309.656	277.928	255.341	260.111	192.424	194.298	Erich5	-0.382052	7.95609	8.73536	0.016287	0.0663845
ENSMUSG00000070047.15	285.582	200.345	259.563	265.005	185.507	292.733	Fat1	-0.00471886	7.95519	0.000703203	0.97943	0.988227
ENSMUSG00000021411.17	263.922	292.662	290.164	165.588	230.228	245.931	Pxdc1	-0.399745	7.95488	8.49984	0.0173778	0.0691067
ENSMUSG00000025481.13	247.939	250.853	250.094	211.762	257.459	268.092	Urah	-0.0223924	7.9527	0.0546373	0.820476	0.890344
ENSMUSG00000034607.7	244.922	326.397	281.965	215.487	203.852	212.839	Pof1b	-0.432396	7.95191	16.9313	0.00268766	0.0214163
ENSMUSG00000023022.15	267.967	298.452	241.568	246.398	212.777	217.465	Lima1	-0.255676	7.95112	6.67672	0.0297898	0.0984093
ENSMUSG00000040297.13	261.105	278.717	276.308	221.025	194.491	250.427	Suco	-0.293282	7.94865	8.87681	0.0156724	0.0646058
ENSMUSG00000031328.17	249.973	211.545	288.217	269.697	193.119	268.913	Flna	-0.0354883	7.94812	0.0553381	0.819351	0.889785
ENSMUSG00000033955.14	301.586	271.893	283.749	224.227	190.436	204.986	Tnks1bp1	-0.468327	7.94357	30.1323	0.000402445	0.00805378
ENSMUSG00000035247.17	289.605	285.322	287.253	216.998	175.509	215.096	Hectd1	-0.504838	7.93662	29.1411	0.000452577	0.00858974
ENSMUSG00000027533.11	222.971	166.964	187.171	407.837	153.565	330.694	Fabp5	0.628034	7.93619	4.57361	0.0615302	0.160988
ENSMUSG00000053279.9	160.785	216.9	196.804	343.258	291.547	256.47	Aldh1a1	0.633847	7.93277	21.9985	0.00117396	0.0136907
ENSMUSG00000041852.16	293.092	313.104	290.902	192.008	185.507	188.552	Tcf20	-0.664186	7.93008	88.9056	6.35164e-06	0.0026143
ENSMUSG00000024922.3	311.623	351.896	270.365	143.356	183.797	200.472	Ovol1	-0.823262	7.92841	35.447	0.000225045	0.00617378
ENSMUSG00000026553.18	238.752	256.942	282.006	227.429	221.542	232.053	Copa	-0.191584	7.92577	5.50917	0.0438387	0.127686
ENSMUSG00000039952.16	249.102	249.412	261.326	222.072	223.749	252.758	Dag1	-0.121272	7.92547	2.36611	0.158791	0.305995
ENSMUSG00000024969.16	270.024	248.95	282.97	213.856	215.381	224.927	Mark2	-0.294008	7.92317	14.7672	0.00404097	0.0275593
ENSMUSG00000029922.16	243.312	261.101	237.058	244.082	234.144	235.485	Mkrn1	-0.0549016	7.92226	0.573993	0.468282	0.62509
ENSMUSG00000058446.15	253.103	281.299	267.331	227.972	225.617	198.756	Znrf2	-0.297437	7.92113	12.6727	0.00624166	0.0359408
ENSMUSG00000048612.17	264.57	285.757	292.664	194.364	194.868	217.316	Myof	-0.474832	7.91662	34.7986	0.000240628	0.00631023
ENSMUSG00000027134.5	259.876	251.75	257.247	199.237	262.945	217.316	Lpcat4	-0.178323	7.91549	2.95245	0.120286	0.253046
ENSMUSG00000027540.14	290.119	305.955	257.309	209.064	191.549	194.018	Ptpn1	-0.521002	7.91507	36.2862	0.000206668	0.00594381
ENSMUSG00000038467.16	239.445	241.638	242.572	222.294	271.353	228.359	Chmp4b	-0.00331174	7.9128	0.00136295	0.971366	0.983872
ENSMUSG00000028868.14	279.479	299.703	292.644	196.619	184.652	190.716	Wasf2	-0.608002	7.91088	73.2882	1.38715e-05	0.00285194
ENSMUSG00000020850.15	257.998	236.282	285.983	228.879	201.587	230.374	Prpf8	-0.239907	7.90824	6.4627	0.03189	0.103189
ENSMUSG00000020827.19	257.886	276.46	275.468	195.632	227.267	205.881	Mink1	-0.365001	7.90569	20.1222	0.00156703	0.0157153
ENSMUSG00000041817.15	209.939	254.061	265.384	200.747	247.481	260.91	Fam169a	-0.0405104	7.90566	0.11018	0.747631	0.840442
ENSMUSG00000053617.13	282.922	262.624	258.21	230.026	193.238	211.16	Sh3pxd2a	-0.341327	7.90528	15.6798	0.00338667	0.0247071
ENSMUSG00000040857.16	244.117	263.983	253.763	214.903	239.869	218.1	Erf	-0.179124	7.90183	5.43054	0.0450563	0.130184
ENSMUSG00000023456.17	208.62	213.04	228.286	265.609	267.735	251.098	Tpi1	0.271227	7.90155	13.642	0.0050765	0.0318955
ENSMUSG00000024991.9	262.2	286.219	295.083	195.29	202.6	191.07	Eif3a	-0.518236	7.89952	46.4933	8.21135e-05	0.00438275
ENSMUSG00000029632.8	239.244	204.668	219.698	264.28	230.209	269.715	Ndufa4	0.20347	7.89492	4.87243	0.0550385	0.149392
ENSMUSG00000046694.7	252.343	253.762	249.766	199.257	244.38	227.501	Tent5b	-0.171479	7.89405	3.84931	0.0817827	0.19607
ENSMUSG00000021866.16	228.202	240.578	244.929	201.673	275.388	235.429	Anxa11	-0.0024507	7.89325	0.00048879	0.98285	0.990376
ENSMUSG00000027536.7	275.947	296.522	274.874	205.197	183.559	189.373	Chmp4c	-0.551455	7.89244	51.1089	5.71945e-05	0.00398355
ENSMUSG00000018821.4	191.632	207.169	189.548	216.937	298.862	319.296	Avpi1	0.50555	7.89052	14.1972	0.00452929	0.029486
ENSMUSG00000000957.12	227.307	268.06	269.811	170.864	230.427	253.878	Mmp14	-0.223737	7.8873	2.49791	0.148871	0.292916
ENSMUSG00000045216.8	258.4	277.167	268.807	185.624	201.626	223.789	Hs6st1	-0.396451	7.88226	21.0842	0.00134817	0.0145789
ENSMUSG00000018166.9	295.663	263.629	269.565	195.491	165.749	224.33	Erbb3	-0.501242	7.88125	19.8922	0.00162568	0.0159658
ENSMUSG00000056708.6	233.812	273.416	257.534	188.765	218.581	239.943	Ier5	-0.240362	7.87884	5.36958	0.0460297	0.132024
ENSMUSG00000040725.14	253.103	262.27	265.671	200.807	218.998	210.582	Hnrnpul1	-0.309154	7.8782	18.7553	0.00195855	0.0176602
ENSMUSG00000031488.15	275.456	293.07	269.77	176.361	188.289	207.616	Rab11fip1	-0.550569	7.87728	43.0781	0.000109513	0.00479902
ENSMUSG00000024012.19	203.278	219.211	215.947	235.906	288.784	245.819	Mtch1	0.271316	7.87573	8.71837	0.0163627	0.0665935
ENSMUSG00000052131.8	244.944	264.934	267.885	165.205	257.499	208.53	Akr1b7	-0.301108	7.87571	4.46517	0.0641227	0.165823
ENSMUSG00000003469.10	276.998	269.8	251.529	225.395	197.75	187.116	Phyhip	-0.387547	7.87528	18.8292	0.00193451	0.0175515
ENSMUSG00000015165.17	235.802	248.026	248.823	202.237	226.134	246.715	Hnrnpl	-0.117963	7.87445	1.81402	0.211353	0.372082
ENSMUSG00000001864.14	179.629	212.768	171.614	206.567	353.462	282.642	Aif1l	0.579743	7.87343	10.8785	0.0094115	0.0466
ENSMUSG00000019428.17	196.371	202.058	210.475	241.605	299.398	251.695	Fkbp8	0.380489	7.86821	16.3733	0.00297494	0.0227309
ENSMUSG00000027613.16	244.922	236.147	232.775	221.79	233.19	230.486	Eif6	-0.0585092	7.86579	0.723489	0.417321	0.581169
ENSMUSG00000039145.17	277.132	290.46	274.812	203.788	170.043	182.602	Camk1d	-0.598245	7.86523	49.4864	6.47319e-05	0.0041942
ENSMUSG00000045962.17	298.01	248.434	267.926	214.098	170.42	199.726	Wnk1	-0.479262	7.86504	20.5825	0.00145727	0.0151631
ENSMUSG00000034707.8	243.536	240.605	259.543	208.097	216.792	229.143	Gns	-0.18539	7.86414	6.18487	0.0348991	0.109707
ENSMUSG00000025812.19	261.91	272.954	276.206	201.19	194.829	188.851	Pard3	-0.47173	7.86226	45.6212	8.82232e-05	0.00448714
ENSMUSG00000036241.4	199.254	243.486	219.575	218.226	269.405	244.942	Ube2r2	0.145724	7.86124	1.94942	0.196529	0.355238
ENSMUSG00000029713.16	223.91	221.277	239.313	220.522	257.042	232.612	Gnb2	0.0530079	7.86103	0.415303	0.535562	0.681553
ENSMUSG00000018567.15	203.121	219.374	216.583	235.725	274.732	245.036	Gabarap	0.241474	7.86093	8.52406	0.0172615	0.06881
ENSMUSG00000002980.15	227.933	213.285	214.328	190.336	278.011	267.569	Bcam	0.16688	7.85771	1.56808	0.242425	0.407855
ENSMUSG00000004040.17	259.004	276.352	297.174	165.104	190.555	202.542	Stat3	-0.576685	7.85687	36.0801	0.000211005	0.00600158
ENSMUSG00000000308.15	225.318	226.768	257.309	248.17	215.321	216.197	Ckmt1	-0.0619266	7.85522	0.470868	0.510086	0.659749
ENSMUSG00000028860.14	255.405	241.475	232.939	218.709	233.309	201.666	Sytl1	-0.158969	7.84939	3.80725	0.083202	0.198061
ENSMUSG00000042406.9	200.64	222.609	222.035	218.528	227.167	290.588	Atf4	0.190498	7.84742	2.77879	0.130286	0.267943
ENSMUSG00000031007.3	228.604	263.847	245.954	195.572	227.167	217.41	Atp6ap2	-0.205819	7.84421	5.47726	0.0443279	0.128671
ENSMUSG00000062270.15	209.738	228.698	220.477	212.93	248.296	255.277	Morf4l1	0.121033	7.84097	1.87388	0.20462	0.364763
ENSMUSG00000023150.15	235.556	244.302	227.815	231.899	219.932	214.033	Ivns1abp	-0.0877663	7.83896	1.48079	0.254967	0.422454
ENSMUSG00000005514.15	241.412	249.358	236.013	184.496	221.006	239.981	Por	-0.170963	7.83763	2.89725	0.123353	0.257277
ENSMUSG00000001441.14	269.487	258.084	242.531	209.507	178.729	211.832	Npepps	-0.359831	7.8354	16.2751	0.00302936	0.0229422
ENSMUSG00000006169.21	235.109	253.055	284.199	196.961	206.576	192.787	Clint1	-0.37332	7.83384	18.3723	0.00208921	0.0183055
ENSMUSG00000029188.15	190.358	239.137	208.589	180.026	276.719	271.338	Slc34a2	0.190787	7.83123	1.40496	0.266609	0.434629
ENSMUSG00000055065.8	261.753	259.498	271.635	177.952	193.258	197.581	Ddx17	-0.47923	7.82642	42.1752	0.000118559	0.00492611
ENSMUSG00000029561.18	338.424	288.041	317.875	169.998	142.613	103.547	Oasl2	-1.18261	7.8251	53.7793	4.69906e-05	0.00381805
ENSMUSG00000046434.17	220.467	240.061	256.694	207.171	219.535	214.611	Hnrnpa1	-0.161428	7.82313	4.08799	0.0742856	0.1839
ENSMUSG00000037062.14	234.93	253.87	240.973	213.353	222.735	191.593	Sh3glb1	-0.217368	7.82196	7.10467	0.0260816	0.0897702
ENSMUSG00000024975.14	229.99	270.616	251.877	222.616	191.609	189.839	Pdcd4	-0.316841	7.82098	11.2668	0.00858205	0.0439568
ENSMUSG00000022961.19	256.165	252.702	278.461	204.271	161.396	202.3	Son	-0.471237	7.81965	20.9677	0.00137259	0.0146704
ENSMUSG00000046722.15	243.67	232.232	224.105	220.119	209.14	225.878	Cdc42se1	-0.0955261	7.81953	1.71288	0.223431	0.385987
ENSMUSG00000056076.14	249.973	242.1	249.786	199.035	211.246	202.86	Eif3b	-0.274979	7.81936	16.0985	0.00313033	0.023418
ENSMUSG00000021069.18	231.331	260.911	285.409	193.739	189.919	192.731	Pygl	-0.432141	7.81832	23.9051	0.000891487	0.0118884
ENSMUSG00000028063.16	246.33	241.012	227.692	180.831	211.326	246.453	Lmna	-0.162885	7.81792	2.16139	0.175998	0.329504
ENSMUSG00000031633.5	184.323	198.85	200.575	202.479	308.263	256.023	Slc25a4	0.393486	7.81465	8.25778	0.0185947	0.0721137
ENSMUSG00000020368.16	241.099	237.343	245.974	217.662	183.459	222.912	Canx	-0.215205	7.81237	5.89869	0.0383779	0.116887
ENSMUSG00000021270.14	217.673	243.976	235.111	208.439	222.397	219.163	Hsp90aa1	-0.100103	7.81057	1.75695	0.218056	0.379969
ENSMUSG00000049327.18	230.012	253.49	239.928	201.029	220.131	200.379	Kmt5a	-0.218904	7.80863	8.06688	0.0196295	0.0747674
ENSMUSG00000031548.8	210.431	231.199	208.118	285.746	196.478	207.169	Sfrp1	0.0855611	7.80239	0.393387	0.546293	0.690736
ENSMUSG00000025809.16	205.714	233.428	224.884	196.981	222.993	253.971	Itgb1	0.0216061	7.80114	0.0438738	0.83881	0.902974
ENSMUSG00000031167.17	188.033	176.424	196.312	219.797	285.107	268.166	Rbm3	0.463009	7.79675	19.6623	0.00168703	0.0162822
ENSMUSG00000031146.7	212.018	208.99	222.281	223.401	235.416	229.292	Plp2	0.0970749	7.79406	1.94856	0.196618	0.355279
ENSMUSG00000017144.9	254.377	235.548	242.203	256.386	155.195	187.377	Rnd3	-0.289793	7.79367	3.34068	0.101264	0.225509
ENSMUSG00000021273.12	173.861	217.091	267.557	187.698	225.458	255.053	Fdft1	0.0209719	7.78898	0.0168938	0.899478	0.940398
ENSMUSG00000027177.15	247.872	274.775	259.358	202.519	155.891	185.306	Hipk3	-0.524203	7.7878	25.9056	0.000679557	0.0102218
ENSMUSG00000034271.17	243.67	246.803	232.631	197.022	208.285	190.194	Jdp2	-0.280041	7.78007	14.9115	0.00392777	0.0271341
ENSMUSG00000022234.16	193.867	190.314	196.578	233.873	256.426	247.442	Cct5	0.345112	7.78004	23.53	0.000939829	0.0122046
ENSMUSG00000024777.11	198.561	222.065	238.104	186.772	249.986	222.67	Ppp2r5b	0.00150131	7.77963	0.000166484	0.98999	0.994404
ENSMUSG00000045636.17	241.546	269.148	254.91	183.067	189.74	177.602	Mtus1	-0.475995	7.7772	40.6553	0.000135951	0.00525053
ENSMUSG00000022680.15	191.051	231.253	226.728	200.807	252.411	210.601	Pdxdc1	0.0326061	7.7738	0.0865229	0.775397	0.86001
ENSMUSG00000098188.2	237.187	292.363	267.044	159.828	163.046	190.231	Sowahc	-0.634279	7.77024	37.7164	0.000179399	0.00566171
ENSMUSG00000025607.16	210.61	230.03	239.887	209.849	212.578	203.68	Copg2	-0.120276	7.76694	2.48975	0.149461	0.293572
ENSMUSG00000021248.10	199.433	221.902	224.125	209.99	217.368	233.47	Tmed10	0.0340287	7.76658	0.178171	0.682974	0.794612
ENSMUSG00000019943.11	271.946	235.712	249.274	200.747	154.678	191.499	Atp2b1	-0.468925	7.76384	18.6024	0.0020095	0.0179025
ENSMUSG00000017776.16	222.859	257.567	233.205	197.686	182.207	206.87	Crk	-0.282153	7.76	10.8964	0.00937105	0.0464925
ENSMUSG00000056234.16	213.381	247.047	211.336	195.35	223.828	206.963	Ncoa4	-0.101159	7.75726	1.252	0.292491	0.461339
ENSMUSG00000074884.13	180.634	202.085	189.774	242.934	255.193	225.076	Serf2	0.337273	7.75486	17.3949	0.00247452	0.0203354
ENSMUSG00000020580.11	227.374	276.678	250.401	157.09	179.822	200.77	Rock2	-0.488341	7.75079	19.8332	0.00164116	0.0160331
ENSMUSG00000039168.16	225.05	227.692	213.344	185.604	231.222	208.101	Dap	-0.0919059	7.74959	1.00241	0.343197	0.51198
ENSMUSG00000032012.10	261.619	243.078	238.227	173.3	172.945	199.539	Nectin1	-0.444807	7.74698	27.4363	0.000558061	0.0093134
ENSMUSG00000054537.9	219.305	267.544	234.168	187.436	164.616	210.899	Tmprss11e	-0.356649	7.74165	10.3233	0.0107765	0.0507721
ENSMUSG00000043131.15	224.692	236.717	230.315	209.366	189.363	192.19	Mob1a	-0.2272	7.74019	9.50123	0.0132788	0.0582426
ENSMUSG00000038618.13	182.803	188.14	166.654	250.305	252.47	239.663	Rassf7	0.465953	7.73734	37.4667	0.000183825	0.00572754
ENSMUSG00000035498.11	219.193	240.958	244.212	187.376	172.448	215.693	Cdcp1	-0.291339	7.73708	9.02917	0.0150422	0.0630391
ENSMUSG00000049470.14	242.954	267.49	256.386	177.348	143.985	189.186	Aff4	-0.586757	7.73418	30.5475	0.000383481	0.00788
ENSMUSG00000036309.15	184.412	200.617	202.543	218.548	237.364	232.426	Skp1	0.228393	7.73266	9.16776	0.014496	0.0615128
ENSMUSG00000031924.5	199.612	208.691	223.141	215.81	219.118	206.609	Cyb5b	0.0227702	7.72933	0.0931784	0.767201	0.854751
ENSMUSG00000060373.16	189.933	221.739	216.788	219.535	206.377	215.022	Hnrnpc	0.0284698	7.72525	0.12025	0.73683	0.832732
ENSMUSG00000031799.11	187.698	204.07	233.287	215.87	208.702	218.995	Tpm4	0.0419482	7.72439	0.213107	0.65543	0.7758
ENSMUSG00000022389.16	257.73	205.32	178.644	270.059	181.531	174.095	Tef	-0.0365376	7.72294	0.0390766	0.847743	0.908737
ENSMUSG00000009376.16	216.019	249.086	225.335	196.619	165.809	213.082	Met	-0.262384	7.72128	6.24786	0.0341869	0.108161
ENSMUSG00000000001.5	211.079	236.717	234.558	201.915	182.982	196.853	Gnai3	-0.230046	7.71919	8.32894	0.0182262	0.0711863
ENSMUSG00000053931.12	190.671	221.685	225.007	156.405	235.158	235	Cnn3	-0.024484	7.71902	0.0257686	0.876055	0.92699
ENSMUSG00000022336.4	182.423	193.441	186.371	235.02	242.77	221.924	Eif3e	0.315659	7.7168	19.0882	0.00185308	0.0171779
ENSMUSG00000029086.16	221.406	247.02	216.029	214.44	187.375	173.592	Prom1	-0.250212	7.71432	6.58518	0.0306663	0.10047
ENSMUSG00000024853.11	222.122	226.279	237.919	185.846	202.739	184.635	Sf3b2	-0.259871	7.71398	12.1649	0.00698368	0.0387175
ENSMUSG00000041607.18	233.276	244.057	218.981	177.609	200.732	184.821	Mbp	-0.306013	7.71388	14.5293	0.00423647	0.0282855
ENSMUSG00000051391.10	244.363	240.741	234.414	179.744	171.871	185.306	Ywhag	-0.422258	7.7104	36.4642	0.000203009	0.0059196
ENSMUSG00000020361.14	232.136	217.852	238.944	205.681	177.556	183.553	Hspa4	-0.281736	7.7096	11.5617	0.0080116	0.0423178
ENSMUSG00000023004.9	179.226	175.445	190.737	196.337	266.026	247.293	Tuba1b	0.379666	7.70893	11.4524	0.00821748	0.042931
ENSMUSG00000019873.9	209.939	245.172	236.239	173.683	195.723	194.186	Reep3	-0.294598	7.70869	11.2796	0.00855614	0.0439568
ENSMUSG00000008730.18	244.899	249.603	231.36	190.356	159.548	177.584	Hipk1	-0.460449	7.70683	29.2551	0.000446432	0.00852706
ENSMUSG00000036427.6	211.772	214.481	222.404	207.795	206.357	188.888	Gpi1	-0.105294	7.70499	2.06597	0.184867	0.340534
ENSMUSG00000052459.14	196.527	240.686	242.756	178.717	187.534	205.173	Atp6v1a	-0.25076	7.70461	6.1688	0.0350837	0.110125
ENSMUSG00000022139.18	219.126	238.077	255.587	187.014	161.039	189.224	Mbnl2	-0.407834	7.70307	19.2532	0.00180338	0.0169283
ENSMUSG00000022636.14	241.122	245.471	222.137	208.822	148.596	183.273	Alcam	-0.390295	7.70231	10.7005	0.0098245	0.0478367
ENSMUSG00000006998.17	209.85	211.763	234.476	197.404	201.388	193.719	Psmd2	-0.147206	7.70142	3.86529	0.0812516	0.195269
ENSMUSG00000027993.17	229.252	246.504	230.028	204.513	162.132	176.017	Trim2	-0.379081	7.70119	15.62	0.00342531	0.0248444
ENSMUSG00000025220.9	233.231	249.63	238.227	199.76	156.348	168.313	Oga	-0.459401	7.69778	21.7757	0.00121373	0.0139144
ENSMUSG00000030795.19	199.232	223.56	278.071	168.83	191.748	183.646	Fus	-0.365179	7.69734	9.06498	0.0148987	0.062614
ENSMUSG00000024042.8	240.004	263.575	242.9	153.525	160.005	183.441	Sik1	-0.58668	7.69538	43.5876	0.000104782	0.00475002
ENSMUSG00000025651.15	191.498	191.239	206.622	213.111	225.2	214.294	Uqcrc1	0.14693	7.69377	4.15427	0.0723597	0.180693
ENSMUSG00000024392.18	232.046	221.467	242.141	169.434	194.113	179.71	Bag6	-0.356872	7.69015	19.9751	0.00160423	0.0158387
ENSMUSG00000024811.12	221.876	235.277	212.074	191.786	167.777	209.37	Tnks2	-0.23398	7.68927	6.09031	0.0360034	0.112253
ENSMUSG00000075706.12	132.575	152.447	153.639	192.048	320.845	285.757	Gpx4	0.864594	7.68844	26.2279	0.000651467	0.010124
ENSMUSG00000017781.18	201.289	208.365	206.991	193.699	216.832	209.09	Pitpna	0.00699415	7.68711	0.00902411	0.926425	0.9562
ENSMUSG00000042377.9	249.258	244.981	242.49	177.368	154.956	167.026	Fam83g	-0.561079	7.68681	54.2433	4.54528e-05	0.00381805
ENSMUSG00000024308.16	242.82	218.205	236.546	190.135	171.792	175.812	Tapbp	-0.375615	7.68595	22.9418	0.0010223	0.0127536
ENSMUSG00000024248.15	151.106	172.482	172.987	209.426	298.703	229.684	Cox7a2l	0.571294	7.68498	19.0679	0.0018593	0.0172034
ENSMUSG00000028759.14	203.837	218.966	210.167	187.175	215.063	197.954	Hp1bp3	-0.0766129	7.68346	0.943594	0.35704	0.52527
ENSMUSG00000007613.16	221.54	242.209	230.356	185.987	163.106	189.988	Tgfbr1	-0.364496	7.68345	18.9177	0.00190619	0.0174098
ENSMUSG00000041313.15	219.618	208.446	199.222	214.601	163.424	223.994	Slc7a1	-0.0592051	7.67896	0.25299	0.627202	0.753361
ENSMUSG00000041926.16	247.134	216.574	242.203	185.906	169.725	165.683	Rnpep	-0.437588	7.67648	27.249	0.000571405	0.00940786
ENSMUSG00000025016.12	195.656	227.04	219.042	196.196	189.979	196.256	Tm9sf3	-0.139758	7.6729	3.12417	0.111351	0.240406
ENSMUSG00000029465.15	183.406	184.388	186.74	207.714	237.821	223.416	Arpc3	0.270612	7.67216	12.7205	0.00617696	0.0357932
ENSMUSG00000032959.13	180.545	191.239	189.917	227.268	224.544	207.281	Pebp1	0.23068	7.66897	9.89979	0.0119851	0.0542932
ENSMUSG00000028923.15	187.832	191.483	190.307	179.945	252.45	216.85	Necap2	0.188802	7.66669	2.69092	0.135758	0.275275
ENSMUSG00000032788.16	218.97	226.578	228.962	189.229	181.969	173.144	Pdxk	-0.309364	7.6666	18.8311	0.00193392	0.0175515
ENSMUSG00000033335.18	224.871	220.788	216.439	172.031	198.625	184.187	Dnm2	-0.254933	7.66435	10.7951	0.00960239	0.0471681
ENSMUSG00000022297.16	210.498	202.901	206.171	218.931	159.945	218.268	Fzd6	-0.0531783	7.66411	0.199645	0.665693	0.782961
ENSMUSG00000076432.14	164.384	198.905	185.162	197.203	221.185	247.106	Ywhaq	0.27939	7.66086	7.01115	0.0268406	0.0914301
ENSMUSG00000005672.13	199.143	232.939	234.107	164.5	174.038	207.803	Kit	-0.285935	7.65911	7.04148	0.0265915	0.0909357
ENSMUSG00000039477.17	272.416	233.428	224.761	183.308	142.494	155.274	Tnrc18	-0.602896	7.65805	28.335	0.000499086	0.00887668
ENSMUSG00000031708.18	189.374	199.176	210.68	185.04	219.098	207.206	Tecr	0.0288315	7.65682	0.111346	0.746353	0.839492
ENSMUSG00000024758.16	194.314	209.914	207.421	191.907	207.629	197.73	Rtn3	-0.0342709	7.65483	0.22098	0.649612	0.770876
ENSMUSG00000009772.16	206.497	238.865	220.928	176.784	213.97	151.45	Nuak2	-0.297243	7.65427	5.75781	0.0402492	0.120878
ENSMUSG00000028082.15	232.851	229.758	222.711	175.455	169.208	177.061	Sh3d19	-0.393437	7.65255	33.3483	0.000280562	0.0068613
ENSMUSG00000033004.17	253.684	237.098	247.286	175.133	131.959	159.62	Mycbp2	-0.661296	7.64981	39.4262	0.000152348	0.00539348
ENSMUSG00000031451.7	207.011	202.982	192.971	200.948	220.111	180.326	Gas6	-0.00378325	7.64937	0.00183589	0.96677	0.981204
ENSMUSG00000024360.9	196.393	232.259	219.452	167.742	190.814	195.23	Etf1	-0.226666	7.64639	5.9773	0.0373807	0.11489
ENSMUSG00000027276.8	199.523	205.048	186.084	263.112	143.945	203.158	Jag1	0.0471284	7.6452	0.0672361	0.801309	0.878403
ENSMUSG00000036492.13	207.391	246.966	215.968	140.98	196.816	192.469	Rnf39	-0.337752	7.64481	6.56666	0.0308475	0.100918
ENSMUSG00000028843.9	215.147	195.289	198.034	220.783	196.498	174.133	Sh3bgrl3	-0.04119	7.64402	0.177842	0.683248	0.794807
ENSMUSG00000005161.16	162.864	165.197	156.283	211.339	246.587	255.426	Prdx2	0.558751	7.64146	40.4206	0.000138908	0.00528514
ENSMUSG00000025813.15	212.51	200.699	203.281	191.444	188.905	199.838	Homer2	-0.0875821	7.64015	1.58518	0.240069	0.404944
ENSMUSG00000024421.17	211.951	218.232	212.647	196.317	145.336	209.463	Lama3	-0.221932	7.63684	3.11657	0.111728	0.24101
ENSMUSG00000032278.12	216.421	227.285	210.618	159.486	194.093	184.691	Paqr5	-0.281495	7.63518	9.95422	0.0118208	0.0538984
ENSMUSG00000082536.2	180.925	151.442	157.923	246.035	247.879	207.318	Gm13456	0.515981	7.63401	26.1122	0.000661385	0.0101286
ENSMUSG00000000563.18	164.63	174.222	176.267	210.997	238.636	226.736	Atp5pb	0.392928	7.63395	26.1174	0.000660933	0.0101286
ENSMUSG00000030662.11	222.457	203.254	220.17	185.02	177.973	182.396	Ipo5	-0.244139	7.63361	11.5441	0.00804439	0.0424307
ENSMUSG00000031827.14	202.339	177.511	207.831	213.796	189.442	197.991	Cotl1	0.0325406	7.63079	0.138658	0.71834	0.819634
ENSMUSG00000027007.17	214.097	232.015	219.76	165.024	173.76	184.243	Itprid2	-0.348181	7.6307	21.0012	0.00136551	0.0146576
ENSMUSG00000038615.18	202.965	209.479	213.119	178.133	187.176	195.342	Nfe2l1	-0.158019	7.62748	4.85585	0.0553754	0.149987
ENSMUSG00000014349.8	196.058	202.792	202.625	189.269	205.085	189.074	Ube2z	-0.0439443	7.62589	0.379695	0.553214	0.696625
ENSMUSG00000074364.7	246.397	202.819	210.762	200.143	157.322	167.194	Ehd2	-0.331245	7.62554	8.67987	0.0165361	0.0670169
ENSMUSG00000036461.17	223.865	242.181	240.912	151.069	151.081	173.424	Elf1	-0.571816	7.62293	47.167	7.77457e-05	0.00432519
ENSMUSG00000003418.12	218.21	246.395	209.04	217.119	130.767	157.904	St8sia6	-0.413248	7.61914	6.22824	0.0344067	0.108619
ENSMUSG00000028042.16	227.397	239.545	212.463	165.668	173.779	159.061	Zbtb7b	-0.446487	7.61728	32.9639	0.000292479	0.00690742
ENSMUSG00000024059.11	223.552	242.888	231.053	162.164	151.558	161.057	Clip4	-0.554797	7.61035	58.1754	3.46148e-05	0.0034412
ENSMUSG00000041560.13	190.179	193.903	189.036	193.014	231.302	174.375	Nop53	0.0629518	7.60987	0.366327	0.560143	0.702435
ENSMUSG00000028464.17	208.665	172.21	198.321	199.116	182.446	209.407	Tpm2	0.0287424	7.60787	0.0936743	0.766603	0.854213
ENSMUSG00000030824.18	199.97	196.05	211.028	179.724	180.637	201.666	Nucb1	-0.111236	7.6065	2.03511	0.187862	0.344515
ENSMUSG00000100862.2	176.566	155.546	169.298	272.073	191.132	204.24	Gm10925	0.412331	7.60629	10.0146	0.0116417	0.053426
ENSMUSG00000053897.16	154.861	225.409	204.019	179.462	200.712	201.964	Slc39a8	-0.00489583	7.60321	0.00140603	0.970917	0.983551
ENSMUSG00000029992.15	243.737	215.025	222.896	171.609	146.926	165.254	Gfpt1	-0.494763	7.60196	32.019	0.000324524	0.00727804
ENSMUSG00000029430.14	161.076	147.038	162.227	219.374	228.062	247.162	Ran	0.562255	7.60148	49.284	6.57552e-05	0.00422109
ENSMUSG00000026773.20	211.973	308.374	240.092	86.046	157.421	157.717	Pfkfb3	-0.921787	7.59711	16.5011	0.00290594	0.022446
ENSMUSG00000005442.14	232.739	220.733	228.798	153.868	157.501	167.287	Cic	-0.511378	7.59635	51.0699	5.73627e-05	0.00398355
ENSMUSG00000030403.10	198.316	194.093	207.954	180.409	192.284	187.563	Vasp	-0.0998584	7.59603	1.99592	0.191761	0.349508
ENSMUSG00000020612.17	186.446	202.248	202.789	184.859	185.049	198.532	Prkar1a	-0.0572494	7.59516	0.594239	0.46078	0.618787
ENSMUSG00000017843.15	187.363	198.905	198.608	187.356	199.003	186.183	Ppp2r5c	-0.0307259	7.59204	0.18624	0.676341	0.790295
ENSMUSG00000063450.15	244.765	205.402	229.987	161.882	143.587	168.481	Syne2	-0.521302	7.58786	30.5428	0.000383692	0.00788
ENSMUSG00000056214.10	226.525	225.49	209.348	191.524	154.778	146.04	Pard6g	-0.425793	7.58734	15.8905	0.00325455	0.0240158
ENSMUSG00000004771.13	195.052	203.852	197.501	182.483	183.26	189.988	Rab11a	-0.101805	7.58543	2.25298	0.168009	0.31868
ENSMUSG00000054766.14	191.14	192.272	194.262	201.331	193.258	179.804	Set	-0.00828387	7.58536	0.0128874	0.912138	0.947704
ENSMUSG00000028249.16	180.389	207.902	206.622	180.469	183.598	191.835	Sdcbp	-0.0977268	7.58378	1.45381	0.259026	0.426847
ENSMUSG00000034024.9	193.957	194.392	205.166	175.717	196.26	182.844	Cct2	-0.0973498	7.58068	1.69651	0.225473	0.388297
ENSMUSG00000001472.18	193.174	199.611	202.686	168.971	197.929	182.658	Tcf25	-0.115759	7.57651	2.08562	0.182993	0.338129
ENSMUSG00000019087.14	185.664	191.266	200.268	185.785	184.771	197.17	Atp6ap1	-0.0238963	7.5764	0.110932	0.746806	0.839768
ENSMUSG00000028820.14	231.018	207.603	229.147	172.978	143.488	160.31	Sfpq	-0.486228	7.57586	29.0441	0.000457884	0.008629
ENSMUSG00000019987.10	171.09	148.397	151.262	244.948	193.855	232.426	Arg1	0.511716	7.57276	24.1428	0.000862417	0.0116894
ENSMUSG00000058835.15	190.336	228.508	217.075	164.581	174.316	166.839	Abi1	-0.330281	7.57221	14.9099	0.00392897	0.0271341
ENSMUSG00000030447.16	212.085	205.592	220.149	178.918	161.416	162.847	Cyfip1	-0.342231	7.57141	20.5921	0.00145507	0.0151508
ENSMUSG00000022475.20	220.534	200.59	216.173	152.317	180.14	168.593	Hdac7	-0.347143	7.56805	16.554	0.00287798	0.0222872
ENSMUSG00000036112.16	177.684	213.312	209.081	177.166	188.965	171.745	Metap2	-0.157769	7.56755	3.07226	0.113959	0.244369
ENSMUSG00000028603.16	164.652	184.959	180.673	202.197	213.055	192.32	Scp2	0.196367	7.56748	6.1467	0.0353397	0.110811
ENSMUSG00000015733.14	175.672	210.838	194.98	184.376	183.519	188.422	Capza2	-0.0635992	7.56737	0.58292	0.464948	0.622428
ENSMUSG00000015846.16	238.752	215.514	214.41	179.905	149.928	139.213	Rxra	-0.51174	7.56722	23.7996	0.000904767	0.0119387
ENSMUSG00000021025.9	237.254	188.602	230.828	230.107	114.329	132.386	Nfkbia	-0.462361	7.56189	3.99361	0.0771416	0.188965
ENSMUSG00000096210.3	137.94	165.822	157.226	170.259	226.949	274.975	H1f0	0.544533	7.56159	11.8288	0.00753499	0.0406602
ENSMUSG00000029642.12	156.56	163.892	164.051	185.503	229.155	233.694	Polr1d	0.420367	7.56117	18.5056	0.00204258	0.0180996
ENSMUSG00000026000.17	170.531	171.721	168.027	188.222	232.912	200.435	Lancl1	0.284659	7.55986	9.95766	0.0118104	0.053868
ENSMUSG00000026123.12	194.829	203.336	196.046	154.029	195.981	187.526	Plekhb2	-0.144466	7.55967	2.20501	0.172133	0.324103
ENSMUSG00000032046.16	164.183	180.882	191.372	165.749	211.664	215.32	Abhd12	0.144011	7.55644	1.63994	0.232733	0.396554
ENSMUSG00000035781.15	189.643	197.382	199.202	172.374	194.193	175.588	R3hdm4	-0.112762	7.55538	2.19375	0.17312	0.325343
ENSMUSG00000035356.18	275.567	181.724	230.623	211.541	88.9271	139.157	Nfkbiz	-0.646576	7.55427	5.55041	0.0432164	0.126393
ENSMUSG00000059263.10	208.151	218.26	215.045	166.494	154.042	164.078	Usp47	-0.404453	7.55238	32.6483	0.000302733	0.00702238
ENSMUSG00000027712.14	184.658	188.194	193.115	178.012	200.752	181.053	Anxa5	-0.0158086	7.55208	0.0432396	0.83996	0.903782
ENSMUSG00000000743.10	158.416	159.95	163.436	198.411	231.56	213.455	Chmp1a	0.4173	7.55143	27.8078	0.000532701	0.00913579
ENSMUSG00000034341.18	196.416	199.503	198.116	158.238	199.38	171.745	Wbp2	-0.166269	7.54899	3.20268	0.107551	0.234896
ENSMUSG00000020315.19	199.143	212.85	232.447	157.976	148.238	171.279	Sptbn1	-0.432595	7.54708	23.8779	0.000894878	0.0119016
ENSMUSG00000031696.10	169.011	197.409	197.562	182.322	178.351	196.76	Vps35	-0.0167204	7.54646	0.0368293	0.852125	0.910873
ENSMUSG00000066551.13	159.958	167.697	188.646	182.12	209.776	212.075	Hmgb1	0.226114	7.54504	5.82111	0.0393946	0.119047
ENSMUSG00000038776.14	193.912	176.369	181.924	202.378	173.561	191.928	Ephx1	0.0402405	7.54475	0.234657	0.639802	0.763562
ENSMUSG00000084128.11	239.758	206	206.396	179.2	139.89	148.54	Esrp2	-0.479987	7.5443	19.1542	0.00183299	0.0170876
ENSMUSG00000028127.11	185.709	205.864	211.233	161.621	183.757	171.391	Abcd3	-0.222152	7.54407	7.03798	0.02662	0.090986
ENSMUSG00000030062.8	173.638	168.187	183.481	197.928	183.598	210.862	Rpn1	0.173251	7.54171	4.69499	0.058783	0.156022
ENSMUSG00000022951.17	176.633	178.734	166.224	159.909	210.809	223.08	Rcan1	0.187307	7.53873	2.44305	0.152898	0.297961
ENSMUSG00000071646.10	195.812	195.126	200.001	174.367	178.51	171.54	Mta2	-0.172348	7.53863	6.64926	0.0300493	0.0990696
ENSMUSG00000041220.11	186.111	177.538	220.415	194.303	155.692	181.24	Elovl6	-0.137158	7.53859	1.52514	0.248485	0.414768
ENSMUSG00000047496.7	211.325	222.609	186.064	165.668	140.566	188.757	Rnf152	-0.324435	7.53811	7.69189	0.0218783	0.0803307
ENSMUSG00000060802.9	244.72	288.503	327.282	184.537	38.5205	31.0772	B2m	-1.76105	7.53749	9.22905	0.0142622	0.0609558
ENSMUSG00000053560.6	196.952	158.373	152.286	259.809	167.061	179.598	Ier2	0.256507	7.53704	2.29824	0.164239	0.313809
ENSMUSG00000063358.18	185.016	193.114	198.423	178.032	185.964	173.107	Mapk1	-0.1023	7.53644	2.06005	0.185436	0.341287
ENSMUSG00000019947.11	235.712	233.319	230.172	107.935	130.111	175.439	Arid5b	-0.757539	7.5351	24.4718	0.000824094	0.0113232
ENSMUSG00000037894.14	152.179	158.401	160.936	173.401	233.13	234.422	H2az1	0.442991	7.53499	14.4379	0.0043147	0.0285262
ENSMUSG00000022314.11	185.194	209.452	205.207	161.802	168.949	181.37	Rad21	-0.227961	7.53424	7.78962	0.0212627	0.0789206
ENSMUSG00000028426.11	188.592	201.514	217.28	150.444	176.483	177.341	Rad23b	-0.268443	7.53383	8.43523	0.0176927	0.0700033
ENSMUSG00000028719.9	165.412	190.695	177.825	193.377	196.995	185.101	Cmpk1	0.108282	7.53094	1.89938	0.201838	0.361583
ENSMUSG00000042207.18	221.92	228.318	223.797	148.471	123.254	163.388	Kdm5b	-0.631268	7.53051	37.2108	0.000188503	0.00572754
ENSMUSG00000046352.8	218.992	213.53	235.419	157.654	130.509	151.674	Gjb2	-0.602881	7.52874	44.3748	9.79547e-05	0.00465279
ENSMUSG00000048776.9	235.354	238.675	234.291	118.185	106.915	172.79	Pthlh	-0.831655	7.52666	27.4247	0.000558873	0.00931601
ENSMUSG00000050627.14	187.251	184.66	167.269	204.211	180.736	181.669	Gpd1l	0.0717243	7.52624	0.73893	0.412583	0.577437
ENSMUSG00000025934.16	147.708	166.964	140.726	214.622	246.328	188.739	Gsta3	0.512981	7.52536	21.3081	0.00130273	0.0143765
ENSMUSG00000026547.16	203.613	166.692	193.299	183.389	162.331	195.379	Tagln2	-0.0590825	7.52483	0.338304	0.575259	0.714844
ENSMUSG00000025357.9	210.856	211.382	212.156	152.78	151.577	163.314	Dgka	-0.439834	7.5213	40.0364	0.000143921	0.00531008
ENSMUSG00000020393.17	198.807	199.068	198.833	159.889	165.372	179.151	Kremen1	-0.242357	7.52009	10.9535	0.00924373	0.046107
ENSMUSG00000021877.13	178.511	200.101	200.965	177.851	173.362	169.861	Arf4	-0.153472	7.51948	4.03262	0.0759446	0.186833
ENSMUSG00000020745.16	198.383	209.18	206.683	173.582	154.062	157.232	Pafah1b1	-0.341183	7.51745	20.0054	0.00159649	0.0158179
ENSMUSG00000063065.14	173.012	187.134	180.632	164.178	215.142	178.274	Mapk3	0.0442765	7.51652	0.18059	0.680967	0.793649
ENSMUSG00000002812.5	221.987	206.679	223.531	147.384	151.776	147.029	Flii	-0.547805	7.51647	60.0939	3.04844e-05	0.00331716
ENSMUSG00000034832.16	245.614	209.778	226.359	165.809	107.611	141.88	Tet3	-0.715277	7.5147	24.4371	0.00082803	0.011337
ENSMUSG00000031751.15	170.821	178.354	165.342	181.617	203.177	196.592	Amfr	0.17646	7.51329	5.39669	0.0455937	0.131153
ENSMUSG00000024772.10	193.934	199.204	188.257	156.848	186.043	170.589	Ehd1	-0.179089	7.51189	4.71068	0.0584393	0.155556
ENSMUSG00000071659.5	208.441	206.924	211.315	160.694	156.129	151.263	Hnrnpul2	-0.421016	7.51172	38.3622	0.000168538	0.00549563
ENSMUSG00000037072.17	122.964	137.143	132.774	215.024	231.52	253.281	Selenof	0.833121	7.50918	92.8465	5.32038e-06	0.0026143
ENSMUSG00000003072.16	192.526	169.301	176.882	164.48	208.563	180.233	Atp5d	0.0383384	7.50812	0.145003	0.712297	0.81531
ENSMUSG00000020594.15	187.921	199.448	198.321	190.699	141.54	172.622	Pum2	-0.21421	7.50618	3.92889	0.0791808	0.191655
ENSMUSG00000026878.18	194.516	212.306	202.502	167.4	156.566	155.778	Rab14	-0.344847	7.50419	22.0157	0.00117097	0.0136772
ENSMUSG00000026991.21	221.697	245.742	175.385	148.25	157.063	140.817	Pkp4	-0.526454	7.50397	19.2204	0.00181311	0.0169554
ENSMUSG00000022781.9	187.81	209.615	211.623	159.909	161.297	158.221	Pak2	-0.345204	7.50341	20.9691	0.00137228	0.0146704
ENSMUSG00000057236.11	160.785	156.335	161.96	188.584	205.939	213.175	Rbbp4	0.343041	7.50128	20.8345	0.00140117	0.0148168
ENSMUSG00000038696.15	190.157	208.365	199.018	162.668	162.37	163.09	Mapkap1	-0.291642	7.49969	17.2005	0.00256127	0.020852
ENSMUSG00000011034.7	246.844	180.039	195.492	162.104	150.822	149.79	Slc5a1	-0.427972	7.49893	13.601	0.00512009	0.0321044
ENSMUSG00000006373.11	144.154	170.742	170.917	177.831	211.326	208.642	Pgrmc1	0.29941	7.49705	8.90531	0.0155521	0.0644313
ENSMUSG00000002900.18	175.404	198.551	193.73	130.569	182.008	202.281	Lamb1	-0.140614	7.49557	0.929587	0.360462	0.528114
ENSMUSG00000028961.16	197.354	187.977	200.678	176.985	154.877	164.563	Pgd	-0.239491	7.49541	9.49409	0.0133035	0.0582724
ENSMUSG00000034362.8	146.971	168.051	137.878	213.031	202.004	213.194	Csta1	0.47262	7.49375	28.6106	0.000482553	0.00882544
ENSMUSG00000039395.9	187.631	190.233	182.539	184.134	172.925	162.269	Mreg	-0.109798	7.49181	2.12614	0.179207	0.33358
ENSMUSG00000031812.17	146.926	171.694	151.651	174.186	219.316	213.474	Map1lc3b	0.368568	7.48855	12.0317	0.00719594	0.0394821
ENSMUSG00000020340.17	222.434	209.887	205.904	136.489	152.194	149.696	Cyfip2	-0.541844	7.48757	49.8803	6.27954e-05	0.00414351
ENSMUSG00000027247.17	189.777	194.147	197.337	157.352	178.113	156.02	Arhgap1	-0.242085	7.48243	9.53132	0.0131753	0.0579253
ENSMUSG00000072676.13	158.639	157.34	168.724	180.429	207.311	198.159	Tmem254a	0.273422	7.47964	11.8473	0.00750324	0.0405872
ENSMUSG00000016028.12	230.034	182.812	185.06	168.729	137.525	165.533	Celsr1	-0.341893	7.47832	8.63547	0.0167389	0.0675417
ENSMUSG00000041028.17	166.664	188.194	184.055	157.674	185.725	186.22	Ghitm	-0.0249229	7.47679	0.0743544	0.791327	0.871084
ENSMUSG00000032220.11	213.583	206.299	223.961	134.355	132.476	156.785	Myo1e	-0.603965	7.47527	47.7827	7.40005e-05	0.00427505
ENSMUSG00000028955.4	179.986	179.033	172.68	174.327	177.357	183.553	Vamp3	0.00965464	7.47464	0.0200071	0.890671	0.935814
ENSMUSG00000017421.19	168.564	187.052	187.601	172.756	169.923	178.33	Zfp207	-0.0601398	7.47096	0.643933	0.443212	0.60482
ENSMUSG00000014769.11	138.298	141.411	144.334	206.244	222.675	208.978	Psmb1	0.589072	7.46796	69.4438	1.72049e-05	0.00297196
ENSMUSG00000062312.6	200.931	189.146	186.658	168.246	145.714	169.973	Erbb2	-0.253074	7.4661	9.085	0.0148192	0.0623857
ENSMUSG00000032604.17	185.91	185.748	180.981	165.104	184.095	158.65	Qars	-0.121934	7.46587	2.38673	0.157183	0.303802
ENSMUSG00000015134.16	211.951	197.844	194.836	147.444	130.568	177.08	Aldh1a3	-0.40975	7.4648	13.6005	0.00512066	0.0321044
ENSMUSG00000026923.16	232.158	154.622	174.75	197.122	129.018	171.82	Notch1	-0.17376	7.46454	0.93487	0.359165	0.527218
ENSMUSG00000094483.3	212.599	208.337	201.272	168.487	130.25	137.851	Purb	-0.511155	7.46351	25.1843	0.000747993	0.0107374
ENSMUSG00000030007.9	156.873	162.859	176.349	174.71	197.114	187.675	Cct7	0.173442	7.45924	4.58823	0.0611911	0.160298
ENSMUSG00000031381.17	218.254	211.817	201.19	153.203	119.656	151.301	Piga	-0.57351	7.4589	30.6571	0.000378662	0.00788
ENSMUSG00000000631.21	215.885	190.124	205.228	142.249	152.889	146.152	Myo18a	-0.470181	7.45497	36.877	0.000194826	0.00576122
ENSMUSG00000008690.16	155.756	149.104	151.999	173.582	217.17	204.538	Ncaph2	0.381809	7.45457	16.9404	0.00268325	0.0214149
ENSMUSG00000029472.14	160.226	173.705	177.435	170.28	198.267	172.193	Anapc5	0.0805605	7.45446	0.869289	0.375779	0.542999
ENSMUSG00000032515.9	180.12	204.64	194.713	146.92	162.688	160.683	Csrnp1	-0.300991	7.45118	13.8667	0.00484576	0.0309491
ENSMUSG00000053119.12	150.413	168.024	161.469	184.939	200.613	183.068	Chmp3	0.244846	7.44956	9.89357	0.0120041	0.0543179
ENSMUSG00000032860.6	198.316	186.019	182.928	165.306	151.319	163.911	P2ry2	-0.239368	7.4485	10.2366	0.0110112	0.0515996
ENSMUSG00000019969.15	180.903	195.316	180.366	156.244	162.49	172.174	Psen1	-0.180912	7.44807	5.76718	0.0401212	0.120639
ENSMUSG00000036985.13	184.39	191.429	182.703	156.989	170.579	159.602	Zdhhc9	-0.19709	7.44559	7.6362	0.022239	0.0812064
ENSMUSG00000023915.6	183.943	251.913	219.821	92.9329	140.725	155.386	Tnfrsf21	-0.752399	7.44415	16.5513	0.0028794	0.0222872
ENSMUSG00000032097.11	189.598	195.697	207.544	166.957	136.253	148.074	Ddx6	-0.393715	7.44341	18.8196	0.00193763	0.0175515
ENSMUSG00000027642.16	175.359	177.457	178.542	157.331	167.956	187.377	Rpn2	-0.0515812	7.44332	0.393286	0.546343	0.690736
ENSMUSG00000029447.14	158.46	165.305	176.595	168.085	184.274	189.951	Cct6a	0.116097	7.44148	2.08102	0.183429	0.338767
ENSMUSG00000041845.12	163.087	174.222	164.379	148.109	201.03	190.436	Rhod	0.105259	7.43952	0.868736	0.375924	0.543079
ENSMUSG00000056692.14	190.157	201.487	197.767	142.067	154.32	155.293	Ilrun	-0.383864	7.43921	27.6303	0.000544638	0.00924168
ENSMUSG00000007739.11	161.925	165.006	155.443	174.851	185.705	197.543	Cct4	0.210552	7.43844	7.7142	0.0217359	0.0800746
ENSMUSG00000019961.18	183.786	182.649	181.145	168.165	161.536	161.971	Tmpo	-0.155376	7.43669	5.40961	0.0453876	0.130763
ENSMUSG00000032359.15	136.465	139.263	136.094	201.653	204.508	221.01	Ctsh	0.606939	7.43646	71.5227	1.52937e-05	0.00288111
ENSMUSG00000032803.16	177.974	183.056	171.942	166.232	171.076	168.518	Cdv3	-0.0752876	7.43607	1.21715	0.298886	0.467672
ENSMUSG00000040447.16	169.726	163.022	147.244	164.843	210.412	183.124	Spns2	0.2184	7.43552	4.47331	0.0639233	0.165704
ENSMUSG00000032458.7	165.904	172.781	191.372	169.736	172.189	166.037	Copb2	-0.0616064	7.43501	0.622617	0.450606	0.610648
ENSMUSG00000032577.17	163.557	164.952	168.171	193.639	165.889	180.494	Mapkapk3	0.120656	7.43319	2.33954	0.160894	0.309088
ENSMUSG00000039159.17	182.244	198.877	187.13	129.945	165.431	170.607	Ube2h	-0.285973	7.42969	7.01999	0.0267676	0.0912653
ENSMUSG00000020440.14	146.256	147.282	144.026	180.831	212.022	200.472	Arf5	0.439396	7.42514	30.2534	0.000396798	0.00801628
ENSMUSG00000041827.16	208.263	194.066	205.043	126.723	144.581	150.554	Oasl1	-0.525848	7.42267	38.2024	0.000171149	0.00553986
ENSMUSG00000037622.15	171.626	180.583	178.029	173.139	175.986	149.79	Wdtc1	-0.0878786	7.42261	1.11627	0.318586	0.487903
ENSMUSG00000005054.8	130.363	166.855	169.38	139.107	211.584	211.739	Cstb	0.269758	7.42251	2.57431	0.143491	0.285924
ENSMUSG00000031311.18	179.137	189.445	189.282	160.352	158.733	151.301	Nono	-0.246064	7.42132	12.3325	0.00672734	0.0376757
ENSMUSG00000020538.16	176.79	145.162	174.873	164.279	183.4	182.378	Srebf1	0.0929744	7.41949	0.940609	0.357765	0.525809
ENSMUSG00000005968.15	167.983	175.472	155.197	141.02	195.584	190.809	Tuft1	0.0812627	7.4183	0.426985	0.530007	0.677267
ENSMUSG00000020483.15	156.963	180.637	191.639	170.018	171.196	154.267	Dynll2	-0.0951789	7.41639	1.05722	0.33101	0.500538
ENSMUSG00000022216.18	167.826	163.837	175.877	165.427	189.82	160.721	Psme1	0.0235602	7.41471	0.0770746	0.787649	0.868424
ENSMUSG00000048578.12	180.389	158.727	162.022	206.124	151.021	165.011	Mlec	0.0590795	7.41441	0.250189	0.629089	0.754592
ENSMUSG00000032096.17	180.701	199.774	190.922	157.654	146.33	147.644	Arcn1	-0.339245	7.41396	20.5347	0.00146821	0.015174
ENSMUSG00000025372.17	175.27	189.988	190.922	131.113	173.601	161.84	Baiap2	-0.253401	7.41357	5.58017	0.0427743	0.125545
ENSMUSG00000024949.18	193.845	188.711	195.39	142.309	151.24	149.584	Sf1	-0.38324	7.41122	31.057	0.000361685	0.00780537
ENSMUSG00000026327.9	154.347	162.913	172.618	178.697	164.696	187.582	Serpinb11	0.116181	7.41098	2.04203	0.187186	0.343624
ENSMUSG00000027479.15	165.524	180.42	182.026	163.816	166.862	161.374	Mapre1	-0.10162	7.40976	1.97606	0.193778	0.351891
ENSMUSG00000053907.11	141.248	136.409	172.721	182.644	175.688	208.437	Mat2a	0.331166	7.4058	9.13127	0.0146374	0.0618754
ENSMUSG00000001687.16	151.978	169.899	152.594	181.536	183.777	177.397	Ubl3	0.194142	7.40577	6.67533	0.0298028	0.0984093
ENSMUSG00000027808.9	160.785	168.268	163.826	179.22	166.962	177.565	Serp1	0.0877278	7.40498	1.56697	0.242579	0.407975
ENSMUSG00000021111.16	183.674	196.077	182.846	168.024	146.33	139.325	Papola	-0.310361	7.40441	12.4143	0.00660649	0.0372373
ENSMUSG00000004843.8	141.673	185.258	182.559	151.069	181.293	174.095	Chmp2b	-0.00837731	7.404	0.00502662	0.945048	0.968096
ENSMUSG00000030760.15	176.678	178.272	174.976	174.972	148.218	162.717	Acer3	-0.12508	7.40382	2.41939	0.154679	0.300212
ENSMUSG00000052681.9	152.716	173.923	159.296	182.906	155.135	191.761	Rap1b	0.125015	7.40372	1.65079	0.231316	0.395464
ENSMUSG00000066036.15	234.572	172.455	201.58	161.721	107.392	137.441	Ubr4	-0.58247	7.40283	13.7016	0.00501405	0.0316577
ENSMUSG00000028161.18	182.333	192.136	181.247	163.534	147.304	147.98	Ppp3ca	-0.276333	7.40194	13.3542	0.00539219	0.033008
ENSMUSG00000056612.8	163.065	147.744	150.36	180.006	204.31	168.052	Ppp1r14b	0.26016	7.40062	8.18181	0.0189982	0.0730689
ENSMUSG00000019820.12	185.127	201.46	221.748	129.28	127.229	145.518	Utrn	-0.597582	7.39597	41.5124	0.000125785	0.00504125
ENSMUSG00000024981.7	143.774	173.651	175.508	148.27	192.404	176.073	Acsl5	0.0682016	7.39509	0.344064	0.572084	0.712759
ENSMUSG00000068039.14	163.557	164.299	173.397	161.157	168.433	177.229	Tcp1	0.0158785	7.3928	0.0473243	0.832697	0.898634
ENSMUSG00000029722.16	152.76	190.45	185.429	149.8	170.122	158.967	Agfg2	-0.142396	7.39197	2.0354	0.187835	0.344506
ENSMUSG00000036275.14	150.458	168.377	162.104	166.715	175.648	183.889	9530068E07Rik	0.130097	7.39154	2.79584	0.129258	0.266122
ENSMUSG00000031299.11	164.339	185.965	171.881	153.968	175.131	154.061	Pdha1	-0.111858	7.38884	1.72443	0.222004	0.384193
ENSMUSG00000030583.17	192.303	192.979	209.88	129.824	133.053	146.563	Sipa1l3	-0.539674	7.38774	45.5706	8.85945e-05	0.00448714
ENSMUSG00000036550.17	197.936	187.759	198.403	151.351	119.318	149.734	Cnot1	-0.474499	7.3876	22.3279	0.00111805	0.0133959
ENSMUSG00000035203.17	175.806	183.247	184.814	143.638	169.784	146.171	Epn1	-0.24291	7.38613	8.19939	0.0189038	0.0728567
ENSMUSG00000034255.19	195.03	186.808	179.28	150.203	145.038	145.294	Arhgap27	-0.349011	7.38351	24.4768	0.000823521	0.0113232
ENSMUSG00000027422.16	182.4	195.18	207.38	132.704	149.411	133.542	Rrbp1	-0.49303	7.382	34.6639	0.000244031	0.00631498
ENSMUSG00000027828.13	165.099	166.529	165.609	180.489	142.732	179.822	Ssr3	0.0168137	7.3816	0.0288868	0.868845	0.922249
ENSMUSG00000030770.16	162.685	175.717	176.246	150.767	173.362	161.094	Parva	-0.0848865	7.38098	1.11722	0.318392	0.487707
ENSMUSG00000000275.17	216.533	201.514	192.11	116.815	127.547	144.604	Trim25	-0.649351	7.37982	46.3554	8.30443e-05	0.00439025
ENSMUSG00000028392.16	171.358	168.975	166.654	143.658	173.521	174.189	Bspry	-0.0450528	7.37881	0.252031	0.627846	0.753773
ENSMUSG00000018474.19	176.141	196.485	171.02	134.939	167.439	149.64	Chd3	-0.265956	7.37485	7.35488	0.0241779	0.0855219
ENSMUSG00000037111.10	190.09	198.741	172.721	152.881	137.127	143.951	Setd7	-0.371607	7.37462	20.2329	0.00153974	0.0155594
ENSMUSG00000032312.8	198.852	162.179	166.224	174.69	142.096	151.301	Csk	-0.171942	7.37443	2.51292	0.147793	0.291409
ENSMUSG00000031865.17	181.305	178.571	196.271	139.933	153.287	145.891	Dctn1	-0.341043	7.37429	20.1852	0.00155144	0.0156184
ENSMUSG00000021486.8	154.191	157.476	155.074	176.099	177.198	174.469	Prelid1	0.177313	7.37327	7.22924	0.0251114	0.0876277
ENSMUSG00000066306.14	198.919	189.961	188.585	136.711	131.602	147.029	Numa1	-0.475379	7.3707	40.574	0.000136966	0.00527282
ENSMUSG00000009079.17	160.83	172.944	199.059	133.892	163.205	162.735	Ewsr1	-0.212712	7.37055	3.79341	0.0836756	0.198813
ENSMUSG00000021509.6	174.219	210.403	165.978	115.668	173.68	150.013	Slc25a48	-0.324991	7.36654	4.75351	0.0575136	0.154001
ENSMUSG00000023075.10	157.588	183.301	168.273	134.818	163.026	182.825	Akirin1	-0.0826675	7.36643	0.5113	0.492925	0.645413
ENSMUSG00000079197.11	154.481	143.477	155.873	197.686	170.102	167.194	Psme2	0.237042	7.36501	7.35638	0.024167	0.0855219
ENSMUSG00000038020.6	221.719	176.26	178.849	164.681	119.258	127.741	Rapgefl1	-0.486877	7.36445	12.5696	0.00638423	0.0363224
ENSMUSG00000000058.7	153.788	176.532	174.566	174.831	148.676	159.807	Cav2	-0.0629129	7.36405	0.48552	0.503743	0.654657
ENSMUSG00000041870.18	175.068	168.54	172.598	167.199	155.752	148.26	Ankrd13a	-0.131704	7.3629	3.12547	0.111287	0.240384
ENSMUSG00000053646.14	214.253	175.934	163.99	164.681	125.897	141.619	Plxnb1	-0.358706	7.36134	7.98978	0.0200676	0.0760021
ENSMUSG00000028266.18	146.099	142.226	147.039	196.538	187.554	165.944	Lmo4	0.337122	7.36003	16.7877	0.00275821	0.0217801
ENSMUSG00000030800.11	141.226	158.156	137.57	151.028	218.859	177.565	Prss8	0.325654	7.35855	6.25876	0.0340655	0.107931
ENSMUSG00000020844.7	139.661	147.908	132.221	174.81	209.279	179.692	Nxn	0.425738	7.35735	21.8526	0.00119982	0.0138657
ENSMUSG00000051853.11	172.833	181.126	178.562	148.834	151.16	149.995	Arf3	-0.242893	7.35569	13.13	0.00565502	0.0339957
ENSMUSG00000021775.12	178.086	181.072	159.398	200.083	112.083	151.263	Nr1d2	-0.161984	7.35492	0.827903	0.386883	0.553664
ENSMUSG00000026970.17	168.385	192.299	191.987	129.421	145.595	154.099	Rbms1	-0.364879	7.35461	15.5917	0.00344385	0.0249476
ENSMUSG00000068267.6	141.606	141.139	137.16	189.833	203.872	167.921	Cenpb	0.419524	7.35436	23.7474	0.000911426	0.0119387
ENSMUSG00000036402.14	171.872	198.008	188.708	145.491	140.288	136.713	Gng12	-0.40272	7.35355	26.0799	0.000664188	0.0101395
ENSMUSG00000017774.20	191.721	189.118	178.747	141.383	137.843	142.142	Myo1c	-0.40918	7.35338	34.7432	0.000242021	0.00631498
ENSMUSG00000059824.13	215.147	156.307	138.923	201.23	123.452	145.462	Dbp	-0.118605	7.35279	0.34833	0.569755	0.710533
ENSMUSG00000046711.17	168.497	186.291	182.518	126.904	163.464	152.084	Hmga1	-0.280065	7.35164	7.56057	0.0227407	0.0822864
ENSMUSG00000037188.8	202.339	207.005	195.328	115.064	109.022	150.237	Grhl3	-0.691515	7.35045	33.9403	0.000263346	0.0066032
ENSMUSG00000024513.17	160.472	183.627	175.406	157.09	160.363	141.004	Mbd2	-0.180254	7.349	4.50105	0.06325	0.164337
ENSMUSG00000020733.4	179.047	179.359	166.921	144.061	157.262	151.17	Slc9a3r1	-0.215176	7.34879	8.54852	0.017145	0.0685664
ENSMUSG00000021665.10	140.064	167.888	162.186	152.821	174.654	180.158	Hexb	0.110966	7.34877	1.29966	0.284057	0.453318
ENSMUSG00000029686.16	164.808	180.909	178.849	163.07	143.567	144.1	Cul1	-0.218808	7.34508	7.08634	0.0262282	0.0901287
ENSMUSG00000031835.17	164.496	173.243	161.182	161.903	158.455	154.061	Mbtps1	-0.0725012	7.34219	1.0689	0.328497	0.497929
ENSMUSG00000017802.15	147.753	144.51	126.933	185.08	173.581	192.152	Retreg3	0.394233	7.33733	21.5857	0.00124898	0.0140371
ENSMUSG00000029455.15	147.239	148.478	147.654	185.946	178.311	161.896	Aldh2	0.246911	7.33659	10.3792	0.0106286	0.0503464
ENSMUSG00000057561.11	139.706	177.919	168.868	154.673	159.011	169.339	Eif1a	-0.0100058	7.33652	0.0101206	0.922099	0.953262
ENSMUSG00000016487.16	164.406	186.346	177.947	150.585	140.844	149.118	Ppfibp1	-0.262972	7.33608	11.6298	0.00788676	0.0418516
ENSMUSG00000040225.16	196.17	204.124	216.911	111.962	99.6206	140.5	Prrc2c	-0.809655	7.33608	43.9889	0.000101231	0.00467454
ENSMUSG00000008035.13	162.394	161.472	192.479	144.786	161.993	145.574	Mid1ip1	-0.191246	7.33531	4.18962	0.0713581	0.178955
ENSMUSG00000025781.15	129.848	136.626	138.41	179.865	202.143	179.804	Atp5c1	0.472552	7.33241	36.4627	0.00020304	0.0059196
ENSMUSG00000062397.9	163.646	170.851	168.54	164.4	155.056	143.783	Zfp706	-0.118925	7.33168	2.41801	0.154784	0.300337
ENSMUSG00000022382.16	179.606	168.676	151.897	145.028	171.653	149.043	Wnt7b	-0.102843	7.33112	1.1612	0.309587	0.478906
ENSMUSG00000029840.9	150.279	177.511	185.388	159.828	148.914	142.776	Mtpn	-0.184713	7.32931	3.75904	0.0848672	0.200323
ENSMUSG00000021794.17	162.886	159.597	151.343	163.252	163.642	163.239	Glud1	0.0489045	7.32825	0.504566	0.49571	0.647975
ENSMUSG00000005958.16	168.072	176.315	160.239	130.166	155.99	173.107	Ephb3	-0.135533	7.32811	1.60998	0.236708	0.400893
ENSMUSG00000032280.17	176.7	194.011	191.004	120.722	145.893	135.482	Tle3	-0.482173	7.32794	29.3827	0.000439683	0.00846846
ENSMUSG00000070639.6	188.525	207.902	182.908	132.18	122.399	129.047	Lrrc8b	-0.594416	7.32663	56.73	3.81863e-05	0.00358506
ENSMUSG00000042520.17	168.81	178.462	193.012	134.858	143.607	142.85	Ubap2l	-0.358895	7.32466	21.0955	0.00134583	0.0145789
ENSMUSG00000030591.18	137.18	143.395	142.94	157.674	200.692	179.524	Psmd8	0.344952	7.32448	13.1395	0.00564357	0.0339596
ENSMUSG00000041801.6	158.751	171.884	142.92	152.881	178.808	154.565	Phlda3	0.0385769	7.322	0.158743	0.699716	0.80608
ENSMUSG00000031701.7	167.558	169.872	158.64	160.996	159.786	142.421	Dnaja2	-0.0988316	7.32119	1.58696	0.239826	0.404764
ENSMUSG00000032187.17	195.633	171.177	194.877	138.644	126.672	132.05	Smarca4	-0.499594	7.32083	37.0668	0.0001912	0.00572754
ENSMUSG00000037331.16	201.959	172.02	186.187	149.579	120.113	126.771	Larp1	-0.498954	7.31717	23.7648	0.000909205	0.0119387
ENSMUSG00000031983.8	171.358	190.614	173.336	113.956	152.671	153.949	2310022B05Rik	-0.347622	7.31604	8.50697	0.0173435	0.0690626
ENSMUSG00000007880.17	198.181	168.948	191.926	137.577	114.965	143.485	Arid1a	-0.497607	7.31485	23.0401	0.00100792	0.0126684
ENSMUSG00000030849.19	150.614	158.401	172.721	141.705	160.701	170.589	Fgfr2	-0.0264722	7.31438	0.0817883	0.78144	0.864655
ENSMUSG00000066900.12	135.66	138.42	128.531	177.509	196.975	176.035	Suds3	0.45156	7.31202	33.8683	0.000265372	0.0066324
ENSMUSG00000063415.13	126.048	161.092	183.727	65.0429	191.907	223.416	Cyp26b1	0.0291205	7.30912	0.00627062	0.938637	0.963987
ENSMUSG00000062908.13	136.554	160.602	153.496	142.39	187.713	169.749	Acadm	0.149738	7.30799	1.79604	0.213433	0.374415
ENSMUSG00000021701.9	157.834	164.979	149.929	168.085	147.761	161.597	Plk2	0.0145	7.30748	0.0330705	0.859777	0.915761
ENSMUSG00000026305.16	167.513	184.905	185.49	122.957	147.543	141.116	Lrrfip1	-0.385952	7.30641	18.341	0.00210038	0.0183819
ENSMUSG00000002222.15	164.697	181.344	164.912	157.029	138.459	142.683	Rmnd5a	-0.221486	7.30582	7.41171	0.0237699	0.0846751
ENSMUSG00000020458.17	145.876	186.346	176.8	119.031	156.05	162.922	Rtn4	-0.21638	7.30263	2.58762	0.14258	0.28464
ENSMUSG00000024425.5	126.071	147.5	140.44	159.365	190.416	182.135	Ndfip1	0.361804	7.30106	14.6268	0.00415494	0.0279547
ENSMUSG00000031068.9	121.891	126.759	128.142	178.596	193.855	196.629	Glrx3	0.594897	7.30103	65.6512	2.15079e-05	0.00304744
ENSMUSG00000021559.15	161.008	181.208	197.624	137.98	131.84	135.986	Dapk1	-0.411828	7.30052	21.8052	0.00120838	0.0139144
ENSMUSG00000002052.7	189.397	182.703	189.753	125.897	120.372	137.441	Supt6	-0.55017	7.30037	51.3477	5.61781e-05	0.00398355
ENSMUSG00000037253.9	157.588	191.13	186.556	116.352	146.012	145.07	Mex3c	-0.393443	7.29602	12.1213	0.00705228	0.038996
ENSMUSG00000030539.14	188.547	215.487	174.156	105.458	111.248	147.215	Sema4b	-0.6672	7.29503	24.2498	0.000849723	0.0115701
ENSMUSG00000027012.16	156.694	178.435	179.833	141.202	145.138	138.709	Dync1i2	-0.27679	7.29191	12.1481	0.00700992	0.0388485
ENSMUSG00000044864.17	174.398	200.074	200.268	101.209	125.281	137.142	Ankrd50	-0.660153	7.28933	31.7048	0.000336125	0.00743727
ENSMUSG00000062070.13	150.301	134.37	144.908	168.165	158.713	180.718	Pgk1	0.240562	7.28766	8.72004	0.0163553	0.06659
ENSMUSG00000029859.7	163.803	170.443	162.719	148.974	141.401	149.211	Epha1	-0.176863	7.2866	6.5367	0.0311436	0.101593
ENSMUSG00000024359.11	137.895	150.816	161.489	145.511	184.453	156.318	Hspa9	0.111125	7.28656	1.12915	0.315967	0.485382
ENSMUSG00000041444.15	174.8	166.882	191.926	150.485	112.361	139.81	Arhgap32	-0.406488	7.28615	12.772	0.00610815	0.0355515
ENSMUSG00000057193.9	168.005	172.455	147.224	149.156	150.902	148.409	Slc44a2	-0.120627	7.28598	2.22903	0.170052	0.321324
ENSMUSG00000024870.7	144.847	141.791	149.15	159.808	183.817	155.666	Rab1b	0.196076	7.28441	5.45849	0.0446187	0.129325
ENSMUSG00000022205.16	130.206	151.55	153.987	147.303	178.57	173.014	Sub1	0.195354	7.28371	3.74453	0.0853769	0.20112
ENSMUSG00000026103.15	172.319	173.841	173.93	133.348	125.798	155.181	Gls	-0.327855	7.2833	13.3844	0.00535795	0.0329068
ENSMUSG00000031483.9	151.061	158.102	155.955	163.433	147.562	157.885	Erlin2	0.0116844	7.2827	0.0257358	0.876133	0.927007
ENSMUSG00000031608.14	185.954	195.479	172.229	146.236	105.285	128.636	Galnt7	-0.542173	7.28231	20.9499	0.00137637	0.0146704
ENSMUSG00000024665.9	129.96	132.793	160.485	156.687	177.337	175.028	Fads2	0.265956	7.28014	7.06224	0.0264226	0.0906082
ENSMUSG00000027195.11	138.678	162.995	160.895	147.162	156.308	165.477	Hsd17b12	0.0199649	7.27886	0.0508861	0.826629	0.894682
ENSMUSG00000027293.14	187.854	199.231	182.703	103.787	134.146	123.395	Ehd4	-0.656866	7.27812	42.219	0.000118099	0.00492611
ENSMUSG00000021484.9	153.006	150.3	154.11	161.48	152.194	159.117	Lman2	0.0476296	7.27685	0.488428	0.502501	0.653577
ENSMUSG00000021771.15	153.945	160.929	165.301	139.168	163.006	147.7	Vdac2	-0.0940599	7.27658	1.32004	0.280557	0.450107
ENSMUSG00000026655.16	148.804	164.87	166.757	127.307	173.243	148.894	Fam107b	-0.0961169	7.2763	0.716414	0.419522	0.583197
ENSMUSG00000055302.6	143.618	149.049	156.386	150.142	174.694	153.632	Mrfap1	0.0914398	7.27269	1.1976	0.302564	0.471689
ENSMUSG00000062300.15	179.025	173.624	170.384	103.243	137.048	163.985	Nectin2	-0.371271	7.27228	6.52976	0.0312126	0.101745
ENSMUSG00000033105.13	136.979	151.115	193.361	136.349	145.595	163.836	Lss	-0.111418	7.27224	0.727263	0.416155	0.580415
ENSMUSG00000028173.11	125.132	146.657	147.941	163.232	162.271	180.96	Wls	0.271151	7.27065	8.95768	0.0153339	0.0637406
ENSMUSG00000053565.11	142.836	141.248	137.611	147.323	191.35	163.817	Eif3k	0.252948	7.26751	6.47502	0.0317642	0.102965
ENSMUSG00000025790.15	194.471	185.204	158.62	144.544	114.448	126.454	Slco3a1	-0.481671	7.26667	19.1394	0.00183748	0.017108
ENSMUSG00000040435.13	165.725	168.35	168.499	157.392	120.908	142.086	Ppp1r15a	-0.25762	7.26551	6.78532	0.0287898	0.0961476
ENSMUSG00000031176.9	129.96	167.263	160.731	166.01	148.576	149.976	Dynlt3	0.0208938	7.26485	0.0394409	0.847045	0.908316
ENSMUSG00000033039.11	185.194	207.767	180.243	104.552	108.088	136.62	Micall1	-0.7142	7.26464	39.268	0.000154631	0.0054099
ENSMUSG00000041736.8	131.078	117.38	126.154	169.655	193.596	184.392	Tspo	0.547581	7.26457	44.7873	9.45947e-05	0.00457063
ENSMUSG00000033047.6	146.68	156.307	154.274	140.175	164.1	159.098	Eif3l	0.0192661	7.26192	0.0546344	0.82048	0.890344
ENSMUSG00000015093.16	153.252	148.56	154.049	131.938	179.067	152.569	Clic3	0.0241247	7.26005	0.0496791	0.828659	0.895681
ENSMUSG00000028809.17	162.73	181.262	188.237	109.224	147.682	130.334	Srrm1	-0.458773	7.26001	15.9695	0.00320667	0.0238086
ENSMUSG00000020390.13	127.725	149.566	135.746	158.479	176.662	170.868	Ube2b	0.293264	7.25946	11.8676	0.00746863	0.0404558
ENSMUSG00000029076.15	122.584	128.689	128.285	162.003	193.576	183.795	Sdf4	0.507043	7.25934	35.8602	0.000215756	0.00606235
ENSMUSG00000010663.6	125.646	141.248	139.476	163.413	179.981	168.313	Fads1	0.332636	7.25796	17.424	0.00246182	0.0202804
ENSMUSG00000024759.15	150.994	167.643	166.306	149.377	136.77	145.91	Atl3	-0.166502	7.25618	4.62669	0.0603095	0.15858
ENSMUSG00000025499.19	136.465	137.659	133.983	170.602	177.675	157.27	Hras	0.308903	7.25099	17.1166	0.00259986	0.0210666
ENSMUSG00000024960.10	174.376	176.559	184.568	125.837	132.019	119.347	Plcb3	-0.505672	7.24936	47.3586	7.65558e-05	0.00432519
ENSMUSG00000040054.18	188.1	171.313	187.335	122.917	114.031	128.916	Baz2a	-0.579705	7.24921	52.6254	5.11007e-05	0.00393687
ENSMUSG00000059208.16	174.621	168.296	174.012	139.309	133.132	122.406	Hnrnpm	-0.388836	7.24791	26.1671	0.000656657	0.0101286
ENSMUSG00000033557.18	152.626	163.593	155.402	146.78	146.35	146.954	Fam20b	-0.0996919	7.24783	2.11154	0.180559	0.335592
ENSMUSG00000034566.11	124.618	131.38	128.101	153.848	188.905	183.236	Atp5h	0.453711	7.24538	24.7232	0.000796202	0.0111793
ENSMUSG00000028559.18	143.394	163.865	152.327	136.63	156.149	157.736	Osbpl9	-0.0284444	7.24531	0.105558	0.752774	0.843863
ENSMUSG00000024590.9	182.311	159.787	168.929	141.725	121.823	135.053	Lmnb1	-0.358631	7.24452	17.0797	0.00261706	0.021183
ENSMUSG00000050808.14	163.378	183.926	184.445	151.653	109.539	116.567	Muc15	-0.493331	7.24428	15.8436	0.00328339	0.0241806
ENSMUSG00000029247.18	146.591	149.484	142.838	146.92	160.383	163.164	Paics	0.100319	7.24419	1.84882	0.207402	0.36752
ENSMUSG00000053175.18	192.236	198.823	190.635	82.2803	113.077	132.367	Bcl3	-0.827346	7.24409	30.6708	0.000378063	0.00788
ENSMUSG00000033542.14	165.121	183.138	169.483	128.898	132.874	129.55	Arhgef5	-0.403663	7.24359	30.6798	0.00037767	0.00788
ENSMUSG00000018736.15	153.096	174.629	159.624	106.827	152.392	162.157	Ndel1	-0.209372	7.24309	2.10437	0.181228	0.33643
ENSMUSG00000037487.8	187.944	174.521	187.273	118.809	112.759	127.144	Ubr5	-0.615998	7.24261	63.0945	2.51658e-05	0.00304744
ENSMUSG00000042035.12	189.553	177.293	165.24	147.283	105.007	123.544	Igsf3	-0.501533	7.24176	17.0689	0.0026221	0.0211948
ENSMUSG00000000184.13	158.997	152.556	167.208	141.544	140.904	146.04	Ccnd2	-0.160232	7.24078	5.05484	0.0514959	0.14272
ENSMUSG00000017418.15	171.693	184.878	180.735	120.42	102.383	146.824	Arl5b	-0.539361	7.2402	19.4005	0.00176039	0.0166751
ENSMUSG00000028032.14	161.768	162.261	162.35	140.054	145.972	134.251	Papss1	-0.210776	7.23981	9.15538	0.0145438	0.061665
ENSMUSG00000029169.12	158.863	164.653	170.466	143.054	135.855	133.486	Dhx15	-0.260506	7.23936	13.3031	0.00545076	0.0331989
ENSMUSG00000037419.10	153.319	155.274	150.872	155.882	143.706	147.178	Endod1	-0.0403879	7.23916	0.33192	0.578822	0.717194
ENSMUSG00000006418.18	164.697	156.09	164.523	160.433	140.288	120.074	Rnf114	-0.206092	7.23894	3.81719	0.0828636	0.197551
ENSMUSG00000030082.15	151.866	146.657	159.685	146.699	140.546	160.478	Sec61a1	-0.0335252	7.23871	0.178006	0.683111	0.79471
ENSMUSG00000050732.10	126.764	136.925	133.614	159.869	193	155.199	Vamp8	0.354838	7.23786	13.5642	0.00515956	0.0322478
ENSMUSG00000023048.14	142.523	164.191	160.444	139.369	161.456	137.124	Prr13	-0.0930452	7.23735	1.00169	0.343363	0.51198
ENSMUSG00000003161.16	144.333	145.352	156.283	154.17	155.275	149.454	Sri	0.0410587	7.23702	0.33454	0.577354	0.716344
ENSMUSG00000007458.15	125.735	139.752	145.584	151.633	170.48	171.055	M6pr	0.262712	7.23606	9.16883	0.0144919	0.0615128
ENSMUSG00000030435.17	157.097	148.533	160.341	137.275	149.371	147.7	U2af2	-0.101556	7.22973	1.89672	0.202126	0.362011
ENSMUSG00000025410.11	129.446	137.279	139.374	140.759	186.58	165.776	Dctn2	0.28013	7.22802	7.12777	0.0258982	0.0895119
ENSMUSG00000031877.10	139.952	136.572	143.985	174.226	137.704	165.347	Ces2g	0.182565	7.22572	3.6208	0.0898836	0.207689
ENSMUSG00000034761.16	167.446	180.963	183.194	125.716	114.747	125.745	Map4k5	-0.537629	7.22561	48.7481	6.85627e-05	0.00422109
ENSMUSG00000018143.11	162.014	184.252	164.297	106.103	134.325	144.846	Mafk	-0.405724	7.22245	11.8423	0.00751185	0.0406011
ENSMUSG00000020088.11	133.09	156.144	145.133	145.612	162.609	152.644	Sar1a	0.0857144	7.22156	1.01413	0.340536	0.509604
ENSMUSG00000019471.11	146.188	148.533	154.049	139.913	162.569	143.224	Cdc37	-0.00997435	7.22035	0.0150851	0.90498	0.94385
ENSMUSG00000036180.16	176.566	159.869	166.306	117.923	137.286	136.303	Gatad2a	-0.360819	7.21993	17.7064	0.00234288	0.0197038
ENSMUSG00000027404.17	157.097	135.539	136.812	146.759	162.152	155.833	Snrpb	0.113836	7.21992	1.78835	0.214333	0.375548
ENSMUSG00000024835.16	143.417	134.832	139.21	151.31	162.39	161.877	Coro1b	0.187953	7.21807	6.92971	0.027524	0.0929167
ENSMUSG00000057092.13	143.417	119.799	126.646	185.765	152.313	164.843	Fxyd3	0.367053	7.21769	13.2911	0.00546465	0.0332191
ENSMUSG00000026670.16	187.81	192.109	175.857	92.0267	119.537	125.26	Uap1	-0.722146	7.21717	39.017	0.000158339	0.00546056
ENSMUSG00000049354.9	166.53	163.049	170.856	130.589	139.294	121.846	Dcaf7	-0.353489	7.21655	21.2405	0.00131625	0.0144176
ENSMUSG00000006299.14	141.807	150.055	154.828	133.308	167.101	144.641	Aamp	-0.00533792	7.21593	0.00314946	0.956487	0.975714
ENSMUSG00000055976.7	132.486	139.834	127.322	123.219	180.339	188.123	Cldn23	0.299442	7.21531	4.22263	0.070439	0.17713
ENSMUSG00000039515.12	132.777	135.403	142.346	156.586	166.485	157.363	Ptpa	0.226751	7.21471	10.1241	0.0113253	0.0525742
ENSMUSG00000025544.14	145.943	154.54	152.307	153.485	131.741	152.868	Tm9sf2	-0.0474962	7.21453	0.326758	0.581736	0.71986
ENSMUSG00000027566.16	109.172	115.151	110.187	158.902	194.312	202.766	Psma7	0.733238	7.21404	54.4171	4.48928e-05	0.00381805
ENSMUSG00000047187.10	140.734	169.41	165.199	142.047	137.962	135.146	Rab2a	-0.195164	7.21387	5.01368	0.0522697	0.144112
ENSMUSG00000025613.14	149.631	153.535	164.297	135.019	146.012	141.694	Cct8	-0.145236	7.2134	3.81874	0.0828112	0.197548
ENSMUSG00000032336.18	138.611	147.527	143.739	151.774	146.807	160.889	Nptn	0.096194	7.21207	1.75079	0.218796	0.380991
ENSMUSG00000029238.12	140.623	160.82	171.409	136.349	121.644	158.24	Clock	-0.183902	7.2116	2.61874	0.140478	0.281858
ENSMUSG00000032388.8	132.374	146.358	131.155	141.624	172.825	164.358	Spg21	0.2246	7.21102	5.74712	0.0403957	0.121073
ENSMUSG00000050017.12	139.214	145.108	146.035	158.902	153.525	145.294	Pitpnb	0.0889011	7.21	1.53432	0.247172	0.413133
ENSMUSG00000025510.15	123.858	122.192	119.206	164.359	173.322	182.135	Cd151	0.50919	7.2052	49.0838	6.67875e-05	0.00422109
ENSMUSG00000047735.15	202.719	184.579	183.522	139.087	75.8285	99.0887	Samd9l	-0.86244	7.20454	21.605	0.00124532	0.0140172
ENSMUSG00000025162.19	161.523	156.28	157.697	140.013	130.29	137.627	Csnk1d	-0.221152	7.20239	10.1088	0.0113688	0.0526881
ENSMUSG00000021096.12	139.572	157.041	136.832	153.968	149.033	146.507	Ppm1a	0.0528667	7.20163	0.447299	0.520607	0.669628
ENSMUSG00000039852.18	179.316	180.338	176.287	117.842	109.797	117.034	Rere	-0.636773	7.1977	83.4819	8.20469e-06	0.00271101
ENSMUSG00000054611.18	177.17	182.567	171.901	115.829	107.174	125.708	Kdm2a	-0.608183	7.19726	55.9276	4.03641e-05	0.00365695
ENSMUSG00000025278.10	165.144	136.11	180.694	148.914	102.86	145.294	Flnb	-0.280078	7.1952	3.34064	0.101266	0.225509
ENSMUSG00000036894.4	172.23	181.371	169.442	92.6509	111.785	151.506	Rap2b	-0.55475	7.19504	12.6981	0.00620717	0.0359128
ENSMUSG00000037509.22	192.549	170.362	174.976	138.745	94.7707	106.867	Arhgef4	-0.660375	7.19386	24.5556	0.000814661	0.0112786
ENSMUSG00000074277.5	173.705	179.631	161.92	113.191	129.972	118.507	Phldb3	-0.510397	7.19165	38.5092	0.00016618	0.00547455
ENSMUSG00000066278.7	159.936	204.287	163.539	89.9324	117.569	141.004	Vps37b	-0.597815	7.19053	13.7864	0.00492669	0.0312792
ENSMUSG00000019850.12	218.321	176.913	210.803	107.573	58.6553	102.633	Tnfaip3	-1.17275	7.18827	33.0603	0.000289433	0.00688793
ENSMUSG00000042524.15	121.175	158.863	141.157	117.238	158.673	177.267	Sun2	0.106278	7.18757	0.473844	0.508786	0.658582
ENSMUSG00000021981.11	124.573	149.484	135.397	148.189	154.36	161.859	Cab39l	0.182116	7.18674	4.41718	0.065314	0.16802
ENSMUSG00000032667.18	137.404	145.352	135.91	144.303	157.68	152.569	Pon2	0.118854	7.18567	2.64498	0.138738	0.279315
ENSMUSG00000037058.17	119.991	143.694	125.764	148.572	175.131	159.993	Paip2	0.313153	7.18557	10.6642	0.00991161	0.0480991
ENSMUSG00000001289.13	104.12	114.499	104.12	148.491	200.195	201.628	Pfdn5	0.770353	7.18552	40.4374	0.000138694	0.00528514
ENSMUSG00000032531.16	138.544	163.457	145.666	125.797	160.741	138.933	Amotl2	-0.0729875	7.18548	0.469765	0.51057	0.660242
ENSMUSG00000037400.18	146.501	164.816	160.28	145.692	118.881	136.807	Atp11b	-0.232441	7.1852	6.12657	0.0355748	0.11125
ENSMUSG00000031995.10	169.212	153.915	151.733	131.616	121.405	144.921	St14	-0.254881	7.18493	8.24357	0.0186693	0.0723468
ENSMUSG00000020300.15	151.553	183.41	176.267	113.231	114.508	132.181	Cpeb4	-0.505962	7.18213	26.064	0.000665566	0.0101395
ENSMUSG00000016756.18	168.43	177.266	177.046	185.946	71.5749	89.9484	Cmah	-0.589577	7.18055	4.04122	0.0756839	0.186315
ENSMUSG00000039087.18	170.151	176.723	175.14	120.642	106.716	120.727	Rreb1	-0.584557	7.18038	56.824	3.79408e-05	0.00358506
ENSMUSG00000017837.13	122.941	141.248	142.366	139.792	163.026	159.732	Nkiras2	0.186294	7.17888	4.06237	0.0750475	0.18527
ENSMUSG00000030067.18	148.133	180.202	173.807	127.428	119.755	119.384	Foxp1	-0.453849	7.17808	25.433	0.000723479	0.0105465
ENSMUSG00000052056.15	176.432	185.584	165.158	105.539	102.761	133.132	Zfp217	-0.62621	7.17789	32.8866	0.000294952	0.00691741
ENSMUSG00000022265.8	164.764	152.203	130.622	165.427	121.186	131.882	Ank	-0.0968073	7.17378	0.556234	0.475038	0.630718
ENSMUSG00000002799.7	166.731	128.091	115.906	157.996	150.862	145.891	Jag2	0.146827	7.17284	1.34401	0.276516	0.445597
ENSMUSG00000025059.17	186.737	151.523	159.337	163.453	87.1183	117.108	Gk	-0.436877	7.17241	4.90238	0.0544362	0.148182
ENSMUSG00000022568.18	178.712	155.927	138.082	143.094	127.646	121.399	Scrib	-0.269586	7.17172	6.17304	0.0350349	0.110041
ENSMUSG00000006273.15	142.165	153.073	149.765	147.283	130.946	141.06	Atp6v1b2	-0.0857705	7.17081	1.25649	0.29168	0.460647
ENSMUSG00000033487.15	168.877	170.062	177.087	131.677	104.47	111.699	Fndc3a	-0.569132	7.17003	35.84	0.000216198	0.00606235
ENSMUSG00000024335.21	163.78	152.502	151.405	141.765	116.814	136.322	Brd2	-0.244065	7.16795	7.33717	0.0243069	0.0858125
ENSMUSG00000031422.17	133.224	149.511	157.656	133.65	140.109	146.898	Morf4l2	-0.0661214	7.16541	0.59932	0.458929	0.617037
ENSMUSG00000000711.4	127.68	157.096	143.022	130.569	152.253	149.211	Rab5b	0.0146421	7.16336	0.02191	0.88563	0.932938
ENSMUSG00000026667.15	154.303	166.23	165.978	138.604	113.156	121.567	Uhmk1	-0.382022	7.1633	17.7645	0.0023193	0.019583
ENSMUSG00000022391.17	157.544	143.395	156.078	122.534	137.286	142.03	Rangap1	-0.185745	7.16174	4.94127	0.0536667	0.146794
ENSMUSG00000015755.17	140.041	168.703	151.466	128.294	131.761	138.299	Tab2	-0.20783	7.16118	5.75889	0.0402343	0.120857
ENSMUSG00000040249.16	171.626	119.799	146.711	153.687	101.231	164.955	Lrp1	-0.0619379	7.16035	0.110075	0.747746	0.840507
ENSMUSG00000019558.15	150.704	144.754	148.556	128.253	143.885	141.246	Slc6a8	-0.103163	7.15928	1.8944	0.202377	0.362242
ENSMUSG00000078619.11	153.274	135.593	139.435	166.474	135.02	125.95	Smarcd2	-0.00319358	7.15651	0.00082729	0.977689	0.987246
ENSMUSG00000034928.17	162.305	165.197	162.063	113.271	131.84	121.007	Rnf44	-0.419124	7.15631	28.4509	0.000492053	0.00887668
ENSMUSG00000018001.19	153.878	162.533	153.086	121.729	128.899	135.482	Cyth3	-0.281869	7.1562	14.2951	0.0044404	0.02906
ENSMUSG00000053510.13	141.874	152.964	146.547	129.421	145.694	138.709	Nrd1	-0.0928502	7.15557	1.47193	0.256291	0.423845
ENSMUSG00000030688.16	125.378	137.605	127.568	141.705	182.306	140.314	Stard10	0.249818	7.15507	5.1215	0.0502731	0.140404
ENSMUSG00000028514.16	159.354	167.018	170.856	122.575	107.889	126.995	Usp24	-0.476068	7.15463	32.4253	0.000310243	0.00708173
ENSMUSG00000042688.17	159.064	178.598	163.047	110.251	106.16	137.068	Mapk6	-0.501883	7.15376	21.7259	0.00122284	0.0139391
ENSMUSG00000001729.15	140.064	136.762	137.591	144.303	157.342	138	Akt1	0.0851717	7.15368	1.25879	0.291268	0.46029
ENSMUSG00000017707.10	136.308	159.841	131.298	128.576	152.969	144.194	Serinc3	-0.00517983	7.15215	0.00263836	0.96017	0.976991
ENSMUSG00000017119.21	153.252	163.511	161.489	127.287	121.664	125.913	Nbr1	-0.351328	7.15199	25.3807	0.000728553	0.0105612
ENSMUSG00000029426.9	150.413	148.913	134.865	137.738	122.478	158.669	Scarb2	-0.051435	7.15198	0.247204	0.631114	0.756289
ENSMUSG00000018501.18	163.311	170.525	169.155	121.407	111.089	117.537	Ncor1	-0.522986	7.1518	53.3251	4.85584e-05	0.00382018
ENSMUSG00000005312.16	158.706	169.356	164.768	124.669	116.356	118.862	Ubqln1	-0.45346	7.15129	40.6893	0.000135529	0.00524788
ENSMUSG00000007836.7	160.986	147.201	154.623	121.749	138.499	128.73	Hnrnpa0	-0.250884	7.14978	10.0725	0.011473	0.0529459
ENSMUSG00000007379.16	161.277	177.076	163.969	93.839	112.004	143.522	Dennd2c	-0.523341	7.14954	14.0727	0.00464543	0.0300187
ENSMUSG00000022865.15	150.95	169.682	164.502	112.506	113.375	139.717	Cxadr	-0.407795	7.14795	16.1569	0.00309647	0.0232533
ENSMUSG00000020708.13	137.091	139.1	147.326	138.262	154.559	134.12	Psmc5	0.011448	7.14757	0.0200628	0.89052	0.935811
ENSMUSG00000028413.14	147.641	160.766	156.242	121.346	117.887	145.089	B4galt1	-0.273548	7.14499	8.37974	0.0179688	0.0705812
ENSMUSG00000036817.15	158.416	158.428	147.101	128.092	117.927	138.821	Sun1	-0.269449	7.14466	10.4264	0.0105054	0.0499378
ENSMUSG00000002489.17	173.258	182.268	176.082	117.943	90.3383	108.882	Tiam1	-0.745022	7.14455	53.7888	4.69587e-05	0.00381805
ENSMUSG00000013236.18	170.419	153.344	153.967	121.387	116.834	132.181	Ptprs	-0.367103	7.14355	20.0733	0.00157929	0.0157512
ENSMUSG00000109336.2	172.811	182.866	181.104	93.6377	106.657	110.449	Samd4b	-0.78843	7.14243	88.9007	6.35307e-06	0.0026143
ENSMUSG00000034708.13	144.199	147.935	149.704	127.951	126.454	151.077	Grn	-0.123754	7.14222	2.02041	0.189313	0.346305
ENSMUSG00000043091.10	135.325	134.18	140.767	120.42	147.066	169.395	Tuba1c	0.0907251	7.14198	0.604855	0.456928	0.615683
ENSMUSG00000032091.16	142.277	137.36	140.44	148.652	138.658	139.679	Tmprss4	0.0234445	7.14181	0.112808	0.74476	0.838292
ENSMUSG00000017721.16	146.926	141.112	151.364	136.026	135.378	133.878	Pigt	-0.116801	7.13773	2.8901	0.123758	0.257798
ENSMUSG00000047143.4	162.931	123.225	141.567	167.762	138.539	110.598	Dmrta2	-0.0377142	7.13764	0.0597022	0.812513	0.885463
ENSMUSG00000031309.16	171.604	167.752	182.047	114.419	96.7385	110.281	Rps6ka3	-0.697985	7.13447	66.5478	2.03814e-05	0.00304744
ENSMUSG00000077450.14	145.317	157.15	151.384	122.534	137.982	128.207	Rab11b	-0.223334	7.13408	8.42353	0.0177505	0.0701014
ENSMUSG00000020571.14	148.066	139.426	139.845	145.028	121.186	148.913	Pdia6	-0.0418102	7.13394	0.20527	0.661355	0.779894
ENSMUSG00000021427.11	132.754	136.3	150.831	144.786	127.885	149.267	Ssr1	0.00687481	7.13286	0.00604897	0.939729	0.964508
ENSMUSG00000032383.8	120.237	114.444	123.92	147.867	162.808	172.137	Ppib	0.428897	7.13224	27.5254	0.000551842	0.00928206
ENSMUSG00000115338.3	149.586	141.655	124.022	119.816	154.599	151.058	Pnp	0.0353778	7.13098	0.09476	0.7653	0.853529
ENSMUSG00000028041.18	141.606	144.7	144.088	133.751	137.783	138.653	Adam15	-0.0693286	7.1307	1.07488	0.32722	0.496946
ENSMUSG00000057322.13	136.152	120.669	123.489	150.022	173.799	136.378	Rpl38	0.27482	7.13065	7.30724	0.0245267	0.0863846
ENSMUSG00000022052.10	155.979	168.078	165.67	103.666	115.701	130.576	Ppp2r2a	-0.484606	7.12906	26.1237	0.00066039	0.0101286
ENSMUSG00000018849.7	161.277	157.177	157.164	116.654	132.317	114.534	Wwc1	-0.387889	7.12814	23.6855	0.00091941	0.0119813
ENSMUSG00000022710.18	153.453	157.558	146.424	122.998	122.637	135.669	Usp7	-0.262373	7.12749	11.8815	0.00744511	0.0403852
ENSMUSG00000002881.15	155.107	175.391	152.717	133.529	107.969	112.706	Nab1	-0.447797	7.12516	19.7236	0.00167039	0.0162004
ENSMUSG00000022964.15	146.256	136.164	129.905	140.557	135.994	147.551	Tmem50b	0.0407237	7.12358	0.278253	0.610758	0.741699
ENSMUSG00000026483.14	132.508	161.554	201.047	156.224	92.0675	91.1609	Niban1	-0.545198	7.12026	6.0394	0.0366159	0.113354
ENSMUSG00000016921.15	140.176	154.187	145.892	138.483	137.982	117.257	Srsf6	-0.161084	7.11929	3.32655	0.101886	0.226449
ENSMUSG00000022477.14	138.611	138.556	146.322	139.127	133.609	136.751	Aco2	-0.0486302	7.11761	0.49736	0.498722	0.650037
ENSMUSG00000031672.9	146.144	144.347	155.566	115.486	140.069	131.36	Got2	-0.205329	7.11757	5.40175	0.0455128	0.130972
ENSMUSG00000022698.18	139.483	158.863	159.419	139.49	113.832	121.678	Naa50	-0.287679	7.11718	8.71784	0.0163651	0.0665935
ENSMUSG00000024827.11	164.183	162.832	142.1	113.05	127.785	122.779	Gldc	-0.36723	7.11709	17.8178	0.00229794	0.0194789
ENSMUSG00000054676.18	141.919	129.531	132.815	165.97	136.75	125.335	1600014C10Rik	0.0822107	7.11649	0.583517	0.464726	0.622244
ENSMUSG00000021895.11	139.527	164.925	147.285	117.319	134.822	128.468	Arhgef3	-0.246771	7.11644	7.46848	0.0233707	0.0836743
ENSMUSG00000090035.4	152.626	132.467	143.227	157.049	114.985	129.83	Galnt4	-0.0923205	7.11276	0.624051	0.450102	0.61019
ENSMUSG00000009907.18	138.633	161.744	155.935	126.864	126.752	119.776	Vps4b	-0.289183	7.11186	12.5513	0.00640993	0.0364276
ENSMUSG00000028108.17	155.264	134.071	99.5497	137.094	149.928	152.737	Ecm1	0.177926	7.1101	1.51697	0.249661	0.416027
ENSMUSG00000058056.17	156.381	157.694	167.044	104.955	120.67	120.895	Palld	-0.47348	7.10825	33.1432	0.000286846	0.00688793
ENSMUSG00000055762.17	136.13	125.481	129.085	138.443	152.293	145.872	Eef1d	0.16017	7.10779	4.60806	0.0607344	0.159354
ENSMUSG00000036323.15	143.506	153.507	151.63	129.341	130.21	119.086	Srp72	-0.244743	7.10765	10.9133	0.00933324	0.0463513
ENSMUSG00000038324.14	132.553	151.523	145.379	121.326	143.567	132.684	Trpc4ap	-0.111055	7.10725	1.54653	0.245441	0.411207
ENSMUSG00000069729.15	163.378	180.311	175.221	110.231	97.8118	100.096	Arid1b	-0.751829	7.10715	87.638	6.73445e-06	0.0026143
ENSMUSG00000024048.16	134.006	137.306	144.559	123.239	154.658	132.292	Myl12a	-0.0199558	7.10559	0.0439546	0.838664	0.90291
ENSMUSG00000009470.18	141.986	158.645	160.464	126.28	107.551	130.688	Tnpo1	-0.338936	7.10474	12.6909	0.00621694	0.0359238
ENSMUSG00000024782.8	138.588	149.647	135.254	141.363	138.28	121.343	Ak3	-0.0785943	7.10277	0.847277	0.381622	0.548722
ENSMUSG00000001416.14	114.827	117.57	141.813	136.349	155.036	158.053	Cct3	0.263865	7.10145	6.5889	0.0306301	0.100405
ENSMUSG00000033499.15	166.15	160.82	160.772	112.385	100.853	122.425	Larp4b	-0.539002	7.10084	39.3018	0.000154139	0.00540541
ENSMUSG00000021577.15	132.978	148.56	157.185	120.642	141.321	122.369	Sdha	-0.191037	7.10029	4.05782	0.0751838	0.185452
ENSMUSG00000027333.19	151.911	149.675	154.397	123.078	116.893	126.976	Smox	-0.313434	7.10005	19.8588	0.00163443	0.0160094
ENSMUSG00000024900.6	162.663	158.7	153.742	130.791	106.458	110.523	Cpt1a	-0.450132	7.09992	24.1031	0.000867188	0.011724
ENSMUSG00000030654.10	114.827	124.475	125.969	137.255	159.965	159.919	Arl6ip1	0.323758	7.09926	13.9354	0.00477772	0.0306471
ENSMUSG00000030282.15	138.253	134.995	146.076	123.642	145.913	133.244	Cmas	-0.0581946	7.09869	0.48481	0.504047	0.654842
ENSMUSG00000055204.16	163.668	166.746	178.152	105.398	99.879	108.154	Ankrd17	-0.698346	7.09835	88.4882	6.47468e-06	0.0026143
ENSMUSG00000030120.15	129.491	131.76	133.942	135.16	160.164	131.229	Mlf2	0.110077	7.09805	1.49567	0.252767	0.419557
ENSMUSG00000038965.18	132.777	146.059	142.756	124.447	145.595	129.867	Ube2l3	-0.0760563	7.09758	0.807349	0.39259	0.558707
ENSMUSG00000029048.4	115.99	121.73	126.482	137.476	156.646	163.052	Rer1	0.328027	7.09746	14.569	0.00420301	0.0281761
ENSMUSG00000036333.12	136.934	153.29	147.675	119.413	122.101	141.974	Kidins220	-0.191116	7.09736	4.47515	0.0638784	0.165616
ENSMUSG00000021242.10	116.817	120.479	121.46	146.78	155.275	158.967	Npc2	0.361869	7.09465	26.2263	0.000651603	0.010124
ENSMUSG00000018042.19	126.853	137.958	141.198	127.77	149.868	135.967	Cyb5r3	0.0267534	7.09429	0.0975958	0.761937	0.850736
ENSMUSG00000032042.12	134.252	140.622	141.997	132.381	128.839	141.004	Srpr	-0.0515339	7.09336	0.503535	0.496139	0.648314
ENSMUSG00000062234.15	159.198	151.333	150.196	115.205	118.086	124.29	Gak	-0.3656	7.09191	26.1116	0.000661434	0.0101286
ENSMUSG00000014773.14	152.85	171.612	152.676	108.62	103.139	128.786	Dll1	-0.486066	7.09076	23.4768	0.000946939	0.0122329
ENSMUSG00000049807.17	179.405	156.063	159.726	110.17	98.5075	111.811	Arhgap23	-0.627796	7.08724	51.7426	5.45454e-05	0.00398355
ENSMUSG00000024098.7	153.028	150.3	138.943	131.012	114.647	127.219	Twsg1	-0.24606	7.08635	9.08905	0.0148032	0.0623359
ENSMUSG00000047459.15	123.545	128.689	125.703	141.906	162.45	129.942	Dynlrb1	0.200541	7.08127	4.75549	0.0574713	0.153943
ENSMUSG00000032356.13	144.691	168.866	151.466	119.494	107.372	120.317	Rasgrf1	-0.421224	7.08108	23.4001	0.000957316	0.0123028
ENSMUSG00000026827.13	173.638	163.049	169.134	111.016	87.9929	106.998	Gpd2	-0.725117	7.08039	55.6704	4.10944e-05	0.00366555
ENSMUSG00000054428.13	104.344	107.213	113.221	148.169	173.799	164.825	Atpif1	0.583739	7.08019	48.8666	6.79293e-05	0.00422109
ENSMUSG00000031729.7	138.231	133.092	136.135	134.939	130.389	138.243	Ist1	-0.0138847	7.0791	0.040964	0.844163	0.906664
ENSMUSG00000038168.6	155.241	157.612	145.318	128.717	104.232	119.701	P3h2	-0.377469	7.07864	16.8471	0.00272875	0.0215959
ENSMUSG00000024935.12	152.894	150.544	148.331	115.708	119.835	122.835	Slc1a1	-0.334039	7.07746	23.8083	0.000903659	0.0119387
ENSMUSG00000042363.15	155.152	183.491	124.104	131.536	92.147	123.544	Lgalsl	-0.413376	7.07706	6.30497	0.0335567	0.10698
ENSMUSG00000021678.10	146.367	163.131	158.804	79.0181	107.869	154.341	F2rl1	-0.45606	7.07635	5.16498	0.0494951	0.139067
ENSMUSG00000029390.14	114.492	127.764	120.148	144.907	139.115	162.586	Tmed2	0.301752	7.07556	12.3853	0.00664891	0.037349
ENSMUSG00000028798.17	113.039	112.786	112.011	144.283	165.431	161.038	Eif3i	0.478687	7.07485	38.2293	0.000170706	0.00553986
ENSMUSG00000030602.14	152.112	157.803	150.729	113.594	119.974	114.161	Pak4	-0.405572	7.07427	34.1929	0.000256397	0.00651541
ENSMUSG00000029154.14	155.376	157.667	141.854	119.856	113.733	119.813	Cwh43	-0.363975	7.07414	23.5072	0.000942873	0.0122122
ENSMUSG00000043733.15	135.504	142.824	149.212	129.079	128.74	121.828	Ptpn11	-0.171505	7.07221	5.46233	0.0445591	0.129202
ENSMUSG00000021000.18	136.599	149.702	145.543	117.681	126.633	130.185	Mia2	-0.205354	7.07069	7.20353	0.025308	0.0880655
ENSMUSG00000028757.5	127.39	121.186	130.109	141	133.073	153.371	Ddost	0.174591	7.07041	4.80437	0.0564383	0.152026
ENSMUSG00000025876.16	157.656	145.624	145.01	120.017	120.332	116.978	Unc5a	-0.327253	7.06938	20.9526	0.00137578	0.0146704
ENSMUSG00000020173.18	144.423	181.752	162.452	98.5914	111.049	107.222	Cobl	-0.624441	7.06905	40.3155	0.000140257	0.005301
ENSMUSG00000020111.16	124.193	133.908	136.648	122.857	149.789	136.378	Micu1	0.0512777	7.06615	0.321589	0.584686	0.721874
ENSMUSG00000020644.10	115.095	129.124	93.0935	156.184	166.405	142.421	Id2	0.464103	7.06358	14.6828	0.00410906	0.0277944
ENSMUSG00000004936.9	133.805	144.727	145.564	127.871	124.943	125.428	Map2k1	-0.16504	7.06352	5.38161	0.0458355	0.131747
ENSMUSG00000048285.10	139.348	158.346	153.25	107.492	110.036	133.617	Frmd6	-0.36053	7.06303	12.6781	0.00623442	0.035933
ENSMUSG00000021451.17	139.907	139.372	154.09	120.319	117.788	130.52	Sema4d	-0.23358	7.06292	8.69001	0.0164902	0.0669491
ENSMUSG00000005871.16	156.717	155.003	168.437	116.352	95.6453	108.77	Apc	-0.582139	7.06091	42.0217	0.000120186	0.00495062
ENSMUSG00000070305.11	123.813	132.875	128.203	119.212	128.044	168.406	Mpzl3	0.111345	7.06038	0.80404	0.393521	0.559501
ENSMUSG00000022390.12	133.514	143.259	148.474	124.709	130.389	119.981	Zc3h7b	-0.181175	7.0599	5.67997	0.041332	0.122741
ENSMUSG00000037503.13	137.024	147.418	150.155	118.124	125.5	121.137	Fam168b	-0.252703	7.05814	11.9387	0.00734897	0.040085
ENSMUSG00000005566.15	152.47	127.329	140.952	128.656	128.899	120.895	Trim28	-0.153268	7.0579	3.23352	0.106103	0.232687
ENSMUSG00000001833.18	122.315	141.383	136.73	130.972	125.619	141.395	Septin7	-0.00855862	7.05648	0.0101361	0.92204	0.953262
ENSMUSG00000029513.15	130.608	137.551	145.523	110.714	139.672	134.176	Prkab1	-0.105315	7.05617	1.11519	0.318808	0.487988
ENSMUSG00000031540.15	172.632	157.694	165.055	121.064	84.594	97.2047	Kat6a	-0.71011	7.05605	32.8938	0.000294722	0.00691741
ENSMUSG00000052151.13	138.052	126.976	129.782	136.409	131.045	135.333	Plpp2	0.0287447	7.05503	0.163396	0.695601	0.803303
ENSMUSG00000039270.10	128.574	141.302	136.443	138.966	118.622	133.486	Megf9	-0.0549978	7.05462	0.42477	0.531052	0.677903
ENSMUSG00000019970.16	111.72	104.821	97.9306	185.926	143.19	153.726	Sgk1	0.618668	7.05461	32.9773	0.000292053	0.00690742
ENSMUSG00000032050.19	141.986	152.23	151.303	120.46	110.016	118.619	Rdx	-0.351779	7.04953	22.3762	0.00111013	0.0133656
ENSMUSG00000034684.13	156.404	135.756	132.733	128.112	114.11	127.312	Sema3f	-0.201423	7.04923	4.9797	0.0529195	0.145231
ENSMUSG00000036731.8	92.9437	116.673	90.47	123.078	192.145	178.535	Cysrt1	0.71959	7.04833	18.5579	0.00202462	0.0179941
ENSMUSG00000039100.11	139.661	144.047	142.633	127.267	106.2	134.065	Marchf6	-0.213999	7.04822	5.09788	0.0507022	0.141231
ENSMUSG00000021686.7	136.286	147.636	143.575	115.587	130.926	119.44	Ap3b1	-0.22414	7.04744	8.15723	0.0191311	0.0734285
ENSMUSG00000017221.15	124.171	135.539	148.515	109.425	146.012	129.532	Psmd3	-0.0847307	7.04702	0.53895	0.48178	0.636395
ENSMUSG00000025246.14	138.723	148.777	156.631	116.715	112.699	119.179	Tbl1x	-0.349471	7.04611	21.2405	0.00131625	0.0144176
ENSMUSG00000040997.15	128.574	138.556	141.341	116.03	141.898	125.428	Abhd4	-0.0915397	7.04452	1.00488	0.342635	0.511591
ENSMUSG00000018932.10	135.392	138.257	120.579	114.037	142.732	140.09	Map2k3	0.0100251	7.04318	0.00937093	0.92503	0.95529
ENSMUSG00000015671.12	108.144	111.862	117.853	135.181	160.78	156.449	Psma2	0.421142	7.0418	23.2453	0.000978689	0.0124285
ENSMUSG00000036002.13	150.771	140.323	141.977	122.051	110.712	124.327	Fam214b	-0.278345	7.04145	12.9087	0.00593009	0.0350371
ENSMUSG00000019312.11	136.063	135.457	124.432	134.637	132.258	125.111	Grb7	-0.0143083	7.03746	0.0367527	0.852276	0.91097
ENSMUSG00000024735.14	123.925	120.533	138.287	134.053	137.008	133.561	Prpf19	0.0798133	7.03643	1.05253	0.332029	0.501517
ENSMUSG00000020089.9	113.687	117.516	134.434	129.24	150.385	140.985	Ppa1	0.201759	7.0344	4.71722	0.0582966	0.155343
ENSMUSG00000032561.16	128.328	133.446	123.838	123.541	132.456	144.119	Acpp	0.0535839	7.03339	0.432752	0.527306	0.675057
ENSMUSG00000035376.11	118.985	125.127	126.133	128.133	142.335	144.996	Hacd2	0.166319	7.03339	4.59344	0.0610706	0.160038
ENSMUSG00000031010.18	155.845	143.64	153.967	125.112	90.2588	116.754	Usp9x	-0.449383	7.03304	14.5299	0.00423596	0.0282855
ENSMUSG00000045319.14	127.099	149.321	130.499	114.238	135.537	128.674	Proser2	-0.104146	7.03268	1.19755	0.302574	0.471689
ENSMUSG00000006154.14	170.374	157.504	148.536	112.587	93.4788	102.036	Eps8l1	-0.628774	7.03102	46.0971	8.48223e-05	0.00443883
ENSMUSG00000035828.12	138.678	146.521	125.395	115.909	129.395	128.301	Pim3	-0.135747	7.03053	2.48401	0.149878	0.294003
ENSMUSG00000052534.16	144.177	166.474	156.324	118.99	98.3683	99.6484	Pbx1	-0.558693	7.03004	32.5534	0.0003059	0.00705385
ENSMUSG00000018770.10	117.912	117.163	121.604	134.818	153.148	138.896	Atp5g3	0.259024	7.02943	11.4199	0.0082798	0.0431653
ENSMUSG00000030704.15	134.364	147.282	146.281	120.178	112.58	122.854	Rab6a	-0.266933	7.02931	12.3115	0.0067588	0.0377779
ENSMUSG00000058022.15	108.255	124.856	114.635	146.014	132.496	157.195	Adtrp	0.32576	7.02926	12.8633	0.00598852	0.035195
ENSMUSG00000030681.19	157.276	146.113	162.206	105.055	112.302	100.376	Mvp	-0.551576	7.02888	48.6186	6.92627e-05	0.00422109
ENSMUSG00000022175.10	154.548	144.02	136.443	116.755	112.163	119.104	Lrp10	-0.32178	7.02836	17.6679	0.00235869	0.019779
ENSMUSG00000070493.4	107.607	116.891	108.691	137.295	166.107	146.134	Chchd2	0.432367	7.02794	23.3812	0.000959894	0.0123146
ENSMUSG00000001627.13	152.626	145.869	150.093	64.3784	98.9845	170.607	Ifrd1	-0.425002	7.02751	2.2966	0.164373	0.313918
ENSMUSG00000039367.12	147.194	142.552	151.159	118.608	113.137	109.498	Sec24c	-0.369873	7.02673	26.7225	0.000611083	0.00978074
ENSMUSG00000027193.13	126.138	139.698	143.227	122.333	124.546	125.95	Api5	-0.133769	7.0263	3.08519	0.113302	0.243628
ENSMUSG00000045502.7	174.063	127.683	129.187	135.744	102.344	112.034	Hcar2	-0.29995	7.02474	4.31126	0.0680434	0.172951
ENSMUSG00000001910.6	143.059	145.733	141.259	117.702	122.101	110.99	Nacc1	-0.293864	7.02432	16.8037	0.00275022	0.0217401
ENSMUSG00000071650.7	133.179	129.423	130.007	133.227	115.641	139.082	Ganab	-0.0171803	7.02387	0.0405499	0.844941	0.907238
ENSMUSG00000074622.5	133.872	153.643	142.018	107.875	104.47	136.583	Mafb	-0.299331	7.01991	7.05602	0.026473	0.0906976
ENSMUSG00000024966.10	120.706	123.823	133.225	127.589	136.332	136.266	Stip1	0.083093	7.01905	1.23047	0.296419	0.465162
ENSMUSG00000035569.18	157.79	162.94	148.945	94.423	108.585	105.226	Ankrd11	-0.607369	7.01882	55.2613	4.22894e-05	0.00371664
ENSMUSG00000032328.13	114.179	130.755	120.394	136.731	127.09	147.962	Tmem30a	0.173104	7.01751	3.93948	0.0788425	0.191491
ENSMUSG00000002015.6	116.459	126.16	127.343	127.327	130.906	147.924	Bcap31	0.134809	7.01568	2.55827	0.144599	0.28717
ENSMUSG00000027593.16	111.988	113.438	114.655	135.201	151.339	149.23	Raly	0.357697	7.01523	22.9759	0.00101728	0.0127336
ENSMUSG00000022812.15	144.691	140.595	148.904	121.809	103.894	114.833	Gsk3b	-0.350664	7.01299	18.614	0.00200557	0.0178939
ENSMUSG00000025915.15	119.275	137.741	131.503	126.139	125.639	134.009	Sgk3	-0.00990062	7.01226	0.015292	0.904334	0.943618
ENSMUSG00000055239.11	124.841	142.444	128.06	110.633	132.814	135.52	Kcmf1	-0.0605617	7.01225	0.37854	0.553807	0.697134
ENSMUSG00000036528.17	132.933	149.43	156.857	101.813	114.548	118.172	Ppfibp2	-0.39272	7.01116	18.1524	0.00216908	0.0187403
ENSMUSG00000019907.11	146.144	146.249	151.569	109.425	107.591	111.326	Ppp1r12a	-0.435284	7.00845	41.3539	0.000127593	0.00508629
ENSMUSG00000030847.9	144.668	140.731	150.975	99.9808	121.544	114.068	Bag3	-0.378967	7.00784	18.4142	0.00207443	0.0182113
ENSMUSG00000001280.14	146.792	150.816	153.885	121.004	93.439	105.021	Sp1	-0.49912	7.00591	25.4815	0.000718819	0.0105383
ENSMUSG00000060904.15	99.4931	109.823	111.868	137.315	150.544	160.534	Arl1	0.481478	7.00354	30.8153	0.000371831	0.00787618
ENSMUSG00000018379.18	134.185	128.879	148.802	135.241	105.882	115.97	Srsf1	-0.206295	7.00225	3.90818	0.0798478	0.192674
ENSMUSG00000002546.18	137.024	144.945	146.281	104.814	122.876	112.799	Golga2	-0.330802	7.00179	16.2961	0.00301765	0.0228926
ENSMUSG00000034120.19	126.451	122.273	134.701	124.286	131.145	129.756	Srsf2	0.00636615	7.00164	0.00758299	0.932537	0.959744
ENSMUSG00000021156.18	134.163	138.393	134.967	105.257	132.357	122.592	Zmynd11	-0.177918	6.99993	3.67579	0.0878441	0.204823
ENSMUSG00000044037.16	141.092	136.708	143.063	106.062	119.04	121.641	Als2cl	-0.279521	6.99969	12.6339	0.00629493	0.0360702
ENSMUSG00000025498.16	183.674	149.62	153.332	151.149	76.2062	52.5849	Irf7	-0.798679	6.99761	6.3627	0.0329344	0.105471
ENSMUSG00000019302.17	142.187	129.015	144.026	108.499	118.722	123.768	Atp6v0a1	-0.242713	6.9971	8.58837	0.0169574	0.0680724
ENSMUSG00000002981.11	126.585	126.351	122.669	124.991	136.471	129.103	Clptm1	0.056418	6.99704	0.629347	0.448249	0.608677
ENSMUSG00000015341.18	131.055	137.686	128.962	124.145	128.064	115.112	Golga7	-0.114521	6.99484	2.32606	0.161976	0.310685
ENSMUSG00000003435.10	131.48	131.76	142.735	108.982	134.484	115.112	Supt5	-0.179309	6.99396	3.653	0.088682	0.206162
ENSMUSG00000050359.8	119.186	145.244	148.679	36.3878	70.283	244.569	Sprr1a	-0.232542	6.99362	0.180231	0.681263	0.793832
ENSMUSG00000011114.19	112.301	120.724	127.711	125.837	141.937	135.631	Tbrg1	0.161217	6.99325	3.83016	0.082425	0.197006
ENSMUSG00000025330.7	135.839	116.945	131.626	96.5374	133.271	149.249	Padi4	-0.0203865	6.99198	0.0192173	0.892835	0.936796
ENSMUSG00000035311.17	127.412	132.712	132.508	125.495	119.159	125.95	Gnptab	-0.0832408	6.99148	1.44187	0.260851	0.428763
ENSMUSG00000019960.9	138.141	152.284	133.84	103.968	96.6192	137.31	Dusp6	-0.327725	6.98939	6.39085	0.0326361	0.104674
ENSMUSG00000029101.17	142.321	119.528	118.734	152.7	116.993	111.419	Rgs12	0.0016863	6.98858	0.000167845	0.989949	0.994404
ENSMUSG00000063015.13	117.152	132.712	120.148	126.24	144.303	120.541	Ccni	0.0801979	6.98744	0.758963	0.406563	0.571324
ENSMUSG00000067279.4	86.3719	123.197	92.1097	119.635	161.496	177.49	Ppp1r3c	0.605802	6.98604	12.7516	0.00613532	0.0356646
ENSMUSG00000021134.18	113.173	183.111	148.146	83.8309	133.629	98.4359	Srsf5	-0.491675	6.98581	6.01942	0.0368599	0.113731
ENSMUSG00000002741.10	121.734	122.137	122.485	127.247	135.597	130.259	Ykt6	0.101651	6.98437	2.21177	0.171544	0.323275
ENSMUSG00000032875.9	175.448	134.234	147.798	118.165	87.1183	96.6638	Arhgef17	-0.599882	6.98419	20.1953	0.00154894	0.0156038
ENSMUSG00000041293.6	118.471	116.483	111.438	118.608	153.824	139.679	Adgrf1	0.250771	6.98258	6.27889	0.0338427	0.107546
ENSMUSG00000017615.13	136.443	132.005	132.631	112.869	124.605	119.944	Tnfaip1	-0.166287	6.98248	5.29857	0.047197	0.134336
ENSMUSG00000024845.20	105.104	107.512	107.318	129.884	169.446	139.082	Tmem134	0.454513	6.98233	19.5908	0.00170667	0.0163825
ENSMUSG00000030494.14	124.595	133.962	126.605	113.755	126.772	131.751	Rhpn2	-0.0487979	6.98049	0.361438	0.562722	0.704655
ENSMUSG00000025026.16	130.743	142.525	142.079	106.787	117.311	117.929	Add3	-0.280071	6.98032	12.9591	0.005866	0.0348289
ENSMUSG00000029030.15	116.884	128.879	119.759	119.212	149.53	122.91	Tprgl	0.0998501	6.98	0.998114	0.344182	0.512953
ENSMUSG00000031948.15	131.57	130.755	134.783	118.426	125.599	115.672	Kars	-0.142854	6.97927	4.08922	0.0742493	0.183849
ENSMUSG00000021114.10	123.992	132.032	127.24	117.238	133.947	122.275	Atp6v1d	-0.037242	6.97913	0.226829	0.645372	0.76756
ENSMUSG00000030884.13	106.288	115.015	118.652	123.602	146.251	146.73	Uqcrc2	0.293313	6.97886	10.3521	0.0107001	0.050572
ENSMUSG00000027313.4	127.01	129.586	127.875	104.391	147.96	119.179	Chac1	-0.04935	6.97775	0.171869	0.688281	0.798277
ENSMUSG00000026994.10	133.984	151.958	137.919	114.58	102.383	115.187	Galnt3	-0.351384	6.97768	17.4196	0.00246377	0.0202845
ENSMUSG00000024976.15	122.338	141.655	134.209	130.086	105.345	121.828	Shoc2	-0.156273	6.97668	2.53541	0.146198	0.28934
ENSMUSG00000030357.11	114.626	107.73	121.03	131.375	153.446	126.883	Fkbp4	0.261331	6.9761	7.87382	0.0207495	0.0776748
ENSMUSG00000061665.8	133	150.517	150.319	108.499	101.608	110.486	Cd2ap	-0.436264	6.97466	29.171	0.000450953	0.00858829
ENSMUSG00000026074.16	146.926	154.405	133.922	103.404	101.032	114.739	Map4k4	-0.447042	6.97464	26.8669	0.000599872	0.00967407
ENSMUSG00000026315.14	119.678	123.687	110.372	125.958	149.351	124.794	Serpinb8	0.177969	6.97365	3.64948	0.0888125	0.206199
ENSMUSG00000024511.16	119.767	136.626	130.786	123.783	123.413	118.451	Rab27b	-0.082365	6.97166	1.14553	0.312683	0.481941
ENSMUSG00000027346.16	110.155	130.184	133.245	120.299	133.609	125.111	Gpcpd1	0.0209132	6.97127	0.0513729	0.825817	0.894064
ENSMUSG00000074656.13	115.654	133.174	131.954	115.003	122.498	133.486	Eif2s2	-0.0373501	6.96966	0.174189	0.686313	0.796992
ENSMUSG00000004056.16	128.373	134.071	128.798	119.675	128.223	112.613	Akt2	-0.117954	6.9696	2.37844	0.157826	0.304768
ENSMUSG00000084319.4	110.379	104.06	106.908	139.671	164.597	125.26	Tpt1-ps3	0.418361	6.96804	16.4353	0.00294126	0.022578
ENSMUSG00000044641.8	135.526	146.195	122.28	97.0408	114.647	134.456	Pard6b	-0.22227	6.96648	3.26802	0.104513	0.230292
ENSMUSG00000062127.12	129.312	160.059	144.17	80.3069	120.511	114.907	Cttnbp2nl	-0.456909	6.96473	9.2544	0.0141669	0.0606706
ENSMUSG00000028337.15	150.257	163.538	134.475	99.1955	109.817	91.4034	Coro2a	-0.577033	6.96357	33.1503	0.000286626	0.00688793
ENSMUSG00000013787.16	133.38	133.283	128.224	117.782	123.79	111.904	Ehmt2	-0.159789	6.96308	4.81415	0.0562345	0.15159
ENSMUSG00000035325.17	139.348	137.36	150.647	111.499	104.073	105.133	Sec31a	-0.414431	6.96246	30.79	0.000372912	0.00787618
ENSMUSG00000039782.16	155.197	172.672	164.072	80.8506	74.0794	100.339	Cpeb2	-0.945977	6.96068	68.1526	1.85402e-05	0.00297196
ENSMUSG00000028906.18	136.107	133.5	146.26	101.048	113.514	116.679	Epb41	-0.328367	6.96065	15.6724	0.00339143	0.0247071
ENSMUSG00000028412.18	119.946	124.122	120.784	120.319	123.711	137.627	Slc44a1	0.0651684	6.95956	0.702455	0.42392	0.587334
ENSMUSG00000098557.2	156.56	150.381	145.379	84.435	97.6329	112.053	Kctd12	-0.620647	6.95928	34.8517	0.000239304	0.00629449
ENSMUSG00000026176.14	125.758	131.217	129.638	122.877	127.487	109.162	Ctdsp1	-0.104833	6.95879	1.68362	0.2271	0.390194
ENSMUSG00000086322.8	103.606	101.722	103.587	127.71	164.477	144.511	E130218I03Rik	0.499355	6.95793	26.3325	0.000642656	0.0100631
ENSMUSG00000021823.11	127.814	127.329	166.019	105.559	101.091	117.705	Vcl	-0.377296	6.9576	10.3485	0.0107097	0.0505851
ENSMUSG00000022867.12	140.086	147.989	140.358	120.259	89.0264	107.315	Usp25	-0.436253	6.95658	16.1922	0.00307623	0.023148
ENSMUSG00000028790.14	131.48	128.036	141.71	112.124	119.318	112.053	Khdrbs1	-0.224406	6.95605	8.94022	0.0154063	0.0639876
ENSMUSG00000010660.4	146.3	141.383	134.762	98.2893	111.268	112.37	Plcd1	-0.391861	6.95532	23.2445	0.000978796	0.0124285
ENSMUSG00000016946.7	128.574	130.727	123.264	115.184	127.587	118.134	Kctd5	-0.0839365	6.95363	1.27443	0.288478	0.457631
ENSMUSG00000026479.14	130.631	150.871	144.375	73.0575	99.8988	144.604	Lamc2	-0.422635	6.95351	4.20834	0.0708351	0.177763
ENSMUSG00000101111.2	112.726	91.3923	97.7461	180.852	123.433	137.03	Gm28437	0.547368	6.95322	14.5412	0.00422646	0.0282855
ENSMUSG00000043962.17	133.626	140.921	142.653	109.324	114.051	101.943	Thrap3	-0.358946	6.95173	22.4626	0.00109612	0.0132592
ENSMUSG00000020362.14	138.7	145.923	148.105	109.949	91.7893	107.819	Cnot6	-0.483203	6.95125	30.1641	0.000400953	0.00803474
ENSMUSG00000063696.8	116.906	96.6116	77.2909	205.922	135.179	109.964	Gm8730	0.633346	6.95065	7.87257	0.0207571	0.0776813
ENSMUSG00000025981.14	122.539	137.877	124.309	113.231	106.816	136.34	Coq10b	-0.10984	6.94904	1.11482	0.318883	0.488006
ENSMUSG00000033589.5	123.701	128.036	127.629	110.895	123.194	126.696	Reep4	-0.0723354	6.9472	0.874042	0.374535	0.541834
ENSMUSG00000025862.15	132.754	146.684	135.254	113.533	101.111	110.356	Stag2	-0.351317	6.94622	19.362	0.0017715	0.0167176
ENSMUSG00000025647.17	157.052	139.562	156.242	124.568	84.3952	77.2639	Shisa5	-0.66255	6.945	16.4409	0.00293821	0.0225779
ENSMUSG00000034850.16	116.481	124.529	118.632	125.555	125.838	127.927	Tmem127	0.0770532	6.9449	1.24828	0.293164	0.462108
ENSMUSG00000043439.6	146.345	148.696	138.841	88.8249	115.701	100.562	Epop	-0.507884	6.94478	25.1977	0.000746646	0.0107368
ENSMUSG00000025823.10	145.004	124.366	133.942	126.461	93.7173	114.926	Pdia4	-0.267571	6.94379	5.36125	0.0461648	0.132284
ENSMUSG00000027646.16	129.357	128.988	134.926	117.561	114.269	113.116	Src	-0.189281	6.9434	7.65728	0.0221016	0.0808772
ENSMUSG00000005779.13	107.943	108.708	108.609	121.427	151.478	139.959	Psmb4	0.344117	6.94333	14.3071	0.00442966	0.0290408
ENSMUSG00000029621.15	133.693	122.545	122.157	118.104	120.59	120.652	Arpc1a	-0.0745709	6.94249	1.06462	0.329415	0.498684
ENSMUSG00000019872.14	110.558	122.898	114.799	136.067	128.74	124.215	Smpdl3a	0.159933	6.94161	4.32524	0.067675	0.172334
ENSMUSG00000015937.16	132.643	122.599	123.715	123.984	117.41	116.399	Macroh2a1	-0.0830296	6.94055	1.29991	0.284013	0.453318
ENSMUSG00000073639.7	114.715	133.228	132.61	117.52	123.671	114.777	Rab18	-0.0962502	6.94009	1.31887	0.280756	0.450229
ENSMUSG00000022197.17	163.356	147.119	134.619	112.083	76.6633	102.689	Pdzd2	-0.610785	6.93999	19.3605	0.00177194	0.0167176
ENSMUSG00000030754.10	116.973	130.102	135.643	120.642	110.652	122.331	Copb1	-0.114045	6.93975	1.84034	0.208355	0.368768
ENSMUSG00000053398.12	88.7637	88.7283	100.308	134.556	167.797	155.852	Phgdh	0.721554	6.93928	52.2827	5.24055e-05	0.00395542
ENSMUSG00000032849.15	112.123	127.085	120.353	111.036	117.191	147.943	Abcc4	0.0656292	6.93858	0.330416	0.579668	0.717718
ENSMUSG00000037361.9	96.4307	114.145	107.789	126.501	156.865	133.953	Sf3b6	0.390785	6.93855	14.413	0.0043363	0.0285927
ENSMUSG00000026748.14	141.092	140.296	134.66	110.734	96.7782	111.941	Plxdc2	-0.380993	6.93803	22.0417	0.00116643	0.0136349
ENSMUSG00000025786.18	127.814	136.463	132.303	114.661	116.595	107.017	Zdhhc3	-0.229359	6.93678	9.86631	0.0120876	0.0545797
ENSMUSG00000019487.12	144.154	132.087	130.13	101.471	110.93	115.784	Trip10	-0.308227	6.9362	14.1157	0.00460492	0.0297957
ENSMUSG00000040624.19	140.131	149.104	162.76	97.8866	80.7579	103.752	Plekhg1	-0.67858	6.93581	40.227	0.000141407	0.005301
ENSMUSG00000000628.11	174.264	153.045	167.248	62.7272	73.3042	101.98	Hk2	-1.05478	6.93217	43.411	0.000106393	0.00477935
ENSMUSG00000036751.8	107.093	104.277	105.555	128.233	142.494	143.951	Cox6b1	0.387833	6.93055	26.3761	0.000639033	0.0100336
ENSMUSG00000024002.19	142.277	146.304	156.775	92.3892	91.7098	102.167	Brd4	-0.63761	6.93036	64.1552	2.35623e-05	0.00304744
ENSMUSG00000003458.13	121.153	121.811	133.963	118.567	109.797	125.484	Ncstn	-0.0913158	6.92882	1.23313	0.295929	0.464643
ENSMUSG00000039361.12	131.726	142.58	144.949	97.504	107.989	105.916	Picalm	-0.428943	6.9285	30.1939	0.000399561	0.00803107
ENSMUSG00000063382.7	152.358	126.188	126.789	118.185	93.7968	112.538	Bcl9l	-0.32094	6.92695	8.1903	0.0189525	0.0729499
ENSMUSG00000021843.18	114.872	142.09	143.801	94.9667	117.887	115.672	Ktn1	-0.286499	6.92582	6.04176	0.0365873	0.113307
ENSMUSG00000033533.15	98.8225	119.147	119.595	118.406	141.54	131.677	Acsm1	0.214488	6.92573	4.3884	0.0660417	0.169277
ENSMUSG00000040659.4	114.023	120.669	113.959	120.601	134.623	124.999	Efhd2	0.125266	6.92508	2.75906	0.131489	0.269411
ENSMUSG00000001211.16	128.887	115.939	126.195	132.986	108.724	115.784	Agpat3	-0.0539455	6.92436	0.335487	0.576825	0.716006
ENSMUSG00000036438.15	103.092	111.128	117.053	117.178	144.998	133.953	Calm2	0.257902	6.92222	7.20424	0.0253025	0.0880655
ENSMUSG00000024908.16	130.497	133.065	138.103	119.977	95.2676	110.318	Ppp6r3	-0.303129	6.92174	10.4147	0.0105358	0.0500181
ENSMUSG00000037060.4	120.974	126.487	113.159	115.929	123.87	126.603	Cavin3	0.02333	6.92138	0.0909673	0.769887	0.856717
ENSMUSG00000026385.17	117.644	98.4601	109.695	153.928	121.664	125.446	Dbi	0.299185	6.92111	7.40404	0.0238244	0.0848082
ENSMUSG00000019179.11	117.957	113.656	118.14	112.385	134.842	129.588	Mdh2	0.10744	6.92053	1.57411	0.241591	0.406708
ENSMUSG00000057177.13	123.657	131.706	128.982	108.902	124.625	108.565	Gsk3a	-0.167956	6.92019	4.24404	0.0698505	0.176293
ENSMUSG00000023186.15	118.314	144.972	143.411	121.326	93.3396	104.909	Vwa5a	-0.347669	6.91981	8.78354	0.0160743	0.0657703
ENSMUSG00000043430.6	109.664	113.221	113.774	119.776	112.063	157.419	Psapl1	0.209692	6.91927	2.93985	0.120977	0.254213
ENSMUSG00000050463.10	118.985	132.114	108.568	71.1646	146.39	148.372	Krt78	0.0258416	6.91855	0.0116594	0.91641	0.950015
ENSMUSG00000044748.9	93.7037	108.138	87.6825	102.136	176.98	156.841	Defb1	0.591465	6.91844	10.577	0.0101244	0.0488448
ENSMUSG00000030530.16	139.237	147.092	137.304	94.8459	99.1237	107.912	Furin	-0.488509	6.91828	38.8098	0.000161481	0.00546833
ENSMUSG00000029550.12	125.266	127.003	116.869	129.925	102.085	123.88	Sppl3	-0.052481	6.91741	0.276735	0.611718	0.742622
ENSMUSG00000031349.5	104.835	126.351	131.647	127.911	120.749	113.303	Nsdhl	-0.00350048	6.91696	0.00122625	0.972839	0.984827
ENSMUSG00000019734.17	110.647	117.679	125.19	122.273	131.164	117.649	Tmc4	0.0698091	6.91661	0.749291	0.409452	0.574407
ENSMUSG00000040188.11	131.771	128.281	139.169	102.015	111.884	111.512	Scamp2	-0.295079	6.9166	15.1359	0.00375937	0.026367
ENSMUSG00000028668.6	134.23	132.141	138.226	102.176	104.57	113.21	Eloa	-0.338635	6.91642	21.0714	0.00135084	0.0145865
ENSMUSG00000037606.19	139.103	129.477	124.842	116.695	111.546	102.875	Osbpl5	-0.248805	6.9164	9.40417	0.0136196	0.059128
ENSMUSG00000067851.12	140.734	145.053	147.449	104.592	87.7742	98.3239	Arfgef1	-0.575676	6.91512	47.2992	7.69222e-05	0.00432519
ENSMUSG00000017485.12	128.82	147.146	149.027	106.324	95.6652	96.5332	Top2b	-0.509583	6.9143	34.7134	0.000242774	0.00631498
ENSMUSG00000031373.5	110.491	126.541	129.536	124.629	120.193	111.755	Car5b	-0.0398951	6.91366	0.210067	0.657713	0.777387
ENSMUSG00000022136.9	129.513	137.415	125.17	118.487	102.105	109.684	Dnajc3	-0.247285	6.91207	9.00501	0.01514	0.0632885
ENSMUSG00000026688.6	111.675	101.151	109.716	123.783	138.479	137.478	Mgst3	0.309286	6.91205	14.8409	0.00398262	0.0272892
ENSMUSG00000020656.17	146.412	131.135	125.252	103.163	101.886	114.459	Grhl1	-0.334085	6.91194	14.5019	0.00425971	0.0283644
ENSMUSG00000059811.14	128.798	124.067	131.626	112.708	89.8414	135.053	Atl2	-0.187559	6.91157	2.00848	0.1905	0.347853
ENSMUSG00000039218.18	155.42	135.186	130.806	110.15	80.5392	108.957	Srrm2	-0.491911	6.90941	14.64	0.00414409	0.0279322
ENSMUSG00000037016.12	130.631	122.762	127.322	105.096	98.6466	136.284	Frem2	-0.162943	6.90887	1.887	0.203182	0.363203
ENSMUSG00000026083.13	126.071	147.174	147.285	98.1484	107.551	94.2201	Eif5b	-0.487578	6.90817	28.6343	0.000481162	0.00881083
ENSMUSG00000040918.13	103.695	136.11	109.9	105.156	110.115	154.602	Slc19a2	0.0820629	6.90654	0.266954	0.617988	0.74761
ENSMUSG00000052997.16	106.087	111.073	119.82	132.663	122.558	127.312	Uba2	0.182729	6.90648	5.52855	0.0435448	0.127154
ENSMUSG00000025997.14	141.003	136.49	138.677	122.192	81.5728	99.3685	Ikzf2	-0.457351	6.9059	12.189	0.00694602	0.0385374
ENSMUSG00000031353.14	115.051	115.151	134.926	108.398	128.799	116.773	Rbbp7	-0.0451834	6.90561	0.217771	0.651967	0.772734
ENSMUSG00000006005.19	134.721	139.508	150.585	98.6317	98.11	97.5405	Tpr	-0.529778	6.90548	51.7378	5.4565e-05	0.00398355
ENSMUSG00000020893.18	148.938	143.613	134.209	135.16	61.4579	95.1341	Per1	-0.548692	6.90427	5.73999	0.0404939	0.121196
ENSMUSG00000022791.20	134.073	131.026	147.634	97.3429	109.857	98.4732	Tnk2	-0.433536	6.90413	26.6391	0.000617669	0.0098173
ENSMUSG00000054604.8	123.075	142.063	135.275	119.937	92.9421	104.965	Cggbp1	-0.332978	6.90381	9.99471	0.0117003	0.0536122
ENSMUSG00000021282.18	112.391	109.47	105.76	139.732	107.511	143.149	Eif5	0.253051	6.90347	5.19695	0.0489324	0.138086
ENSMUSG00000039157.13	136.152	126.025	130.724	94.8056	122.697	106.811	Fam102a	-0.2769	6.90176	7.63891	0.0222213	0.0811815
ENSMUSG00000034574.11	134.855	136.083	132.999	112.204	88.8475	111.493	Daam1	-0.369929	6.90025	14.0019	0.0047131	0.0303767
ENSMUSG00000042506.16	126.965	135.784	126.379	111.137	104.908	109.852	Usp22	-0.255584	6.89732	12.6506	0.00627198	0.0360029
ENSMUSG00000063882.13	87.3331	87.0428	85.5304	129.623	162.092	163.015	Uqcrh	0.807153	6.8968	66.5202	2.0415e-05	0.00304744
ENSMUSG00000032261.17	118.985	130.32	123.715	110.573	116.913	114.068	Sh3bgrl2	-0.126912	6.89644	3.06411	0.114375	0.245085
ENSMUSG00000003382.19	149.296	140.894	138.246	108.881	78.2932	98.5851	Etv3	-0.584262	6.89559	25.0698	0.000759628	0.0108443
ENSMUSG00000027620.17	128.597	136.871	131.934	100.625	105.444	110.262	Rbm39	-0.32894	6.89471	20.2912	0.0015256	0.0154946
ENSMUSG00000041459.16	128.775	139.997	138.41	100.847	108.028	97.3726	Tardbp	-0.410934	6.89407	28.6578	0.000479788	0.00880737
ENSMUSG00000054008.10	131.57	128.58	134.66	116.01	91.4514	110.057	Ndst1	-0.314412	6.89189	10.6279	0.00999952	0.0484234
ENSMUSG00000024122.17	137.806	148.397	136.443	100.827	86.6611	102.185	Pdpk1	-0.544696	6.89179	38.9252	0.000159722	0.00546056
ENSMUSG00000058690.15	123.455	153.344	131.36	122.172	89.8016	91.9257	Ccser2	-0.425163	6.89125	10.1701	0.0111956	0.052235
ENSMUSG00000022855.10	96.319	137.714	132.835	96.4971	128.64	118.75	Senp2	-0.0928426	6.88872	0.380542	0.552781	0.696315
ENSMUSG00000027180.13	115.386	134.288	124.883	114.52	102.701	118.507	Fbxo3	-0.157504	6.88775	3.14855	0.110152	0.238754
ENSMUSG00000019998.7	101.058	123.116	121.87	119.272	122.121	122.275	Stx7	0.0718874	6.88665	0.631918	0.447354	0.608077
ENSMUSG00000000826.17	122.673	135.593	139.497	103.626	105.047	103.006	Dnajc5	-0.351844	6.88601	21.2651	0.00131131	0.0144108
ENSMUSG00000028964.15	104.232	106.153	107.461	126.018	147.543	117.91	Park7	0.300459	6.8859	10.3992	0.0105762	0.0501619
ENSMUSG00000035168.17	151.643	126.324	136.566	121.588	76.067	97.0368	Tanc1	-0.492663	6.88556	10.0975	0.0114011	0.0527123
ENSMUSG00000032238.18	124.528	150.735	142.366	95.5708	93.3396	102.502	Rora	-0.518783	6.88514	33.1618	0.000286268	0.00688793
ENSMUSG00000033307.8	129.781	96.9922	101.107	122.877	136.809	121.343	Mif	0.216282	6.88508	3.42802	0.0975278	0.219496
ENSMUSG00000003847.17	142.232	151.741	147.224	85.2002	76.9813	105.189	Nfat5	-0.722168	6.88415	40.7507	0.000134771	0.00524747
ENSMUSG00000031731.17	131.257	133.663	135.684	103.444	96.4801	107.893	Ap1g1	-0.380048	6.88394	26.4742	0.000630956	0.00995933
ENSMUSG00000045896.15	96.3637	121.621	113.446	126.985	133.152	116.679	Paip2b	0.1855	6.88368	3.401	0.0986647	0.221332
ENSMUSG00000079562.8	120.93	121.784	119.144	103.706	124.546	117.78	Maea	-0.0644035	6.88292	0.58229	0.465182	0.622555
ENSMUSG00000027162.8	122.159	139.589	133.102	112.869	93.3396	106.867	Lin7c	-0.334552	6.88291	12.8127	0.00605449	0.0353452
ENSMUSG00000062078.16	131.212	137.877	143.432	103.022	92.7036	99.4059	Qk	-0.483154	6.88234	39.5242	0.000150954	0.00538381
ENSMUSG00000036617.18	142.076	128.906	130.581	99.7996	100.793	104.946	Etl4	-0.394322	6.88125	28.345	0.000498474	0.00887668
ENSMUSG00000025404.16	128.105	143.721	136.627	92.067	106.875	98.8649	R3hdm2	-0.455555	6.87949	28.9836	0.00046123	0.00864917
ENSMUSG00000028080.17	125.713	128.634	142.653	108.036	89.9805	110.132	Lrba	-0.365662	6.87728	13.912	0.00480081	0.0307421
ENSMUSG00000030224.11	105.573	111.182	116.705	112.728	134.047	124.831	Strap	0.15619	6.87721	3.24607	0.105521	0.23186
ENSMUSG00000028277.14	125.288	135.566	124.74	121.729	98.2888	99.0701	Ube2j1	-0.272976	6.87629	7.63751	0.0222304	0.0811949
ENSMUSG00000068747.15	127.345	122.735	130.069	117.279	99.7199	107.334	Sort1	-0.229292	6.87593	7.84537	0.0209212	0.078062
ENSMUSG00000041815.15	123.724	125.155	121.87	105.196	115.005	113.135	Poldip3	-0.153345	6.87512	4.59019	0.0611457	0.160207
ENSMUSG00000019920.19	115.721	138.855	126.461	111.197	104.47	107.259	Lims1	-0.23834	6.87483	7.81749	0.0210912	0.0785385
ENSMUSG00000075700.11	105.484	119.473	120.025	124.83	110.016	123.842	Selenot	0.0563371	6.87432	0.419924	0.533351	0.679612
ENSMUSG00000032437.11	129.446	114.662	114.307	131.616	99.223	114.403	Stt3b	-0.0541637	6.87428	0.24092	0.63543	0.760235
ENSMUSG00000022817.16	120.818	126.949	116.869	107.25	116.754	114.59	Itgb5	-0.106606	6.87337	2.05611	0.185817	0.341733
ENSMUSG00000024091.10	119.387	129.803	122.157	110.231	115.74	105.618	Vapa	-0.163196	6.87275	4.74615	0.0576713	0.154257
ENSMUSG00000049659.16	124.73	135.865	132.2	108.378	99.3224	101.831	Aftph	-0.343577	6.87146	21.0558	0.00135408	0.0145898
ENSMUSG00000032612.15	129.714	125.59	122.915	117.017	104.649	102.036	Usp4	-0.224616	6.87067	8.02962	0.0198397	0.0753311
ENSMUSG00000029131.15	115.833	127.955	119.882	109.747	115.343	112.408	Dnajb6	-0.107483	6.86913	2.15474	0.176598	0.330226
ENSMUSG00000002102.16	106.825	104.576	108.158	120.903	129.058	131.584	Psmc3	0.25569	6.86911	12.8649	0.00598637	0.035195
ENSMUSG00000028465.17	132.464	114.906	137.365	112.949	95.4266	107.669	Tln1	-0.284263	6.86835	8.57307	0.0170292	0.0682681
ENSMUSG00000032199.14	116.995	116.537	118.632	118.265	119.239	110.99	Polr2m	-0.0152236	6.86812	0.0475232	0.832352	0.89852
ENSMUSG00000071172.14	104.21	87.7496	107.277	126.844	136.153	138.262	Srsf3	0.422502	6.86793	20.7361	0.00142274	0.0149638
ENSMUSG00000026034.18	111.251	114.662	108.507	136.449	105.365	124.141	Clk1	0.130181	6.86756	1.71138	0.223616	0.386158
ENSMUSG00000066232.5	133.38	128.009	132.733	114.439	90.8153	100.749	Ipo7	-0.365256	6.86695	15.2802	0.00365578	0.0258724
ENSMUSG00000025364.14	109.753	108.817	118.939	122.836	122.637	116.511	Pa2g4	0.100701	6.86577	1.87439	0.204563	0.364706
ENSMUSG00000032382.15	102.757	115.64	115.086	114.701	127.249	123.618	Snx1	0.132681	6.86484	2.65312	0.138204	0.278713
ENSMUSG00000051431.8	112.458	121.485	102.563	117.057	109.3	135.314	Gpr87	0.10474	6.86301	1.05828	0.330782	0.500295
ENSMUSG00000066406.17	158.505	140.785	145.01	95.9534	64.3996	93.3247	Akap13	-0.80855	6.86243	32.0713	0.000322643	0.00725777
ENSMUSG00000044627.12	97.3919	98.4601	101.927	121.588	143.726	134.512	Swi5	0.425052	6.86194	26.5914	0.000621478	0.00985155
ENSMUSG00000060477.15	111.295	128.77	118.652	114.459	107.77	115.989	Irak2	-0.0845088	6.8604	1.09669	0.322628	0.492016
ENSMUSG00000014402.16	107.853	120.778	117.832	103.505	127.467	118.824	Tsg101	0.0140357	6.85904	0.0220614	0.885238	0.932725
ENSMUSG00000028064.18	132.933	120.397	121.891	108.056	103.854	108.192	Sema4a	-0.229307	6.85706	9.62348	0.0128644	0.0570137
ENSMUSG00000016554.10	111.541	112.46	122.239	111.902	120.272	116.605	Eif3d	0.0103302	6.85649	0.0190891	0.89319	0.93684
ENSMUSG00000037234.18	125.11	139.453	139.989	116.654	84.3555	89.1276	Hook3	-0.47967	6.85566	15.0364	0.00383291	0.0267134
ENSMUSG00000063077.16	138.946	134.234	141.177	88.4423	88.9469	102.446	Kif1b	-0.566268	6.85464	47.0776	7.83083e-05	0.00432519
ENSMUSG00000039262.17	143.976	122.898	128.695	109.868	83.6002	105.021	Prrc2b	-0.406433	6.8544	12.7239	0.00617246	0.035781
ENSMUSG00000020023.19	128.507	165.632	153.537	67.0969	84.5344	94.5372	Tmcc3	-0.862124	6.85381	38.9233	0.000159751	0.00546056
ENSMUSG00000059316.3	125.199	108.736	111.786	121.91	114.627	111.27	Slc27a4	0.00841649	6.85339	0.0104009	0.921032	0.952816
ENSMUSG00000026471.15	91.9378	123.252	116.726	105.317	136.034	120.186	Mr1	0.123795	6.85322	0.911447	0.364967	0.532342
ENSMUSG00000028434.13	123.746	126.188	116.664	100.424	116.476	109.609	Epb41l4b	-0.166825	6.85245	4.20407	0.0709539	0.178001
ENSMUSG00000021395.12	122.003	134.642	124.371	112.103	99.5212	100.077	Spin1	-0.289459	6.85159	12.5684	0.00638589	0.0363224
ENSMUSG00000041685.17	121.175	136.871	135.541	94.4834	95.2478	109.386	Fcho2	-0.395697	6.85156	19.6839	0.00168115	0.016253
ENSMUSG00000052688.13	131.279	131.135	113.364	103.364	103	110.486	Rab7b	-0.245659	6.85142	8.54438	0.0171647	0.0685931
ENSMUSG00000022286.17	131.726	121.757	128.613	112.003	92.6042	105.767	Grhl2	-0.300115	6.85112	11.524	0.00808202	0.0425838
ENSMUSG00000061032.10	110.021	125.78	124.35	94.5438	125.182	112.352	Rrp1	-0.116878	6.85064	1.11575	0.318693	0.487988
ENSMUSG00000015357.11	108.01	138.556	138.82	96.7589	109.817	100.245	Clpx	-0.328715	6.85053	8.96778	0.0152923	0.0636349
ENSMUSG00000002147.19	116.168	121.73	126.851	99.9204	113.951	113.471	Stat6	-0.156093	6.85036	3.63897	0.0892031	0.206672
ENSMUSG00000022723.17	136.152	122.246	124.022	100.806	94.6713	114.068	Crybg3	-0.304982	6.85007	11.2103	0.00869686	0.0444071
ENSMUSG00000057230.15	137.583	128.226	133.061	100.202	90.7159	101.887	Aak1	-0.446058	6.84943	33.1835	0.000285597	0.00688793
ENSMUSG00000053702.17	118.203	140.813	127.138	106.264	90.7557	108.173	Nebl	-0.338967	6.84872	11.8884	0.00743345	0.0403852
ENSMUSG00000034006.18	108.077	109.796	90.183	102.417	133.788	146.637	Slc66a2	0.314353	6.84796	5.30225	0.0471356	0.134254
ENSMUSG00000036918.17	145.674	108.654	120.169	110.15	105.782	100.506	Ttc7	-0.243582	6.84795	4.92816	0.0539245	0.147282
ENSMUSG00000063904.5	120.371	116.592	121.071	110.996	109.738	111.438	Dpp3	-0.108284	6.84643	2.59159	0.142309	0.284218
ENSMUSG00000049076.13	129.178	136.817	139.763	90.6976	94.6713	98.8276	Acap2	-0.513648	6.84581	48.0134	7.26544e-05	0.00427505
ENSMUSG00000040848.12	116.817	107.893	107.441	127.347	107.969	122.331	Sft2d2	0.106645	6.84563	1.5442	0.24577	0.411573
ENSMUSG00000026924.18	145.294	129.069	143.719	104.109	75.1527	90.7132	Sec16a	-0.631313	6.84183	28.4786	0.000490387	0.00887283
ENSMUSG00000042699.12	127.926	133.038	137.283	94.9063	99.3622	95.0222	Dhx9	-0.461194	6.84076	42.5023	0.000115179	0.00486469
ENSMUSG00000056999.17	114.693	115.205	149.683	114.198	94.4328	98.0068	Ide	-0.308629	6.83807	6.31489	0.0334488	0.106727
ENSMUSG00000019996.18	114.268	120.017	123.325	97.1818	118.463	112.408	Map7	-0.124425	6.8369	1.91618	0.200035	0.359436
ENSMUSG00000045730.5	127.971	124.937	111.479	100.525	97.3547	123.264	Adrb2	-0.181778	6.8366	2.92604	0.121741	0.255132
ENSMUSG00000014867.10	114.403	107.485	111.622	118.869	111.646	121.436	Surf4	0.0775183	6.83653	1.1383	0.314126	0.483263
ENSMUSG00000037295.8	137.381	121.349	113.672	92.3892	108.326	112.352	Ldlrap1	-0.250208	6.83646	5.89443	0.0384328	0.116958
ENSMUSG00000047821.17	120.371	118.06	114.614	85.1398	116.655	130.11	Trim16	-0.0887475	6.83542	0.410885	0.537692	0.683211
ENSMUSG00000029407.11	120.035	124.828	123.059	108.398	101.191	107.446	Uso1	-0.214672	6.83539	9.32943	0.0138894	0.0599482
ENSMUSG00000034403.17	107.719	122.409	115.004	106.586	125.4	106.998	Pja1	-0.0256854	6.83364	0.0786753	0.785518	0.867033
ENSMUSG00000029919.6	111.072	132.222	121.358	107.19	112.878	99.2753	Hpgds	-0.191111	6.83334	4.54137	0.062287	0.162396
ENSMUSG00000030587.6	105.506	106.371	100.657	105.982	143.528	121.585	2200002D01Rik	0.247958	6.83269	5.15416	0.0496872	0.139422
ENSMUSG00000056770.16	110.133	124.095	115.291	104.049	122.955	107.073	Setd3	-0.0649048	6.83253	0.524007	0.487747	0.641287
ENSMUSG00000003031.15	114.045	125.291	111.581	120.48	99.2628	112.445	Cdkn1b	-0.0787281	6.83149	0.724835	0.416904	0.580916
ENSMUSG00000021870.18	133.917	128.525	125.19	114.097	81.5529	99.2193	Slmap	-0.394611	6.83016	11.5203	0.00808883	0.0425895
ENSMUSG00000027706.9	113.061	132.141	118.406	106.143	105.762	105.991	Sec62	-0.193395	6.82807	5.8447	0.0390818	0.118361
ENSMUSG00000020009.14	119.544	126.296	128.347	99.3163	96.8577	110.561	Ifngr1	-0.28664	6.82686	12.8745	0.00597403	0.0351924
ENSMUSG00000019853.7	92.3401	91.6369	91.9867	142.953	130.33	131.472	Hebp2	0.552496	6.82662	58.0913	3.48111e-05	0.0034412
ENSMUSG00000041164.16	134.52	134.859	131.934	89.4693	99.2827	88.8665	Zmiz2	-0.531606	6.82256	49.8192	6.30909e-05	0.00414351
ENSMUSG00000016541.11	104.657	111.427	124.494	98.8129	123.929	115.411	Atxn10	-0.0105042	6.82229	0.0100859	0.922233	0.953262
ENSMUSG00000042726.15	140.108	127.411	130.868	96.5173	93.0812	89.8551	Trafd1	-0.511752	6.82027	47.062	7.84074e-05	0.00432519
ENSMUSG00000056342.17	132.419	120.751	125.088	116.473	78.2335	104.48	Usp34	-0.338466	6.81947	6.42405	0.0322887	0.103918
ENSMUSG00000025234.12	123.277	132.141	122.321	100.786	92.5446	106.177	Arih1	-0.334448	6.81902	17.3271	0.00250434	0.0204937
ENSMUSG00000037373.13	112.279	112.215	110.064	115.023	119.974	107.091	Ctbp1	0.0320898	6.81784	0.188823	0.674254	0.788477
ENSMUSG00000055681.15	105.037	99.6834	103.669	107.472	135.319	125.316	Cope	0.255245	6.81759	7.33227	0.0243427	0.0858925
ENSMUSG00000055839.7	109.06	100.037	106.068	113.735	135.199	112.053	Elob	0.195516	6.81684	4.51094	0.063012	0.164036
ENSMUSG00000041439.16	130.385	135.457	132.057	105.841	86.363	85.1357	Mfsd6	-0.520804	6.81469	29.3005	0.000444019	0.00850788
ENSMUSG00000021375.12	135.057	112.351	121.645	96.1145	101.549	107.968	Kif13a	-0.272287	6.81361	9.13898	0.0146074	0.0618443
ENSMUSG00000022744.13	100.275	118.223	104.612	108.519	122.359	120.671	Cldnd1	0.12228	6.8136	1.86693	0.205386	0.365546
ENSMUSG00000053094.16	109.708	106.153	97.2132	106.284	137.942	117.164	Tmem248	0.207264	6.81322	3.87089	0.0810664	0.194982
ENSMUSG00000031691.15	117.532	124.883	122.28	98.4102	105.762	105.375	Tnpo2	-0.236373	6.81264	10.7552	0.00969536	0.0474524
ENSMUSG00000040761.17	140.533	141.71	140.706	82.522	74.8546	93.5672	Spen	-0.752885	6.81178	67.7171	1.9019e-05	0.00300844
ENSMUSG00000022403.16	109.977	115.015	116.705	109.083	107.074	115.579	St13	-0.0426215	6.81096	0.35041	0.568627	0.709424
ENSMUSG00000019494.15	107.071	103.815	109.162	113.674	122.558	116.847	Cops6	0.141521	6.81036	3.97092	0.0778487	0.190009
ENSMUSG00000002996.18	99.1578	124.529	116.685	108.841	108.625	115.243	Hbp1	-0.0323974	6.81018	0.117319	0.739919	0.834992
ENSMUSG00000029478.17	158.08	117.407	129.044	104.753	72.8669	90.8438	Ncor2	-0.591982	6.80993	15.8908	0.00325437	0.0240158
ENSMUSG00000029622.17	109.418	105.881	108.548	110.392	121.803	115.616	Arpc1b	0.102893	6.80719	2.02067	0.189287	0.346305
ENSMUSG00000022536.15	109.485	114.091	115.065	112.949	110.97	108.509	Glyr1	-0.0267295	6.80589	0.150924	0.706793	0.811029
ENSMUSG00000021024.15	87.959	94.7903	97.3977	119.151	133.371	138.336	Psma6	0.480525	6.80589	32.2224	0.000317278	0.00716961
ENSMUSG00000062014.14	106.579	117.951	120.353	116.372	106.657	102.913	Gmfb	-0.0815395	6.80535	0.955928	0.354068	0.522131
ENSMUSG00000049502.18	147.574	128.689	134.598	100.867	83.3418	75.4917	Dtx3l	-0.662246	6.80466	34.1518	0.000257514	0.00652297
ENSMUSG00000029313.19	140.667	143.748	141.505	94.8056	62.0939	87.71	Aff1	-0.799967	6.80455	32.6028	0.000304249	0.00704654
ENSMUSG00000020275.10	147.194	131.244	138.923	93.255	66.3475	92.6719	Rel	-0.726373	6.80267	31.3906	0.000348237	0.00762532
ENSMUSG00000005533.11	125.512	126.188	130.069	89.872	89.6227	108.229	Igf1r	-0.407874	6.80242	20.178	0.00155321	0.0156256
ENSMUSG00000060143.8	78.2801	77.2566	74.7699	137.839	150.842	150.331	Gm10076	0.930826	6.80235	157.895	5.82407e-07	0.00187443
ENSMUSG00000021488.9	143.171	126.079	123.018	103.183	80.2609	92.9143	Nsd1	-0.505364	6.80052	22.3082	0.00112129	0.0134239
ENSMUSG00000022841.16	116.973	113.167	116.807	104.109	114.409	102.819	Ap2m1	-0.110784	6.79988	2.20108	0.172476	0.324597
ENSMUSG00000031626.19	120.393	135.729	111.663	98.4907	100.992	100.432	Sorbs2	-0.293683	6.79852	11.5057	0.00811629	0.0426737
ENSMUSG00000028383.18	103.986	129.586	126.092	96.8797	112.361	98.6597	Hsdl2	-0.223946	6.79827	4.62354	0.0603811	0.158623
ENSMUSG00000054693.15	116.392	124.366	122.259	112.244	90.8153	101.383	Adam10	-0.25379	6.79805	7.80227	0.0211846	0.0787682
ENSMUSG00000016528.11	113.263	117.163	118.55	101.632	113.256	103.398	Mapkapk2	-0.13282	6.79766	3.1308	0.111023	0.240152
ENSMUSG00000029826.15	149.363	128.254	130.273	95.1077	74.7552	88.8478	Zc3hav1	-0.656968	6.79612	37.8548	0.000177	0.00561153
ENSMUSG00000003345.17	106.557	112.297	109.388	105.357	122.717	109.479	Csnk1g2	0.0404687	6.79452	0.248224	0.63042	0.755702
ENSMUSG00000034412.14	110.938	116.673	118.488	101.451	118.921	98.3053	Tbc1d10a	-0.119168	6.79228	1.75932	0.217771	0.379651
ENSMUSG00000024858.15	127.144	119.854	114.143	101.411	103.775	98.3612	Grk2	-0.250605	6.79205	11.3401	0.00843578	0.0437044
ENSMUSG00000036880.11	121.958	109.198	95.6555	119.917	115.76	102.167	Acaa2	0.0480097	6.79204	0.206331	0.660545	0.779619
ENSMUSG00000026568.7	94.2625	88.3205	89.7116	115.97	142.852	133.15	Mpc2	0.525486	6.79135	33.257	0.000283337	0.00688793
ENSMUSG00000009090.18	120.84	114.227	126.051	105.579	98.3485	99.1447	Ap1b1	-0.253145	6.791	11.3819	0.00835368	0.0434304
ENSMUSG00000053012.18	94.5531	117.706	107.871	110.875	122.816	110.057	Krcc1	0.103138	6.79036	1.1415	0.313486	0.482479
ENSMUSG00000037266.19	102.98	117.19	101.64	95.3896	123.413	123.077	Rsrp1	0.0879645	6.78995	0.59626	0.460042	0.618088
ENSMUSG00000025950.17	96.5648	110.285	113.897	133.69	107.611	101.551	Idh1	0.0960046	6.78977	0.684331	0.429744	0.592312
ENSMUSG00000047730.18	120.639	100.689	123.448	121.346	93.9955	103.36	Fcgbp	-0.114221	6.78951	0.972398	0.350158	0.518679
ENSMUSG00000025885.19	146.658	128.118	132.876	97.1415	77.677	80.9759	Myo5b	-0.672651	6.78927	43.134	0.000108982	0.00479423
ENSMUSG00000028954.12	116.012	119.636	122.3	103.948	104.947	96.4959	Nub1	-0.229195	6.78913	9.96503	0.0117884	0.0538324
ENSMUSG00000021687.15	113.62	125.046	122.096	107.875	97.9907	96.6264	Scamp1	-0.254071	6.78893	10.2426	0.0109948	0.0515715
ENSMUSG00000021973.10	98.8001	105.555	107.482	111.076	123.751	116.213	Micu2	0.170854	6.78823	4.92236	0.0540391	0.147433
ENSMUSG00000026510.11	136.42	132.739	127.404	79.9847	88.8277	97.5032	Trp53bp2	-0.574147	6.78805	41.987	0.000120557	0.00495185
ENSMUSG00000024640.10	104.143	95.2524	96.2704	120.883	112.461	133.58	Psat1	0.311482	6.78765	12.9177	0.00591858	0.0350053
ENSMUSG00000017291.14	132.285	138.285	133.532	93.1745	73.0458	92.2242	Taok1	-0.644648	6.7873	40.1861	0.000141941	0.005301
ENSMUSG00000021109.14	125.87	139.481	140.849	91.8454	75.2918	88.8292	Hif1a	-0.666122	6.78647	48.7142	6.87452e-05	0.00422109
ENSMUSG00000020923.18	119.924	102.538	114.758	115.587	107.83	101.085	Ubtf	-0.0560097	6.78568	0.402351	0.541853	0.686973
ENSMUSG00000028756.13	93.9272	112.324	103.28	101.31	144.064	106.401	Pink1	0.184939	6.78478	1.83408	0.209063	0.369716
ENSMUSG00000003316.15	124.148	117.706	122.669	103.606	85.4089	107.725	Glg1	-0.296853	6.78462	9.42428	0.0135481	0.0588875
ENSMUSG00000041025.16	132.933	140.867	128.06	74.6685	77.6373	105.991	Iffo2	-0.636976	6.78209	23.7919	0.000905749	0.0119387
ENSMUSG00000030793.5	100.991	83.8351	84.0547	146.78	117.311	126.678	Pycard	0.539043	6.78128	23.8483	0.000898606	0.0119192
ENSMUSG00000002524.18	111.363	110.666	114.819	108.6	107.909	106.196	Puf60	-0.0620083	6.78093	0.843416	0.382661	0.549897
ENSMUSG00000037119.5	108.121	120.724	120.435	104.612	94.6117	110.915	Fam91a1	-0.171267	6.7806	3.84768	0.0818371	0.196169
ENSMUSG00000003226.8	126.205	115.532	128.429	104.471	86.2636	98.2866	Ranbp2	-0.357321	6.78007	15.2985	0.00364289	0.0258303
ENSMUSG00000027210.21	113.128	125.263	124.965	99.8399	100.614	94.8357	Meis2	-0.299206	6.77887	15.5152	0.00349442	0.0251445
ENSMUSG00000063511.12	120.751	121.077	124.309	89.0263	112.421	91.0303	Snrnp70	-0.324181	6.7788	10.7483	0.00971139	0.0474948
ENSMUSG00000026278.15	80.1578	81.443	79.6275	115.788	152.313	149.025	Bok	0.790277	6.77851	53.3415	4.85006e-05	0.00382018
ENSMUSG00000062203.16	109.597	111.563	115.783	115.184	97.8714	107.987	Gspt1	-0.0698316	6.77749	0.724448	0.417024	0.580947
ENSMUSG00000030127.16	103.36	102.81	107.707	110.895	119.239	113.751	Cops7a	0.131576	6.77706	3.44306	0.0969021	0.218441
ENSMUSG00000001419.18	136.375	124.693	116.828	94.564	90.6563	94.6865	Mef2d	-0.432939	6.77699	28.796	0.000471807	0.0087296
ENSMUSG00000006390.16	114.492	116.021	107.174	107.673	100.873	111.083	Elovl1	-0.0790047	6.77601	1.09336	0.323324	0.492749
ENSMUSG00000024077.16	120.438	134.234	128.121	95.3493	85.5282	93.6045	Strn	-0.479612	6.77581	36.0177	0.000212339	0.00601383
ENSMUSG00000054405.15	88.6966	104.875	109.716	98.1282	136.809	118.768	Dnajc8	0.221928	6.77539	2.92026	0.122063	0.255339
ENSMUSG00000043391.11	123.299	129.504	127.732	99.6587	92.3458	84.4455	2510009E07Rik	-0.46107	6.77518	31.4647	0.000345331	0.00759576
ENSMUSG00000070544.7	134.699	133.636	134.393	82.0185	79.7044	92.392	Top1	-0.664175	6.77484	69.0882	1.75606e-05	0.00297196
ENSMUSG00000045658.17	118.247	121.893	115.229	118.588	96.2018	86.3482	Pid1	-0.238952	6.77417	4.42979	0.0649983	0.167439
ENSMUSG00000023952.14	107.54	123.904	117.709	95.4299	113.872	97.9882	Gtpbp2	-0.184023	6.77405	3.81715	0.0828652	0.197551
ENSMUSG00000003528.16	102.108	105.637	115.885	111.459	107.074	113.937	Slc25a1	0.0386696	6.77339	0.246876	0.631338	0.756496
ENSMUSG00000058569.9	105.327	104.332	108.302	103.565	115.621	118.918	Tmed9	0.0885843	6.77332	1.27225	0.288864	0.457897
ENSMUSG00000047104.6	109.06	101.206	94.5282	113.392	99.0839	138.653	Pbp2	0.204504	6.77304	2.77659	0.13042	0.268143
ENSMUSG00000046062.6	120.326	126.405	113.631	112.506	77.7565	105.226	Ppp1r15b	-0.285963	6.77272	4.83391	0.0558252	0.150811
ENSMUSG00000071655.13	86.3719	106.996	107.953	101.109	136.491	116.418	Ubxn1	0.232723	6.77174	3.32111	0.102127	0.226713
ENSMUSG00000030168.14	110.871	113.547	112.175	105.438	97.3149	115.392	Adipor2	-0.0811496	6.77035	0.980083	0.348356	0.517246
ENSMUSG00000039835.17	131.771	127.085	137.037	85.5828	81.0361	92.0563	Nhsl1	-0.614054	6.76987	61.1835	2.84068e-05	0.00327219
ENSMUSG00000022800.15	98.0401	112.976	113.528	98.2893	102.324	129.159	Fyttd1	0.0234143	6.76945	0.0406034	0.84484	0.907195
ENSMUSG00000057113.14	105.283	98.1067	102.071	127.367	109.241	111.997	Npm1	0.190348	6.76894	5.21242	0.0486632	0.137483
ENSMUSG00000007850.17	132.553	127.683	124.862	92.5905	92.1868	83.2704	Hnrnph1	-0.522816	6.76672	46.9254	7.92784e-05	0.00434978
ENSMUSG00000019054.14	95.7601	93.4311	96.8648	103.948	138.777	123.749	Fis1	0.35731	6.7656	11.4875	0.00815067	0.0428015
ENSMUSG00000025139.15	114.313	118.223	114.901	91.6642	106.776	106.588	Tollip	-0.187607	6.7653	5.1333	0.0500604	0.140068
ENSMUSG00000018286.7	95.179	91.7185	96.9057	106.485	135.219	126.305	Psmb6	0.374684	6.76402	15.0148	0.00384914	0.0267693
ENSMUSG00000018677.10	101.438	103.951	102.542	106.223	129.753	107.651	Slc25a39	0.158247	6.76338	2.95982	0.119884	0.252636
ENSMUSG00000017057.10	102.734	130.428	125.703	85.4821	91.4911	114.926	Il13ra1	-0.29737	6.76151	5.16792	0.0494429	0.139004
ENSMUSG00000032076.21	100.655	114.172	112.729	104.733	106.379	111.568	Cadm1	-0.0214276	6.76041	0.0738341	0.792039	0.871582
ENSMUSG00000028419.6	101.348	114.145	108.097	98.7928	121.127	106.345	Chmp5	0.0121503	6.75956	0.016665	0.900157	0.940711
ENSMUSG00000030774.14	117.532	116.211	123.059	99.9003	98.6267	94.388	Pak1	-0.284848	6.75921	16.3141	0.00300763	0.0228926
ENSMUSG00000005973.7	101.907	110.802	106.58	103.324	113.256	113.378	Rcn1	0.0476683	6.75822	0.390035	0.547971	0.692074
ENSMUSG00000029776.12	98.4425	112.759	107.379	95.7722	120.193	114.553	Hibadh	0.0534337	6.7579	0.278559	0.610565	0.741525
ENSMUSG00000028649.22	122.405	112.677	136.033	95.1681	80.6982	101.943	Macf1	-0.418171	6.75745	15.0223	0.00384349	0.0267551
ENSMUSG00000066568.13	111.05	114.091	111.622	106.264	105.842	99.2566	Lsm14a	-0.113111	6.75569	2.59842	0.141846	0.283597
ENSMUSG00000028766.11	107.831	110.503	111.274	106.586	119.239	92.2428	Alpl	-0.0515761	6.7547	0.276024	0.612169	0.743048
ENSMUSG00000031622.17	105.573	99.4659	105.637	113.312	116.277	106.755	Sin3b	0.114224	6.75331	2.42867	0.153978	0.299285
ENSMUSG00000028488.16	108.568	125.019	115.537	98.9337	99.1634	99.611	Sh3gl2	-0.22948	6.75277	8.81809	0.015924	0.065335
ENSMUSG00000036503.14	89.3001	106.072	98.156	110.472	118.722	123.917	Rnf13	0.267136	6.75247	9.20192	0.0143651	0.061237
ENSMUSG00000029727.8	98.1743	103.571	100.534	90.9191	118.304	134.661	Cyp3a13	0.18645	6.75142	2.05791	0.185643	0.341514
ENSMUSG00000005881.14	95.8048	96.1223	97.1517	109.949	126.871	120.167	Ergic3	0.304401	6.75122	15.2736	0.00366043	0.0258806
ENSMUSG00000021366.9	134.811	128.634	137.181	84.5155	76.4844	83.774	Hivep1	-0.710943	6.74949	88.0201	6.61617e-06	0.0026143
ENSMUSG00000079523.9	114.648	107.268	117.197	111.499	101.29	93.3807	Tmsb10	-0.147871	6.74937	2.90427	0.122958	0.256634
ENSMUSG00000027376.16	102.913	104.468	117.135	94.3425	105.285	121.007	Prom2	-0.0174844	6.74913	0.0281078	0.870607	0.923262
ENSMUSG00000033228.9	118.046	123.279	127.138	93.7383	88.8873	94.0149	Scaf11	-0.413515	6.74889	33.1049	0.000288039	0.00688793
ENSMUSG00000064127.14	114.358	128.118	126.81	93.6377	89.265	92.8397	Med14	-0.42127	6.7487	30.3538	0.00039219	0.00798622
ENSMUSG00000042700.17	121.399	130.075	130.437	88.7041	85.7667	88.3628	Sipa1l1	-0.539015	6.74805	57.4761	3.6289e-05	0.00348117
ENSMUSG00000029482.5	90.9319	92.8058	148.577	107.714	93.6179	110.617	Aacs	-0.0925651	6.74719	0.267417	0.617688	0.74749
ENSMUSG00000071072.13	109.798	111.644	113.077	103.444	106.379	99.723	Ptges3	-0.111998	6.74664	2.61145	0.140967	0.282545
ENSMUSG00000026116.12	123.344	116.592	117.873	106.928	78.6311	99.9468	Tmem131	-0.325705	6.74491	8.42036	0.0177661	0.0701097
ENSMUSG00000055024.13	130.698	114.77	127.035	97.2623	71.7141	101.42	Ep300	-0.462363	6.74398	12.8883	0.00595623	0.0351302
ENSMUSG00000022770.18	117.107	113.982	116.582	97.0207	96.9174	100.991	Dlg1	-0.237393	6.74333	12.1196	0.00705506	0.0389969
ENSMUSG00000006728.13	91.4907	82.476	91.8842	125.193	124.287	126.864	Cdk4	0.500945	6.74262	44.7619	9.47975e-05	0.00457063
ENSMUSG00000031231.5	86.9084	81.3886	78.6437	133.59	132.079	129.401	Cox7b	0.677943	6.74223	85.9598	7.28577e-06	0.0026143
ENSMUSG00000054252.19	126.92	105.31	92.2531	124.629	91.2327	101.682	Fgfr3	-0.0311411	6.74207	0.0474894	0.832411	0.89852
ENSMUSG00000022346.18	91.379	103.353	106.826	119.937	103.079	116.866	Myc	0.172634	6.74082	3.49941	0.0946036	0.214877
ENSMUSG00000003131.8	104.232	121.159	107.215	106.082	97.6727	104.778	Pafah1b2	-0.107868	6.74004	1.65398	0.230902	0.394947
ENSMUSG00000026163.18	109.686	138.23	130.314	108.781	75.431	78.6815	Sphkap	-0.52466	6.73989	12.612	0.00632507	0.036186
ENSMUSG00000025931.16	96.6766	113.52	100.677	71.5875	129.455	129.103	Paqr8	0.0876123	6.73984	0.190742	0.672715	0.787606
ENSMUSG00000021796.16	109.664	110.557	101.333	115.486	91.4315	112.258	Bmpr1a	-0.0104005	6.73916	0.0107357	0.919776	0.952294
ENSMUSG00000038518.16	146.3	125.807	120.825	103.585	66.3276	77.8981	Jarid2	-0.665239	6.73904	18.5469	0.00202838	0.0180167
ENSMUSG00000022472.17	96.1848	100.798	92.8885	97.2825	145.972	106.121	Desi1	0.269614	6.73589	3.68284	0.0875867	0.204479
ENSMUSG00000027423.16	89.1884	95.0621	102.173	110.674	121.027	120.261	Snx5	0.29713	6.73398	13.3035	0.00545029	0.0331989
ENSMUSG00000029832.17	96.4084	128.308	110.146	89.8317	109.877	103.64	Nfe2l3	-0.141795	6.73342	1.42804	0.262988	0.430705
ENSMUSG00000029202.13	119.387	119.908	119.574	95.0875	85.8263	98.1001	Pds5a	-0.363031	6.73267	22.218	0.00113633	0.0134845
ENSMUSG00000041482.18	62.8566	110.937	126.605	68.2045	131.522	137.385	Piezo2	0.166736	6.73198	0.315482	0.588213	0.724198
ENSMUSG00000028416.14	94.2848	101.505	99.1603	108.6	126.911	107.054	Bag1	0.215993	6.73197	6.05525	0.0364238	0.113066
ENSMUSG00000028583.15	86.7742	97.2368	95.9014	90.2748	128.421	138.616	Pdpn	0.35262	6.73137	5.81705	0.0394487	0.119127
ENSMUSG00000041408.19	118.091	122.926	124.371	99.9607	82.3281	88.9411	Wapl	-0.429951	6.72978	24.1615	0.000860182	0.0116804
ENSMUSG00000020782.19	132.531	118.712	118.242	75.0511	94.9297	96.4213	Llgl2	-0.471809	6.72813	18.9867	0.00188447	0.0173393
ENSMUSG00000050708.17	102.108	95.6873	93.2779	101.531	132.655	109.852	Ftl1	0.241166	6.72654	5.22576	0.0484324	0.136961
ENSMUSG00000039230.15	102.779	102.048	111.54	105.055	102.185	111.363	Tbcd	0.009951	6.72618	0.0171109	0.898839	0.939994
ENSMUSG00000004568.14	129.491	119.908	108.507	95.9736	88.5295	92.5972	Arhgef18	-0.368991	6.72613	18.4167	0.00207356	0.0182113
ENSMUSG00000024965.10	101.572	110.448	122.669	84.6162	110.453	104.386	Fermt3	-0.160601	6.72426	1.95154	0.196307	0.355053
ENSMUSG00000027678.18	122.07	122.192	106.477	93.5168	86.2636	103.547	Ncoa3	-0.307418	6.724	10.5257	0.0102522	0.0491584
ENSMUSG00000052296.8	112.637	111.916	111.786	104.351	100.396	92.5226	Ppp6r1	-0.17825	6.72301	5.68129	0.0413134	0.122711
ENSMUSG00000044600.15	89.479	90.2234	88.1744	109.022	135.02	121.175	Smim7	0.447285	6.722	24.7193	0.000796628	0.0111793
ENSMUSG00000018476.8	142.478	122.273	134.906	64.7811	67.0829	101.365	Kdm6b	-0.776764	6.72127	22.7221	0.00105537	0.013001
ENSMUSG00000020271.18	115.185	123.524	117.463	97.6651	85.6673	93.3434	Fbxw11	-0.364171	6.72122	21.3719	0.00129012	0.0142729
ENSMUSG00000068523.13	94.3966	105.718	101.784	112.526	115.283	102.521	Gng5	0.129992	6.71993	2.54748	0.145351	0.288137
ENSMUSG00000025745.13	103.36	109.442	119.595	100.243	103.715	95.6005	Hadha	-0.150333	6.71927	3.40533	0.0984814	0.221037
ENSMUSG00000029528.20	108.188	123.17	113.282	85.2002	109.042	93.0449	Pxn	-0.262245	6.71914	6.42676	0.0322606	0.103895
ENSMUSG00000025105.11	123.031	134.642	101.046	107.613	85.5679	80.0246	Bnc1	-0.392269	6.71904	8.20364	0.0188811	0.0727881
ENSMUSG00000018340.14	100.074	109.035	118.386	99.7593	108.605	95.7497	Anxa6	-0.10709	6.71848	1.44836	0.259858	0.427793
ENSMUSG00000028479.19	125.959	131.76	120.066	82.9448	86.4624	83.5875	Gne	-0.578184	6.71644	63.3139	2.48234e-05	0.00304744
ENSMUSG00000005198.16	111.05	99.7377	123.612	101.572	92.1073	102.092	Polr2a	-0.177744	6.71522	3.49758	0.0946772	0.214882
ENSMUSG00000038151.14	113.285	132.087	122.526	73.3596	86.4823	102.316	Prdm1	-0.488209	6.71481	15.9982	0.00318946	0.023712
ENSMUSG00000030987.6	114.313	124.91	104.612	100.686	83.2026	101.961	Stim1	-0.265804	6.714	6.52426	0.0312675	0.101821
ENSMUSG00000027067.17	112.972	99.7377	108.712	102.619	105.643	99.2753	Ssrp1	-0.0641103	6.71245	0.688498	0.428393	0.591053
ENSMUSG00000030122.13	86.9531	96.6116	92.5606	115.305	129.892	107.334	Ptms	0.352592	6.71182	15.0711	0.00380705	0.0265886
ENSMUSG00000026202.14	123.143	102.103	103.628	95.5507	101.29	102.502	Tuba4a	-0.135907	6.71072	2.22518	0.170383	0.321786
ENSMUSG00000038024.18	124.171	125.399	131.811	90.456	66.7847	89.3142	Dennd4c	-0.629317	6.70995	29.0781	0.000456013	0.00860464
ENSMUSG00000032314.15	96.699	101.505	104.592	102.337	113.256	109.292	Etfa	0.101565	6.70954	1.79984	0.212992	0.373921
ENSMUSG00000021756.13	103.74	121.92	107.051	91.8857	88.9867	113.695	Il6st	-0.174901	6.70851	2.46626	0.151178	0.295538
ENSMUSG00000063273.12	126.071	108.872	117.853	115.95	70.9985	87.4675	Naa15	-0.362942	6.70835	5.24553	0.048093	0.136209
ENSMUSG00000025465.14	83.0413	93.2951	92.3556	105.297	126.851	125.241	Echs1	0.411791	6.70594	18.724	0.00196888	0.0176997
ENSMUSG00000052609.10	125.177	114.689	107.748	99.5982	89.2451	89.3515	Plekhg3	-0.321379	6.70511	13.8269	0.00488565	0.0311379
ENSMUSG00000070733.14	132.352	112.025	109.285	105.841	66.7649	99.4991	Fryl	-0.378205	6.70502	5.42426	0.0451554	0.130321
ENSMUSG00000020267.7	77.3413	72.3635	75.5898	118.547	142.693	138.877	Hint1	0.828388	6.70451	85.7577	7.35581e-06	0.0026143
ENSMUSG00000003660.11	106.579	102.81	128.285	104.935	85.6276	97.1861	Snrnp200	-0.231486	6.7043	4.40089	0.0657246	0.16875
ENSMUSG00000060073.10	87.199	86.173	92.3351	106.264	124.307	129.065	Psma3	0.436548	6.70426	23.3314	0.000966722	0.0123569
ENSMUSG00000027954.10	91.446	95.3339	88.2974	107.17	119.875	122.891	Efna1	0.347632	6.70345	18.459	0.00205872	0.0181469
ENSMUSG00000035885.6	91.1331	91.6913	90.9414	103.726	137.664	109.33	Cox8a	0.357356	6.70224	10.8568	0.00946067	0.0467066
ENSMUSG00000020132.11	108.77	115.858	118.488	94.6848	93.2402	93.2874	Rab21	-0.287041	6.70171	16.2677	0.00303352	0.0229422
ENSMUSG00000038495.15	118.113	127.166	121.235	77.4474	83.1231	97.0741	Otud7b	-0.508048	6.70125	28.3514	0.000498085	0.00887668
ENSMUSG00000043940.16	145.63	116.374	124.514	97.2623	56.8664	83.1584	Wdfy3	-0.704222	6.70043	15.7844	0.00332024	0.0243195
ENSMUSG00000033940.9	89.7248	94.1378	96.0449	109.425	123.969	109.833	Brk1	0.294157	6.6991	13.4762	0.00525552	0.0325786
ENSMUSG00000027227.8	93.9943	98.6776	93.155	110.11	120.391	106.774	Sord	0.238967	6.69899	9.57772	0.0130176	0.057436
ENSMUSG00000034308.14	88.6966	97.0465	96.0449	98.3296	124.903	118.06	Sdr42e1	0.276606	6.69897	7.65601	0.0221099	0.0808772
ENSMUSG00000034354.18	103.83	118.522	112.462	99.7996	94.7707	93.7165	Mtmr3	-0.215616	6.69887	7.55289	0.0227924	0.0823573
ENSMUSG00000026750.7	90.5072	97.8892	99.0578	102.881	119.994	112.557	Psmb7	0.222753	6.69851	7.05123	0.0265119	0.090789
ENSMUSG00000059119.10	96.9448	96.7475	99.0578	107.109	114.468	108.154	Nap1l4	0.17153	6.69756	6.0201	0.0368515	0.113731
ENSMUSG00000046562.6	103.606	102.13	102.071	112.687	103.655	98.3053	Unc119b	0.0315998	6.69745	0.168174	0.691446	0.800585
ENSMUSG00000006676.17	120.706	108.926	112.852	100.666	86.7804	92.4107	Usp19	-0.291568	6.69712	12.1125	0.00706629	0.03903
ENSMUSG00000068876.17	126.093	130.918	119.861	63.7743	92.3458	89.0717	Cgn	-0.619674	6.69637	21.957	0.00118125	0.0137413
ENSMUSG00000035064.18	126.831	99.7649	97.2542	119.232	86.1046	92.7092	Eef2k	-0.120117	6.69613	0.700284	0.42461	0.587797
ENSMUSG00000029823.17	115.163	125.562	113.385	90.6574	90.6961	85.8632	Luc7l2	-0.405882	6.69469	28.9019	0.000465799	0.00869005
ENSMUSG00000030105.9	108.971	107.703	111.519	107.955	90.6563	93.8843	Arl8b	-0.166317	6.69331	3.82667	0.0825427	0.197161
ENSMUSG00000033184.15	95.3578	116.565	111.95	105.639	90.0998	100.991	Tmed7	-0.125942	6.6931	1.59481	0.238756	0.403613
ENSMUSG00000048992.10	94.1731	109.605	106.047	105.398	113.156	91.7578	Prss32	0.00236836	6.69205	0.0005669	0.98153	0.989382
ENSMUSG00000074896.4	181.752	144.238	169.216	88.3215	19.3795	17.348	Ifit3	-1.98841	6.69193	13.5869	0.00513515	0.0321764
ENSMUSG00000056952.14	98.1072	119.038	105.986	92.9731	104.769	99.1447	Tatdn2	-0.121642	6.69172	1.74141	0.21993	0.382115
ENSMUSG00000040782.13	96.1401	107.73	99.3243	113.956	105.285	97.5218	Cop1	0.0634178	6.69164	0.543633	0.479937	0.635005
ENSMUSG00000040462.14	105.171	103.326	110.741	96.2958	96.0826	108.266	Os9	-0.08667	6.69148	1.19049	0.303918	0.473139
ENSMUSG00000021190.15	89.3672	100.064	92.3351	104.592	123.711	109.05	Lgmn	0.260134	6.68975	8.54463	0.0171635	0.0685931
ENSMUSG00000060261.17	101.795	109.932	112.011	104.008	95.4266	95.7311	Gtf2i	-0.133334	6.68916	2.97637	0.118987	0.251311
ENSMUSG00000028800.16	97.6825	101.151	105.965	88.9054	112.182	112.221	Hdac1	0.0397551	6.68737	0.151424	0.706335	0.810753
ENSMUSG00000036478.9	116.37	122.817	124.903	75.4136	83.9381	94.332	Btg1	-0.521029	6.68644	30.882	0.000368996	0.00785812
ENSMUSG00000033732.11	115.341	101.26	120.599	101.29	84.8325	94.0522	Sf3b3	-0.267887	6.68561	7.61877	0.0223534	0.0813938
ENSMUSG00000028333.11	102.444	93.7845	99.1398	106.707	116.178	99.0701	Anp32b	0.123979	6.68555	2.18353	0.174022	0.326626
ENSMUSG00000069255.14	106.065	108.926	103.28	100.384	96.2018	102.334	Dusp22	-0.090276	6.68517	1.64325	0.232299	0.396426
ENSMUSG00000021039.10	99.9625	100.118	98.6069	106.103	110.871	101.476	Snw1	0.0924177	6.6851	1.68605	0.226792	0.389937
ENSMUSG00000062762.18	87.8472	98.5416	94.0773	109.425	119.08	108.117	Ei24	0.263545	6.68501	10.9477	0.00925671	0.0461159
ENSMUSG00000039646.6	112.503	130.755	113.036	64.5194	94.731	101.495	Vasn	-0.449538	6.6847	8.28021	0.0184776	0.0717532
ENSMUSG00000061288.14	118.985	121.403	118.693	83.3677	89.265	84.7627	Taok3	-0.480244	6.6834	47.1187	7.80489e-05	0.00432519
ENSMUSG00000025332.15	155.666	103.897	105.494	111.741	65.612	73.9621	Kdm5c	-0.539317	6.68317	6.20853	0.0346295	0.109136
ENSMUSG00000066152.12	92.3848	96.0407	91.1463	115.829	110.95	109.721	Slc31a2	0.267565	6.68264	14.5367	0.00423026	0.0282855
ENSMUSG00000054091.10	77.7213	78.942	81.5746	103.686	136.67	137.236	1810037I17Rik	0.664437	6.68221	34.9896	0.000235903	0.00626534
ENSMUSG00000042428.7	94.5531	105.773	87.0881	92.3892	125.5	110.057	Mgat3	0.191133	6.68093	2.47915	0.150232	0.294345
ENSMUSG00000034342.10	132.464	108.872	124.002	87.4153	74.2583	88.2882	Cbl	-0.547917	6.68068	28.7938	0.000471932	0.0087296
ENSMUSG00000001576.16	95.626	104.821	108.322	104.633	102.244	99.4432	Ergic1	-0.011541	6.68028	0.0224993	0.884114	0.932135
ENSMUSG00000035172.16	119.812	119.283	101.825	93.3759	94.0154	86.4042	Plekhh3	-0.315993	6.67929	12.8661	0.00598489	0.035195
ENSMUSG00000118667.1	129.021	89.0816	107.379	127.126	70.0445	91.6459	Ahnak2	-0.173431	6.67843	0.701644	0.424177	0.587471
ENSMUSG00000026003.6	107.16	111.4	101.62	78.0112	107.193	108.061	Acadl	-0.126158	6.67638	1.03066	0.336834	0.506204
ENSMUSG00000057530.15	106.937	109.143	111.192	97.1617	89.6625	99.3499	Ece1	-0.193571	6.67638	6.87091	0.028031	0.0943183
ENSMUSG00000020737.13	90.3284	95.9048	100.739	103.746	113.196	109.274	Jpt1	0.184835	6.67588	5.72921	0.0406428	0.121494
ENSMUSG00000027782.11	114.403	115.477	110.556	100.384	75.9676	96.1974	Kpna4	-0.320679	6.67525	9.00351	0.0151461	0.0632962
ENSMUSG00000022185.20	115.699	122.79	122.239	87.9791	86.4624	77.7675	Acin1	-0.516347	6.67508	43.1941	0.000108414	0.00479423
ENSMUSG00000007659.19	97.5931	113.873	107.605	89.8921	102.324	101.122	Bcl2l1	-0.120915	6.67394	1.85324	0.206908	0.367039
ENSMUSG00000047714.15	92.8319	111.073	102.522	94.4633	104.947	106.14	Ppp1r2	-0.00361562	6.67295	0.00159418	0.969033	0.982347
ENSMUSG00000001017.16	100.454	106.778	104.489	100.464	101.191	98.3239	Chtop	-0.0552929	6.67229	0.637156	0.44554	0.606606
ENSMUSG00000056498.14	101.125	97.6446	98.8119	117.681	93.8167	102.372	Tmem154	0.0767443	6.67175	0.680425	0.431016	0.593405
ENSMUSG00000044813.16	115.408	141.22	122.977	58.8004	92.6042	79.9313	Shb	-0.713812	6.67029	21.1537	0.00133386	0.0145192
ENSMUSG00000022214.16	99.4707	98.1339	105.76	97.4436	106.1	103.845	Dcaf11	0.0187994	6.67011	0.0638025	0.806327	0.8815
ENSMUSG00000022218.17	121.466	125.399	98.8529	40.3951	104.828	119.832	Tgm1	-0.381926	6.67001	1.40296	0.266927	0.435033
ENSMUSG00000054455.6	100.365	101.749	96.3728	100.645	115.025	96.3466	Vapb	0.0640505	6.66949	0.555265	0.475412	0.631039
ENSMUSG00000027109.17	104.098	124.285	113.344	100.746	79.3466	88.4001	Sp3	-0.347577	6.66869	10.6302	0.00999396	0.0484221
ENSMUSG00000067336.7	114.403	124.937	131.647	85.0995	67.7587	86.2923	Bmpr2	-0.633381	6.66847	34.4827	0.000248701	0.00638675
ENSMUSG00000022858.17	101.259	105.745	109.06	99.0344	91.9085	102.614	Tra2b	-0.10656	6.66739	1.9412	0.197387	0.356357
ENSMUSG00000026639.19	112.346	101.722	107.092	84.5759	84.1567	119.627	Lamb3	-0.155291	6.66716	1.31282	0.281789	0.451208
ENSMUSG00000093904.3	75.6425	80.3284	78.4797	106.586	137.028	130.781	Tomm20	0.675518	6.66575	44.1964	9.9453e-05	0.00465279
ENSMUSG00000000441.18	102.064	104.277	99.2218	103.706	101.906	96.6638	Raf1	-0.0154897	6.66317	0.0475504	0.832305	0.89852
ENSMUSG00000024587.11	111.452	110.095	116.09	82.0991	88.1121	99.1074	Nars	-0.326127	6.66102	14.1248	0.00459638	0.0297793
ENSMUSG00000053559.14	80.806	90.2505	88.7893	95.9333	143.667	106.588	Smagp	0.414032	6.65899	8.66889	0.016586	0.0671616
ENSMUSG00000033088.20	112.525	110.802	108.343	100.947	89.8414	83.4009	Triobp	-0.274676	6.65839	10.1044	0.0113815	0.0526881
ENSMUSG00000029110.14	105.171	108.98	107.564	90.7379	94.8701	98.4732	Rnf4	-0.179331	6.65828	6.35172	0.0330516	0.105755
ENSMUSG00000045394.10	94.3072	119.908	99.5088	64.8617	106.538	120.335	Epcam	-0.103582	6.65747	0.263126	0.620482	0.748434
ENSMUSG00000078652.10	99.0684	102.157	114.942	98.4102	100.316	90.4707	Psme3	-0.129054	6.65729	2.2752	0.166145	0.316313
ENSMUSG00000026229.18	100.119	102.837	111.847	95.3292	94.1943	100.935	Psmd1	-0.116277	6.65705	2.28395	0.165417	0.315292
ENSMUSG00000072235.7	76.8719	90.0874	83.8497	104.471	125.599	124.234	Tuba1a	0.498947	6.65682	25.6191	0.000705782	0.0104213
ENSMUSG00000040945.14	113.531	107.947	105.453	100.182	91.0936	86.7213	Rcc2	-0.234011	6.65619	8.32056	0.0182692	0.0712791
ENSMUSG00000034908.17	127.501	111.4	108.261	91.7448	75.0136	90.6572	Sidt2	-0.431487	6.65532	17.2849	0.00252316	0.0206023
ENSMUSG00000031826.21	113.821	101.912	99.7752	109.586	83.0436	95.9549	Usp10	-0.128782	6.65424	1.38174	0.270324	0.438708
ENSMUSG00000027447.7	82.2813	90.0059	89.7526	99.8399	124.983	116.605	Cst3	0.38196	6.65288	15.578	0.00345284	0.0249476
ENSMUSG00000031217.9	106.49	100.417	98.9964	97.1012	93.9359	106.047	Efnb1	-0.0421226	6.65162	0.288566	0.604323	0.736411
ENSMUSG00000030287.16	118.113	110.747	123.674	83.992	79.287	87.0944	Itpr2	-0.493951	6.65134	39.8742	0.000146105	0.00535082
ENSMUSG00000001783.4	95.0001	97.1553	98.6069	98.4102	111.805	101.756	Rtcb	0.101533	6.65105	1.7367	0.220503	0.382674
ENSMUSG00000004591.17	105.886	113.357	109.982	95.5708	84.1368	93.7165	Pkn2	-0.267747	6.65074	11.4558	0.00821098	0.042931
ENSMUSG00000029649.11	87.4895	85.738	86.8626	102.84	124.486	115.056	Pomp	0.396551	6.65051	21.3031	0.00130373	0.0143765
ENSMUSG00000024283.16	103.114	119.528	116.848	87.9388	89.0066	85.6021	Wac	-0.370615	6.64924	21.0407	0.00135723	0.0146025
ENSMUSG00000034297.15	114.023	139.562	131.032	76.4204	61.9548	79.0919	Med13	-0.822125	6.64922	51.3171	5.63072e-05	0.00398355
ENSMUSG00000030978.11	110.67	83.0468	99.8162	103.646	93.9558	110.729	Rrm1	0.0702053	6.64901	0.379342	0.553395	0.696686
ENSMUSG00000004270.14	99.9849	99.7921	115.414	95.591	89.4438	101.141	Lpcat3	-0.139679	6.64774	2.49227	0.149279	0.293368
ENSMUSG00000035818.15	115.61	114.825	98.5864	110.412	87.0388	74.8575	Plekhs1	-0.272844	6.64753	3.90522	0.0799435	0.192835
ENSMUSG00000010517.8	99.9625	103.761	99.6522	102.176	94.8303	100.824	Faf1	-0.0264403	6.64734	0.137346	0.719609	0.820262
ENSMUSG00000057933.11	89.859	97.2912	105.35	86.5695	121.147	99.8162	Gsta2	0.0721281	6.64458	0.338336	0.575241	0.714844
ENSMUSG00000015092.10	98.9566	93.0505	95.6555	100.061	112.004	100.227	Edf1	0.11832	6.64439	2.3084	0.163407	0.312542
ENSMUSG00000031642.10	108.211	115.885	107.646	88.2006	90.4377	89.6313	Sh3rf1	-0.306083	6.64439	18.6181	0.00200419	0.0178939
ENSMUSG00000053886.5	94.8884	104.087	100.39	99.6184	101.191	99.3312	Sh2d4a	0.00393382	6.64326	0.00300761	0.957477	0.97636
ENSMUSG00000020496.11	85.5895	89.1632	92.663	108.62	119.517	103.435	Rnf187	0.310065	6.64211	14.4332	0.00431877	0.0285277
ENSMUSG00000008763.17	108.792	112.079	108.589	98.6719	78.7106	91.963	Man1a2	-0.290512	6.6415	9.75118	0.0124485	0.0557183
ENSMUSG00000070372.12	98.286	105.908	105.555	94.6848	90.7954	103.491	Capza1	-0.0999788	6.64136	1.56164	0.243321	0.408946
ENSMUSG00000001089.15	114.134	126.759	120.579	65.9692	84.8126	86.4602	Luzp1	-0.607064	6.64119	30.1795	0.00040023	0.00803107
ENSMUSG00000028410.14	108.68	118.902	104.756	77.4877	86.9792	101.532	Dnaja1	-0.320514	6.64035	8.88989	0.015617	0.0645498
ENSMUSG00000079426.14	90.686	91.1476	98.8324	101.773	108.287	107.166	Arpc4	0.176412	6.63945	5.6347	0.0419785	0.123919
ENSMUSG00000038172.15	108.099	118.386	111.376	92.4294	73.8607	93.3807	Ttc39b	-0.379376	6.6384	13.7703	0.00494313	0.0313419
ENSMUSG00000016252.8	74.6813	64.0453	66.592	127.508	134.186	130.147	Atp5e	0.931982	6.63788	128.776	1.37326e-06	0.0020419
ENSMUSG00000038429.11	98.5096	90.2505	106.375	102.397	104.49	95.1715	Usp5	0.0327701	6.63775	0.147417	0.710037	0.813408
ENSMUSG00000032434.10	94.419	102.81	105.699	92.0871	99.6404	102.204	Cmtm6	-0.0434134	6.63689	0.293177	0.601495	0.73471
ENSMUSG00000024270.12	90.6637	94.0563	97.8896	72.3527	104.947	136.881	Slc39a6	0.15317	6.63681	0.647773	0.441901	0.603863
ENSMUSG00000024006.18	104.97	96.7475	99.6317	97.4033	95.3869	102.521	Stk38	-0.0293129	6.63642	0.158856	0.699615	0.806057
ENSMUSG00000032741.10	118.247	101.45	108.035	90.9393	80.2411	97.6151	Tpcn1	-0.286197	6.63605	8.76059	0.0161752	0.0660194
ENSMUSG00000035227.8	91.1778	95.4699	92.3966	102.297	104.888	110.094	Spcs2	0.185476	6.63565	6.79329	0.028718	0.0959786
ENSMUSG00000000915.16	112.257	111.998	109.142	77.2259	96.8577	88.8665	Hip1r	-0.34231	6.63556	13.6864	0.00502985	0.0317044
ENSMUSG00000075232.7	91.2672	101.342	88.1129	99.0948	98.9646	117.369	Amd1	0.168923	6.63521	3.10653	0.112229	0.24181
ENSMUSG00000030315.16	97.1684	109.714	99.4678	93.4766	100.535	95.6378	Vgll4	-0.0804442	6.63477	1.04699	0.333236	0.502422
ENSMUSG00000027502.12	92.4295	92.1806	101.374	94.3425	110.334	105.021	Rtf2	0.114651	6.6341	1.78686	0.214506	0.375677
ENSMUSG00000029020.14	105.864	110.693	104.899	83.0455	98.5274	92.6532	Mfn2	-0.228998	6.63397	7.46347	0.0234056	0.0837081
ENSMUSG00000020091.16	118.493	104.74	106.518	101.189	84.3754	80.0992	Eif4ebp2	-0.312126	6.63332	9.14424	0.0145869	0.0617929
ENSMUSG00000030002.16	112.368	117.462	109.47	94.3626	78.0944	83.1398	Dusp11	-0.408516	6.63201	21.4419	0.00127647	0.0142102
ENSMUSG00000053898.13	82.5719	92.7515	91.3103	99.1351	124.168	104.778	Ech1	0.299351	6.63178	8.88812	0.0156245	0.0645498
ENSMUSG00000022906.16	128.932	113.629	126.584	91.1608	65.3934	68.8697	Parp9	-0.712131	6.63119	31.3145	0.000351248	0.00762532
ENSMUSG00000028945.10	88.406	99.928	97.6436	98.833	102.344	107.334	Rheb	0.109694	6.63118	1.91416	0.200251	0.359571
ENSMUSG00000058230.13	112.525	105.31	110.556	98.7525	81.9504	84.8932	Arhgap35	-0.306474	6.62987	11.8459	0.00750565	0.0405872
ENSMUSG00000027170.13	88.026	92.3981	93.6469	98.1484	116.416	105.263	Eif3m	0.222754	6.62979	6.9824	0.0270794	0.0919489
ENSMUSG00000048756.12	121.98	104.25	108.179	98.1886	73.3439	87.9898	Foxo3	-0.366014	6.62972	10.1029	0.0113856	0.0526881
ENSMUSG00000029767.17	93.4131	101.124	102.501	95.7521	96.341	104.592	Calu	-0.00159188	6.6293	0.00042289	0.984047	0.990944
ENSMUSG00000032116.19	97.2131	101.777	106.027	99.6385	83.7194	105.077	Stt3a	-0.0806012	6.62863	0.693693	0.426719	0.589783
ENSMUSG00000032578.8	113.71	100.662	107.01	83.71	93.9955	94.2201	Cish	-0.241281	6.62825	8.30246	0.0183623	0.0714923
ENSMUSG00000052915.15	106.311	110.122	108.486	88.6839	88.0326	91.5713	Msl1	-0.276174	6.62796	16.2651	0.00303499	0.0229422
ENSMUSG00000025369.16	106.557	111.699	113.651	91.9864	85.3692	83.4382	Smarcc2	-0.347943	6.62671	21.5255	0.00126038	0.0140907
ENSMUSG00000051000.18	114.291	115.939	115.988	93.0134	71.0582	82.3563	Fam160a1	-0.49053	6.62654	23.7814	0.000907078	0.0119387
ENSMUSG00000005625.16	86.1484	87.3419	91.1873	96.0944	122.558	108.901	Psmd4	0.307376	6.62576	10.0681	0.0114859	0.0529779
ENSMUSG00000050812.19	103.807	105.582	108.261	94.7452	88.8475	90.993	Ecpas	-0.210253	6.62563	8.98057	0.0152398	0.0635202
ENSMUSG00000021910.16	114.783	101.097	104.141	89.5498	96.9174	85.714	Nisch	-0.233879	6.62555	7.74895	0.0215163	0.0795242
ENSMUSG00000055561.10	176.276	99.7921	58.1475	118.185	44.4437	95.358	Spink5	-0.373039	6.62547	0.806312	0.392881	0.559019
ENSMUSG00000042331.14	107.272	109.823	108.63	89.7915	88.132	88.4374	Specc1	-0.290217	6.62523	18.5928	0.00201274	0.0179088
ENSMUSG00000026775.10	88.3613	97.5087	99.5088	103.122	96.8379	106.457	Yme1l1	0.102708	6.62464	1.64402	0.232198	0.396299
ENSMUSG00000040548.17	107.451	109.388	104.243	99.3365	83.1033	88.139	Tex2	-0.246795	6.6242	8.41112	0.017812	0.0702139
ENSMUSG00000034667.9	106.221	103.38	100.411	100.746	85.6077	94.4067	Xpot	-0.142935	6.62207	3.01184	0.117095	0.249091
ENSMUSG00000030064.17	111.743	123.768	106.846	76.2593	79.0286	92.877	Frmd4b	-0.463461	6.62134	21.9865	0.00117607	0.0137045
ENSMUSG00000030095.11	104.903	95.4155	96.7418	103.303	90.8153	99.2566	Tmem43	-0.0181453	6.6213	0.0497266	0.828579	0.895681
ENSMUSG00000032115.15	120.17	99.2756	106.621	106.002	72.5091	85.7327	Hyou1	-0.303776	6.62093	4.93028	0.0538828	0.14724
ENSMUSG00000026554.16	90.7978	101.396	96.1884	103.344	100.376	97.9322	Dcaf8	0.0651541	6.62031	0.755098	0.407714	0.5724
ENSMUSG00000060012.10	118.94	109.796	112.872	79.1993	77.4385	91.8138	Kif13b	-0.459325	6.62027	27.3859	0.000561615	0.00932867
ENSMUSG00000091537.3	75.5754	77.012	86.8626	113.13	127.925	109.255	Tma7	0.548376	6.61981	35.4207	0.000225652	0.00617905
ENSMUSG00000006818.6	97.906	96.4757	100.206	94.1814	105.524	94.6491	Sod2	-0.00131353	6.61765	0.000293689	0.986705	0.99258
ENSMUSG00000034659.15	92.2731	85.9555	91.8842	98.974	106.2	113.452	Tmem109	0.238092	6.61723	8.84645	0.0158019	0.0649734
ENSMUSG00000032228.17	102.734	113.683	119.718	82.1998	81.9902	88.0644	Tcf12	-0.414126	6.61618	24.9527	0.000771749	0.0109732
ENSMUSG00000054277.9	95.626	112.188	100.267	81.5956	103.417	94.7611	Arfgap3	-0.138467	6.6149	1.74398	0.219619	0.381932
ENSMUSG00000028837.9	94.0613	94.5184	102.686	86.2876	104.212	105.282	Psmb2	0.022062	6.61302	0.0537546	0.821903	0.891384
ENSMUSG00000035692.8	159.019	115.26	122.423	135.885	29.7947	24.7162	Isg15	-1.06118	6.61283	3.69017	0.0873206	0.204123
ENSMUSG00000000567.6	112.234	120.289	109.88	75.1115	62.8095	105.692	Sox9	-0.490254	6.61032	8.76195	0.0161692	0.066013
ENSMUSG00000024914.17	79.5095	86.8254	85.4279	101.793	120.888	110.822	Drap1	0.405813	6.60872	22.0102	0.00117192	0.0136776
ENSMUSG00000034168.8	101.281	111.155	93.7288	100.424	93.9359	84.2777	Irf2bpl	-0.135455	6.60738	2.00331	0.191018	0.348496
ENSMUSG00000026819.16	105.707	111.671	103.731	73.863	94.7906	94.817	Slc25a25	-0.284972	6.60683	7.25301	0.0249315	0.087225
ENSMUSG00000030557.18	108.77	122.681	116.07	76.219	79.4659	81.3677	Mef2a	-0.551546	6.60673	51.015	5.76006e-05	0.00398355
ENSMUSG00000029063.17	99.2696	99.6018	91.3103	105.982	97.136	91.0117	Nadk	0.0196503	6.60624	0.0548455	0.820141	0.890279
ENSMUSG00000028184.13	98.5096	110.095	102.604	83.3879	89.6824	100.003	Adgrl2	-0.188085	6.60611	4.38152	0.0662172	0.169581
ENSMUSG00000031098.19	85.7684	85.9555	85.5099	94.4633	118.622	113.657	Syt8	0.345177	6.60553	13.2501	0.00551235	0.0334543
ENSMUSG00000052539.16	116.258	108.708	98.5864	90.5365	78.651	91.1236	Magi3	-0.313491	6.60505	11.2552	0.00860535	0.0440609
ENSMUSG00000022884.17	89.8366	98.7047	79.5045	102.458	111.527	101.719	Eif4a2	0.236906	6.60489	6.29342	0.0336831	0.10719
ENSMUSG00000022365.7	95.8943	96.8562	92.0072	99.86	89.4438	109.591	Derl1	0.0702125	6.60465	0.622506	0.450645	0.610648
ENSMUSG00000026767.13	99.426	101.314	97.2337	93.8189	97.0963	94.5559	Mindy3	-0.0616971	6.60409	0.811497	0.391428	0.55788
ENSMUSG00000021012.17	88.0484	100.635	101.251	92.2079	105.206	95.899	Zc3h14	0.0168268	6.60362	0.0362486	0.853279	0.911438
ENSMUSG00000047153.5	112.301	120.316	102.829	83.0657	79.3069	85.4342	Khnyn	-0.436297	6.60348	27.7839	0.000534288	0.00915245
ENSMUSG00000026615.15	102.488	100.064	120.046	89.2478	85.5481	85.658	Eprs	-0.309292	6.6031	12.3195	0.00674673	0.0377447
ENSMUSG00000040242.15	89.7919	96.9106	91.2488	96.8193	103.834	104.386	Fgfr1op2	0.134503	6.60302	3.28209	0.103874	0.229175
ENSMUSG00000066456.15	78.3695	96.0135	96.7623	95.2285	113.216	103.099	Hmgn3	0.200576	6.60229	3.61059	0.0902686	0.208255
ENSMUSG00000041697.10	91.9154	82.1769	90.9004	99.5982	114.23	103.808	Cox6a1	0.260931	6.6022	9.468	0.0133943	0.0585075
ENSMUSG00000024404.8	95.8719	105.8	103.895	90.5164	93.3595	92.8397	Riok3	-0.142905	6.60119	3.78727	0.0838871	0.199006
ENSMUSG00000035027.19	106.668	92.4253	97.0287	98.2491	100.018	87.8405	Map2k2	-0.0500554	6.60111	0.327628	0.581243	0.719309
ENSMUSG00000038145.18	106.87	105.392	102.501	88.6839	90.8948	87.8778	Snrk	-0.234906	6.60101	11.7417	0.00768638	0.0411617
ENSMUSG00000025198.17	92.2507	97.1281	97.3772	103.746	94.7707	96.6078	Erlin1	0.0415093	6.60025	0.31532	0.588307	0.724237
ENSMUSG00000037916.15	81.8566	86.2545	88.5228	98.0477	117.549	109.591	Ndufv1	0.341558	6.6002	15.3842	0.00358328	0.0255538
ENSMUSG00000038393.15	70.926	81.1983	86.8831	141.987	113.256	86.9265	Txnip	0.517191	6.59862	10.0209	0.011623	0.0533733
ENSMUSG00000101249.2	91.0213	68.3403	74.0526	122.434	99.7001	125.558	Gm29216	0.574308	6.59852	20.2174	0.00154352	0.0155597
ENSMUSG00000029364.16	93.8154	95.6873	88.5638	103.565	98.5075	100.935	Wsb2	0.124194	6.59827	2.99055	0.118226	0.250342
ENSMUSG00000020183.12	89.4342	91.3379	89.4656	81.2332	106.379	123.171	Cpm	0.202071	6.59819	2.24592	0.168608	0.319571
ENSMUSG00000021171.9	103.45	113.085	109.265	94.7049	72.7874	87.225	Esyt2	-0.354885	6.59675	11.8283	0.00753578	0.0406602
ENSMUSG00000020859.17	103.494	113.52	109.49	76.6218	77.836	99.4059	Spag9	-0.362536	6.59639	10.9725	0.00920183	0.0459442
ENSMUSG00000034269.13	114.537	105.066	114.553	88.9054	69.8656	87.4301	Setd5	-0.440912	6.59637	18.1224	0.00218028	0.0187934
ENSMUSG00000023845.8	107.607	125.345	111.765	81.8977	65.4331	87.7659	Lnpep	-0.551493	6.59493	22.2886	0.00112455	0.0134412
ENSMUSG00000001300.17	85.5225	96.6388	103.874	100.202	89.1258	104.274	Efnb2	0.037635	6.5947	0.149092	0.708482	0.812216
ENSMUSG00000021377.16	97.8613	103.38	107.236	84.0927	98.9448	88.1017	Dek	-0.1862	6.59457	4.72562	0.0581143	0.154996
ENSMUSG00000021178.10	90.8872	92.4253	101.189	92.2683	100.177	102.54	Psmc1	0.0519958	6.59434	0.418165	0.534191	0.680216
ENSMUSG00000078485.5	113.643	114.607	108.691	76.9037	86.0649	79.3344	Plekhn1	-0.475528	6.59355	39.0135	0.000158391	0.00546056
ENSMUSG00000057522.16	90.4178	103.109	89.1377	92.5704	105.106	98.0628	Spop	0.0658859	6.59158	0.559857	0.473646	0.629433
ENSMUSG00000047907.12	84.3378	108.953	104.879	85.6231	103.814	90.7132	Tshz2	-0.0895504	6.59134	0.601675	0.458076	0.616493
ENSMUSG00000056493.10	118.583	114.689	114.901	79.6423	74.7552	75.6596	Foxk1	-0.597867	6.591	72.0492	1.48516e-05	0.00287608
ENSMUSG00000040842.18	94.7543	94.7631	91.2693	98.9941	104.212	93.4926	Szrd1	0.0795712	6.58932	1.14401	0.312984	0.482122
ENSMUSG00000019877.11	85.7013	106.126	99.2218	94.1411	90.4178	101.756	Serinc1	-0.0231037	6.58898	0.0576897	0.815632	0.887561
ENSMUSG00000026965.13	99.4037	104.06	101.415	90.6775	91.4911	89.5567	Anapc2	-0.165971	6.58705	5.90386	0.0383113	0.116756
ENSMUSG00000018427.9	93.7037	129.477	116.848	62.7876	94.1347	79.0733	Ypel2	-0.526198	6.58546	10.8338	0.00951319	0.0468383
ENSMUSG00000057286.7	94.866	83.8895	82.374	104.31	99.6206	110.449	St6galnac2	0.267715	6.58446	9.9929	0.0117056	0.0536201
ENSMUSG00000052139.19	85.9919	97.0737	108.527	86.1668	106.359	91.1236	Babam2	-0.040122	6.5837	0.129285	0.727567	0.825753
ENSMUSG00000034343.15	85.1648	95.0621	83.6038	89.7109	115.581	105.991	Ube2f	0.239263	6.58342	5.149	0.0497792	0.13952
ENSMUSG00000037999.14	114.939	115.559	112.852	85.3613	64.7176	81.7034	Arap2	-0.566761	6.58326	28.5813	0.000484277	0.00883523
ENSMUSG00000028932.9	98.1519	95.8232	102.05	86.6903	98.8056	93.4553	Psmc2	-0.085901	6.58303	1.20545	0.30108	0.470347
ENSMUSG00000029152.14	86.9307	88.2933	96.1269	93.2148	102.682	107.614	Ociad1	0.161408	6.58281	3.6904	0.0873121	0.204123
ENSMUSG00000035150.16	115.587	80.2197	81.3082	127.448	88.9072	81.1625	Eif2s3x	0.101682	6.58221	0.281459	0.608741	0.740217
ENSMUSG00000026469.15	105.841	116.293	110.7	83.8711	75.7887	81.7594	Xpr1	-0.463003	6.58107	35.496	0.000223916	0.006171
ENSMUSG00000040525.14	100.253	94.8718	97.2337	94.8257	99.3025	87.5794	Cblc	-0.0537748	6.58074	0.485126	0.503911	0.654781
ENSMUSG00000025340.15	96.8331	103.951	93.3599	89.5095	94.8303	95.0968	Rabgef1	-0.0735381	6.57948	0.938604	0.358253	0.526423
ENSMUSG00000034290.10	101.505	102.076	96.4753	100.082	86.3232	86.7959	Nek9	-0.135186	6.57866	2.61063	0.141022	0.282596
ENSMUSG00000024338.16	97.2354	100.526	107.892	95.893	94.2341	77.1333	Psmb8	-0.194057	6.57779	3.83513	0.0822579	0.196734
ENSMUSG00000019578.12	79.3978	82.775	78.0083	104.21	119.636	108.434	Ubxn6	0.468536	6.57683	34.3245	0.000252866	0.00646025
ENSMUSG00000055320.19	101.103	119.038	120.312	66.5532	76.6236	88.1576	Tead1	-0.557046	6.57486	22.8432	0.00103698	0.0128598
ENSMUSG00000062683.12	86.4837	88.9457	84.0957	98.5914	113.355	100.152	Atp5g2	0.266321	6.57466	10.767	0.00966774	0.047421
ENSMUSG00000040322.11	107.853	118.413	113.754	78.9174	79.1081	73.0668	Slc25a24	-0.55703	6.57313	53.3262	4.85545e-05	0.00382018
ENSMUSG00000013663.8	106.355	109.225	103.567	106.405	70.9985	74.2792	Pten	-0.342699	6.57247	5.70193	0.0410229	0.12219
ENSMUSG00000000568.16	93.7037	106.017	116.603	63.5326	102.125	88.6613	Hnrnpd	-0.314775	6.57205	3.80404	0.0833114	0.198201
ENSMUSG00000052310.10	87.2884	96.3669	90.2035	94.4431	99.9585	101.999	Slc39a1	0.114512	6.57117	2.27746	0.165956	0.316035
ENSMUSG00000026223.16	81.0742	82.041	78.1928	100.625	118.642	108.397	Itm2c	0.44154	6.56801	28.4765	0.000490515	0.00887283
ENSMUSG00000001700.11	91.3119	109.007	104.858	66.3921	102.542	94.3693	Gramd3	-0.212415	6.56658	1.9617	0.195254	0.353813
ENSMUSG00000028849.18	115.677	116.157	120.907	48.4499	78.2335	88.7359	Map7d1	-0.71098	6.56566	14.668	0.00412108	0.0278209
ENSMUSG00000026021.16	82.9295	89.8428	86.0223	105.72	103.377	99.7416	Sumo1	0.255246	6.56455	12.4121	0.00660971	0.0372413
ENSMUSG00000041936.19	116.459	94.899	92.5606	104.21	74.457	85.0611	Agrn	-0.204891	6.56448	2.26062	0.167365	0.317841
ENSMUSG00000040407.19	124.506	113.629	126.523	72.1111	61.9548	68.851	Akap9	-0.845973	6.56415	95.8792	4.66395e-06	0.0026143
ENSMUSG00000055737.13	97.4366	107.621	92.95	91.6239	84.6139	93.0449	Ghr	-0.145605	6.56355	3.01447	0.116956	0.248964
ENSMUSG00000006024.14	84.3825	92.3437	89.5681	86.3077	113.614	100.432	Napa	0.173892	6.56203	2.73939	0.132704	0.270997
ENSMUSG00000030374.16	99.6496	96.965	95.2251	93.0537	94.075	87.5421	Strn4	-0.087512	6.56161	1.49985	0.252152	0.418958
ENSMUSG00000064354.1	82.6166	69.0743	77.1885	131.858	93.121	112.538	mt-Co2	0.559647	6.56154	18.9192	0.00190573	0.0174098
ENSMUSG00000026277.15	98.6437	95.1165	81.3082	102.156	98.1895	90.993	Stk25	0.0832626	6.56137	0.78967	0.397606	0.563101
ENSMUSG00000028115.17	78.4813	88.6739	84.936	103.042	106.18	104.498	Bnipl	0.315839	6.55994	17.395	0.00247446	0.0203354
ENSMUSG00000039701.12	95.6931	107.268	94.5077	84.0121	81.0361	103.304	Usp53	-0.147824	6.55982	1.90056	0.201712	0.361455
ENSMUSG00000027852.15	102.712	105.528	105.186	90.7379	73.662	87.6167	Nras	-0.314519	6.55883	11.8406	0.00751474	0.040602
ENSMUSG00000002778.15	88.7413	88.1302	88.6048	97.4033	104.749	97.5964	Kdelr1	0.175113	6.55842	6.09912	0.0358986	0.112044
ENSMUSG00000022890.14	83.4437	83.6449	84.0137	103.626	109.062	100.618	Atp5j	0.31923	6.55637	20.3007	0.0015233	0.0154819
ENSMUSG00000022141.8	113.285	117.054	112.626	84.6565	60.1858	76.6669	Nipbl	-0.630527	6.55626	28.422	0.000493796	0.00887668
ENSMUSG00000083563.2	92.6084	74.4023	78.0698	126.441	83.8784	108.919	Gm13340	0.380895	6.55618	6.60407	0.0304828	0.0999943
ENSMUSG00000004937.7	92.0719	95.1708	92.745	90.1539	102.423	91.6832	Sgta	0.0219404	6.55587	0.0789799	0.785116	0.866851
ENSMUSG00000032307.17	98.9566	105.229	95.9424	91.0601	85.0114	87.0944	Ube2q2	-0.189269	6.55335	6.45167	0.0320032	0.103379
ENSMUSG00000060992.10	91.9378	97.3999	101.825	92.6711	97.6329	81.7781	Copz1	-0.098016	6.55327	1.22241	0.297909	0.466815
ENSMUSG00000027399.2	122.584	92.8602	113.815	91.9663	58.2578	83.345	Il1a	-0.49611	6.55217	8.7955	0.0160221	0.0656288
ENSMUSG00000004364.15	97.4366	110.204	108.835	82.7636	77.4981	85.9192	Cul3	-0.362127	6.55168	19.4123	0.00175697	0.0166651
ENSMUSG00000024346.7	71.0601	77.2566	76.4711	97.2623	131.125	109.218	Pfdn1	0.586911	6.55128	27.6892	0.000540635	0.0092399
ENSMUSG00000024378.10	77.2966	96.3669	123.469	78.5751	79.2075	107.278	Stard4	-0.16507	6.55063	0.856995	0.379025	0.546203
ENSMUSG00000020097.15	102.31	94.2466	98.4225	88.1604	82.6064	96.1788	Sgpl1	-0.144159	6.5499	3.04262	0.115484	0.246572
ENSMUSG00000038095.16	105.953	107.295	100.862	81.6359	74.9738	90.8251	Sbno1	-0.343846	6.54884	15.3273	0.00362269	0.0257239
ENSMUSG00000035847.16	95.3354	105.773	113.938	95.6715	66.904	83.4942	Ids	-0.356643	6.54775	7.49702	0.0231731	0.0831872
ENSMUSG00000029148.16	95.4919	89.87	89.3427	88.1201	103.298	94.6305	Nrbp1	0.0583369	6.54693	0.493565	0.500321	0.651482
ENSMUSG00000013593.13	81.186	81.3614	79.1151	100.243	113.117	104.983	Ndufs2	0.397685	6.5451	27.4767	0.000555233	0.00929694
ENSMUSG00000020062.8	96.386	105.664	113.487	77.7897	78.5516	87.8965	Slc5a8	-0.369497	6.5443	16.9628	0.00267247	0.0214056
ENSMUSG00000031592.11	101.84	111.454	115.598	81.0318	74.1191	75.156	Pcm1	-0.514122	6.54276	40.2945	0.00014053	0.005301
ENSMUSG00000055723.7	81.2754	116.32	96.1064	65.788	103.019	96.2347	Rras2	-0.146867	6.54163	0.67799	0.431812	0.593897
ENSMUSG00000038690.16	78.2801	78.3984	75.9587	100.968	117.132	107.744	Atp5j2	0.486217	6.54119	37.1061	0.000190458	0.00572754
ENSMUSG00000023977.16	105.506	96.9922	103.157	76.1989	77.7366	98.7903	Ubr2	-0.274291	6.54076	6.39408	0.0326021	0.104629
ENSMUSG00000030203.18	97.9284	109.905	106.662	70.0571	80.9765	92.8584	Dusp16	-0.366295	6.5407	11.3924	0.0083331	0.0433385
ENSMUSG00000052833.10	88.1154	86.7166	97.0902	89.8519	102.523	93.6978	Sae1	0.0727685	6.53985	0.746588	0.410265	0.575167
ENSMUSG00000016664.17	92.3848	105.8	106.99	77.387	92.4054	82.7294	Pacsin2	-0.273116	6.53894	8.23167	0.0187321	0.072439
ENSMUSG00000037257.9	77.6542	82.9381	89.3632	89.3887	115.502	102.334	Aagab	0.297446	6.5378	7.90717	0.0205505	0.0773019
ENSMUSG00000031391.19	109.418	104.74	111.888	88.2812	64.0617	78.3271	L1cam	-0.499483	6.53636	19.3404	0.00177778	0.0167515
ENSMUSG00000023026.17	114.626	108.518	108.671	77.1453	66.2878	81.349	Dip2b	-0.561751	6.53603	38.0985	0.000172873	0.00555489
ENSMUSG00000030560.18	96.4307	106.697	115.106	72.4937	68.3152	97.1114	Ctsc	-0.419325	6.53494	9.57398	0.0130303	0.0574746
ENSMUSG00000034459.9	193.487	112.569	145.277	86.6702	7.97044	10.0357	Ifit1	-2.11268	6.53423	7.66652	0.0220417	0.0807237
ENSMUSG00000024052.18	114.917	104.223	99.0988	88.3416	66.8841	82.3936	Lpin2	-0.421377	6.53414	14.0126	0.00470277	0.0303352
ENSMUSG00000009681.11	105.931	105.175	109.326	75.5344	78.81	80.864	Bcr	-0.446118	6.53358	39.7575	0.0001477	0.00536618
ENSMUSG00000016496.8	118.963	115.396	110.208	86.1466	61.2591	63.4974	Cd274	-0.708356	6.53303	30.7918	0.000372837	0.00787618
ENSMUSG00000084786.10	82.7954	82.476	83.4193	96.6179	113.951	95.8803	Ubl5	0.301177	6.53249	11.9891	0.00726558	0.0397761
ENSMUSG00000040488.19	112.212	83.2099	86.3707	91.3219	88.4898	93.0449	Ltbp4	-0.0469149	6.53115	0.167182	0.692303	0.801015
ENSMUSG00000032232.15	88.8084	96.8834	94.2208	80.8909	98.8454	95.0036	Cgnl1	-0.026626	6.53112	0.0828849	0.780024	0.863474
ENSMUSG00000028191.12	92.966	98.1339	91.7407	86.6098	79.1479	105.767	Bcl10	-0.058359	6.53037	0.286483	0.60561	0.737495
ENSMUSG00000022231.11	101.974	100.852	105.965	77.5884	76.6434	90.7878	Sema5a	-0.333688	6.52887	14.7607	0.00404614	0.0275593
ENSMUSG00000022178.12	91.1554	97.264	79.607	91.6844	94.3334	99.4805	Ajuba	0.0919417	6.52819	1.02675	0.337705	0.507023
ENSMUSG00000061928.7	106.758	94.4641	92.2121	120.259	53.2688	86.4228	Dsg1b	-0.174988	6.52778	0.541055	0.48095	0.635949
ENSMUSG00000038167.7	95.4248	93.7029	96.7623	79.1389	92.5048	95.6378	Plekhg6	-0.0970758	6.52727	1.22334	0.297735	0.466642
ENSMUSG00000060733.14	91.8931	99.4115	92.9705	87.818	94.3931	86.6653	Ipmk	-0.0800745	6.52718	1.12133	0.317555	0.486876
ENSMUSG00000041236.9	87.1766	100.39	99.0988	79.2396	95.6453	91.5899	Vps41	-0.105088	6.52716	1.18288	0.305376	0.474913
ENSMUSG00000060739.9	68.2436	75.1635	72.6998	107.714	122.121	106.811	Nsa2	0.639701	6.52636	57.6651	3.58271e-05	0.00345918
ENSMUSG00000001247.17	90.1719	92.833	96.9057	80.8506	95.0689	96.7197	Lsr	-0.0379556	6.52566	0.182451	0.679434	0.792913
ENSMUSG00000000120.7	91.0213	99.6562	89.9985	84.1128	93.6179	93.6045	Ngfr	-0.0483092	6.52421	0.351198	0.568201	0.70913
ENSMUSG00000042659.16	92.4743	89.8156	96.0244	83.8711	97.0168	92.392	Arrdc4	-0.0265442	6.52318	0.107709	0.750365	0.842286
ENSMUSG00000032637.16	111.34	106.887	107.789	67.258	76.6832	81.5169	Atxn2l	-0.531945	6.52271	37.0766	0.000191015	0.00572754
ENSMUSG00000015839.7	103.964	94.301	93.6264	94.0605	79.7839	85.5275	Nfe2l2	-0.170534	6.52225	3.77107	0.0844477	0.199725
ENSMUSG00000045659.19	110.446	106.561	101.456	74.9705	74.5167	83.0652	Plekha7	-0.453318	6.52151	32.8415	0.000296405	0.00693336
ENSMUSG00000061518.12	85.1201	82.8565	87.826	88.8652	106.22	99.9655	Cox5b	0.205731	6.5213	5.78314	0.0399045	0.120182
ENSMUSG00000025980.15	97.526	91.2835	104.756	89.7713	83.958	83.2144	Hspd1	-0.192789	6.5203	5.70905	0.0409233	0.121966
ENSMUSG00000066150.13	87.8025	97.6989	101.415	78.6959	88.3506	96.1788	Slc31a1	-0.12416	6.51934	1.64532	0.232029	0.396146
ENSMUSG00000038717.10	70.0766	66.7365	66.264	109.405	124.923	112.202	Atp5l	0.770868	6.51819	91.9922	5.52541e-06	0.0026143
ENSMUSG00000032481.18	103.561	92.1806	112.831	87.7576	75.6496	77.7302	Smarcc1	-0.356554	6.51818	13.1479	0.00563343	0.0339168
ENSMUSG00000001424.15	99.4931	98.596	105.842	86.7709	79.446	79.5396	Snd1	-0.306802	6.51809	16.2966	0.00301734	0.0228926
ENSMUSG00000038712.17	94.1954	99.629	100.739	80.2263	88.9271	85.6394	Mindy1	-0.20919	6.51724	7.62225	0.0223305	0.0813938
ENSMUSG00000027806.10	106.065	144.564	126.523	34.9581	59.8081	76.9654	Tsc22d2	-1.13336	6.51569	21.4441	0.00127604	0.0142102
ENSMUSG00000047731.18	92.9884	98.5688	94.5487	88.543	88.8873	84.4455	Wbp1l	-0.127516	6.51363	3.23266	0.106143	0.23271
ENSMUSG00000020840.11	88.5625	94.4912	96.9467	86.7508	89.0662	92.0749	Blmh	-0.063736	6.51344	0.745752	0.410517	0.57525
ENSMUSG00000040606.15	96.9896	100.254	88.7073	86.4688	87.8339	87.0198	Kazn	-0.129501	6.51175	2.91481	0.122367	0.255651
ENSMUSG00000024913.17	111.363	102.918	98.8939	82.8844	70.3227	80.8267	Lrp5	-0.420167	6.51153	21.884	0.00119419	0.0138213
ENSMUSG00000068882.14	79.7107	91.7457	96.5163	90.013	95.0291	93.8097	Ssb	0.0574087	6.51066	0.424911	0.530985	0.677876
ENSMUSG00000022900.15	98.1966	98.3514	90.1215	96.4569	81.2746	81.7781	Ildr1	-0.143438	6.50887	2.48657	0.149692	0.293753
ENSMUSG00000014195.17	90.2613	100.798	99.8777	74.2255	96.0627	84.8559	Dnajc7	-0.189201	6.50861	3.30602	0.102798	0.227659
ENSMUSG00000024387.14	94.106	94.3281	92.4376	82.3004	97.6528	84.5202	Csnk2b	-0.0867581	6.5067	1.04156	0.334427	0.503732
ENSMUSG00000017831.9	87.4672	105.175	89.8961	88.7041	84.7331	89.0903	Rab5a	-0.105205	6.50591	1.40839	0.266067	0.434079
ENSMUSG00000027087.12	102.846	97.2912	109.511	87.3951	62.8095	85.2103	Itgav	-0.395719	6.50591	9.96148	0.011799	0.0538324
ENSMUSG00000022451.13	93.4354	101.722	101.333	80.3471	80.0224	88.0457	Twf1	-0.25501	6.50549	10.5949	0.0100803	0.0487111
ENSMUSG00000013275.10	102.6	115.858	104.202	74.0442	67.2419	80.9013	Slc41a1	-0.537622	6.50523	33.6993	0.000270195	0.00668474
ENSMUSG00000027573.12	85.7013	89.1632	83.3988	90.5768	102.741	93.0822	Gid8	0.149454	6.50496	3.57556	0.0916066	0.210363
ENSMUSG00000020124.11	97.5037	105.881	96.8238	85.2002	79.1876	80.0992	Usp15	-0.295874	6.5049	15.1708	0.00373398	0.0262613
ENSMUSG00000062867.14	84.7178	88.0215	84.1367	91.7045	107.074	88.5867	Impdh2	0.161928	6.50384	3.30098	0.103023	0.228023
ENSMUSG00000027763.14	92.586	105.31	101.968	87.6972	70.442	86.0311	Mbnl1	-0.29611	6.50316	8.45646	0.0175884	0.0697158
ENSMUSG00000023353.15	103.003	96.5844	92.868	89.8116	90.1793	71.4998	Agap3	-0.217911	6.50295	4.42778	0.0650484	0.167539
ENSMUSG00000018846.9	89.2554	99.9824	112.565	88.6235	68.5935	84.5761	Pank3	-0.320049	6.50203	7.12125	0.0259498	0.0895652
ENSMUSG00000011831.17	90.5519	113.71	93.9338	101.109	69.2892	75.0067	Evi5	-0.280438	6.50195	3.57443	0.0916503	0.210398
ENSMUSG00000089704.10	93.8601	87.3419	83.4193	94.1411	90.5967	92.6532	Galnt2	0.068054	6.49791	0.80914	0.392087	0.558323
ENSMUSG00000013160.8	90.7531	90.5496	90.6954	87.818	89.8016	92.2801	Atp6v0d1	-0.0111347	6.49759	0.0264043	0.87455	0.925925
[truncated: 12,870 more rows]

## Sheet: CE2m14m fdr05 fc1_5
gene_id	CE2m_1	CE2m_2	CE2m_3	CE14m_1	CE14m_2	CE14m_3	gene	logFC	logCPM	F	PValue	FDR
ENSMUSG00000026344.10	0.0670589	0.163103	0.0819846	0.221508	2.1069	0.858073	Lypd1	3.37643	-0.634571	12.2111	0.00619705	0.0358816
ENSMUSG00000020886.18	0.0894119	0.0271839	0	0.241646	0.357775	0.335768	Dlg4	2.94168	-2.1451	15.5345	0.00194059	0.0175515
ENSMUSG00000108236.2	0.0670589	0.108736	0.0204961	0.362468	0.516787	0.484998	0610033M10Rik	2.83854	-1.67914	27.6559	0.000292695	0.00690742
ENSMUSG00000111147.2	0.022353	0.13592	0	0.362468	0.218641	0.44769	Gm33699	2.8342	-2.01605	11.6139	0.00544269	0.0331941
ENSMUSG00000026255.16	0	0.0815517	0.0819846	0.201371	0.675798	0.29846	Efhd1	2.80324	-1.86488	12.1183	0.00505291	0.0317951
ENSMUSG00000044303.7	0.201177	0.462126	0.491907	2.75879	2.40505	2.64883	Cdkn2a	2.75441	0.645209	80.0914	1.00531e-05	0.00281202
ENSMUSG00000024987.7	0.134118	0	0.143473	0.523565	0.516787	0.951341	Cyp26a1	2.71688	-1.18851	18.917	0.00161101	0.0158724
ENSMUSG00000041577.6	0.111765	0.0271839	0.0614884	0.241646	0.377652	0.578266	Prelp	2.50171	-1.80011	17.0307	0.00190116	0.0174066
ENSMUSG00000046354.4	0.134118	0.13592	0.0409923	0.322194	0.675798	0.652881	Defb14	2.43922	-1.39316	19.4622	0.00146893	0.015174
ENSMUSG00000035228.16	0.0670589	0.108736	0.0819846	0.28192	0.536663	0.44769	Ccdc106	2.28979	-1.7102	20.8688	0.00106492	0.0130431
ENSMUSG00000087028.8	0.0670589	0.0543678	0.0614884	0.221508	0.357775	0.317114	Gm13387	2.23833	-2.12136	20.6191	0.000906253	0.0119387
ENSMUSG00000078875.11	0.0670589	0.0543678	0.102481	0.362468	0.417405	0.335768	Gm14419	2.23611	-1.86455	23.1141	0.000697949	0.0103778
ENSMUSG00000086727.9	0.111765	0.0815517	0.0614884	0.221508	0.397528	0.578266	4931428L18Rik	2.22122	-1.76289	15.257	0.00300897	0.0228926
ENSMUSG00000085582.8	0.0670589	0.190287	0.163969	0.926308	0.49691	0.540959	3110099E03Rik	2.21596	-1.14984	19.1263	0.00174435	0.0165891
ENSMUSG00000036196.17	0.111765	0.108736	0.0614884	0.241646	0.457157	0.59692	Slc26a8	2.21029	-1.66435	16.0198	0.0026748	0.0214056
ENSMUSG00000086236.10	1.02824	1.5223	1.22977	6.64525	5.32688	4.9619	5830418P13Rik	2.17505	1.81586	93.0337	5.28754e-06	0.0026143
ENSMUSG00000003420.9	0.312942	0.326207	0.450915	1.2485	1.769	1.82807	Fcgrt	2.12991	0.0752506	41.6524	0.000127468	0.00508629
ENSMUSG00000038132.7	0.0670589	0.163103	0.225458	0.644388	0.77518	0.615574	Rbm24	2.12335	-1.08886	23.8322	0.000868535	0.011724
ENSMUSG00000118060.2	0.178824	0.13592	0.143473	0.604114	0.596292	0.764804	4933401L05Rik	2.07988	-1.12233	27.9572	0.000501815	0.00888987
ENSMUSG00000106904.2	0.0894119	0.0815517	0.0614884	0.261783	0.397528	0.317114	Gm43029	2.04753	-1.9947	18.3411	0.00157817	0.0157512
ENSMUSG00000040747.10	0.134118	0.217471	0.245954	0.946445	0.596292	0.89538	Cd53	2.01388	-0.830758	24.1546	0.000868911	0.011724
ENSMUSG00000071424.11	0.536471	0.48931	0.348434	1.85262	1.94789	1.58557	Grid2	1.97712	0.247432	46.8962	8.08833e-05	0.00436735
ENSMUSG00000078906.10	0.156471	0.0815517	0.122977	0.42288	0.576416	0.466344	Gm14444	1.9695	-1.4849	20.5034	0.00134496	0.0145789
ENSMUSG00000046804.14	0.715295	0.434942	0.327938	0.765211	3.35911	1.66018	Phgr1	1.96628	0.34802	10.5548	0.0102195	0.0491281
ENSMUSG00000091191.4	0.156471	0.108736	0.0614884	0.543703	0.536663	0.205191	Gm17334	1.95304	-1.65458	11.0181	0.00842839	0.0436849
ENSMUSG00000118100.2	0.0894119	0.244655	0.163969	0.382605	0.894438	0.615574	Gm50340	1.9519	-1.14927	14.0885	0.00456218	0.0296612
ENSMUSG00000103076.2	0.0447059	0.0815517	0.0819846	0.241646	0.218641	0.354421	Gm37902	1.94449	-2.18716	14.1705	0.00348759	0.0251278
ENSMUSG00000102252.6	0.156471	0.244655	0.245954	0.362468	1.07333	1.02596	Snrpn	1.92951	-0.798031	12.8591	0.00604704	0.0353386
ENSMUSG00000027913.6	6.88472	4.07759	3.52534	7.79307	12.2836	34.8079	Crct1	1.92552	3.54153	12.7891	0.00608572	0.0354579
ENSMUSG00000090207.3	0.201177	0.299023	0.184465	0.624251	0.795056	1.10057	4930524O07Rik	1.91179	-0.761584	21.1645	0.00135358	0.0145898
ENSMUSG00000116226.2	0.245883	0.190287	0.0819846	0.724937	0.357775	0.820765	Gm49502	1.89977	-1.12949	13.1788	0.00554963	0.0335568
ENSMUSG00000094017.2	0.156471	0.0815517	0.102481	0.463154	0.437281	0.410383	Gm13160	1.8987	-1.61392	19.3102	0.00160258	0.0158387
ENSMUSG00000067577.9	0.156471	0.13592	0.0819846	0.7048	0.377652	0.317114	A430093F15Rik	1.89091	-1.53465	12.3301	0.0063651	0.0363033
ENSMUSG00000097402.2	0.111765	0.0815517	0.0614884	0.201371	0.417405	0.335768	Gm17399	1.8853	-1.99464	12.8684	0.00507745	0.0318955
ENSMUSG00000038793.9	0.491765	0.679598	0.63538	2.497	2.20628	1.86538	Lefty1	1.86206	0.542871	46.8784	8.02392e-05	0.00436735
ENSMUSG00000100680.2	0.312942	0.407759	0.348434	1.14782	1.41123	1.28711	1810044D09Rik	1.8528	-0.188849	37.2608	0.000192502	0.00572754
ENSMUSG00000085890.8	0.22353	0.299023	0.450915	1.28878	1.29197	1.0073	Tnfsf13os	1.84667	-0.288381	28.5121	0.000499992	0.00888218
ENSMUSG00000023930.15	0.134118	0.190287	0.0614884	0.483291	0.536663	0.317114	Crisp2	1.82773	-1.57668	13.3912	0.00503723	0.0317232
ENSMUSG00000032942.15	0.312942	0.353391	0.225458	1.16795	1.0932	0.858073	Ucp3	1.81839	-0.46779	27.8227	0.000545712	0.00924168
ENSMUSG00000024784.14	9.12001	12.3959	9.46922	40.5562	28.7015	37.4194	Gpha2	1.79134	4.52439	117.515	2.01195e-06	0.00230913
ENSMUSG00000049382.11	4.15765	3.99603	3.1769	25.0103	7.99032	6.19305	Krt8	1.79115	3.08468	12.0385	0.00718534	0.0394676
ENSMUSG00000027684.17	1.25177	2.60965	1.76267	3.46359	7.13563	8.35688	Mecom	1.78585	2.05798	22.699	0.00105932	0.0130315
ENSMUSG00000091492.2	0.111765	0.13592	0.163969	0.503428	0.556539	0.391729	Gm17025	1.78393	-1.4673	17.7627	0.00221007	0.0189295
ENSMUSG00000083149.3	0.0894119	0.0271839	0.143473	0.28192	0.417405	0.261153	Gm11380	1.7655	-1.97658	10.1013	0.0102742	0.0492319
ENSMUSG00000032118.17	0.156471	0.108736	0.102481	0.463154	0.556539	0.261153	Fez1	1.76471	-1.6247	12.3224	0.00638122	0.0363224
ENSMUSG00000078566.9	2.19059	1.57667	1.55771	7.12854	2.76282	8.15169	Bnip3	1.75963	1.98741	18.7295	0.00196772	0.0176997
ENSMUSG00000033427.15	4.71648	7.82896	5.3085	8.98116	29.3177	21.0228	Upb1	1.74956	3.69275	19.6321	0.00169535	0.0163065
ENSMUSG00000067575.6	0.134118	0.217471	0.184465	0.886034	0.437281	0.484998	Rpl35a-ps3	1.74847	-1.17887	13.0732	0.00570364	0.0341828
ENSMUSG00000027713.7	0.134118	0.271839	0.122977	0.523565	0.77518	0.410383	1810062G17Rik	1.72997	-1.24484	12.9353	0.00585086	0.0347846
ENSMUSG00000082634.2	0.357648	0.48931	0.655876	1.32905	2.36529	1.32442	Gm12900	1.71626	0.197695	19.8154	0.00165713	0.0161151
ENSMUSG00000019178.18	0.335295	0.326207	0.286946	1.00686	0.934191	1.10057	Styxl1	1.68166	-0.471661	28.7928	0.000484047	0.00883523
ENSMUSG00000085918.2	0.0670589	0.13592	0.225458	0.583977	0.536663	0.29846	Gm13032	1.66924	-1.4798	10.3457	0.0104971	0.0499151
ENSMUSG00000078866.11	0.357648	0.761149	0.63538	1.69152	1.74912	2.05191	Zfp970	1.66618	0.341247	30.649	0.000381615	0.00788
ENSMUSG00000097892.3	0.0894119	0.13592	0.102481	0.28192	0.27827	0.466344	Gm26801	1.65824	-1.86168	11.4741	0.00756431	0.0407957
ENSMUSG00000038259.5	0.134118	0.108736	0.143473	0.583977	0.258393	0.410383	Gdf5	1.65637	-1.62737	10.9821	0.00884012	0.0448529
ENSMUSG00000086382.2	0.357648	0.652414	0.327938	1.00686	1.64974	1.39903	Chrna1os	1.64578	-0.0685071	20.458	0.00150197	0.0153596
ENSMUSG00000106087.2	0.134118	0.190287	0.0614884	0.362468	0.298146	0.484998	Gm43609	1.6227	-1.72015	10.5262	0.00979673	0.0477755
ENSMUSG00000026360.10	0.670589	0.897069	1.02481	1.61097	3.538	2.83537	Rgs2	1.61861	0.868842	20.5181	0.00147448	0.015174
ENSMUSG00000085657.8	0.111765	0.13592	0.184465	0.604114	0.437281	0.29846	Gm15984	1.58679	-1.53507	10.8581	0.00925791	0.0461159
ENSMUSG00000078350.12	0.491765	0.598046	0.450915	0.845759	1.74912	1.92134	Smim1	1.57343	0.0951219	15.6411	0.00343036	0.0248688
ENSMUSG00000068885.5	0.804707	0.244655	0.614884	1.63111	1.23234	2.16384	Lce3f	1.5486	0.238636	15.9647	0.00322231	0.0238641
ENSMUSG00000024485.17	0.581177	0.244655	0.573892	1.34919	1.45098	1.41769	Slc4a9	1.53909	-0.00352105	23.3825	0.000968461	0.0123569
ENSMUSG00000070337.5	0.0670589	0.0815517	0.0819846	0.201371	0.218641	0.261153	Gpr179	1.53788	-2.32736	10.2961	0.00929928	0.0462445
ENSMUSG00000040938.17	20.2294	27.5101	21.9104	45.8522	91.5905	62.4528	Slc16a11	1.52488	5.49154	42.4315	0.000115901	0.00486817
ENSMUSG00000026304.14	10.4388	15.821	12.9946	27.6483	43.7281	39.8817	Rab17	1.50934	4.6526	58.2443	3.44564e-05	0.0034412
ENSMUSG00000008540.12	0.894119	1.08736	0.90183	1.87275	3.67714	2.55556	Mgst1	1.50116	0.919303	22.2402	0.00113425	0.0134845
ENSMUSG00000050520.5	0.581177	0.788333	0.983815	2.09426	2.12678	2.4623	Cldn8	1.49581	0.648616	32.6893	0.000302309	0.00702238
ENSMUSG00000087088.3	0.111765	0.108736	0.163969	0.483291	0.298146	0.335768	Gm16638	1.49068	-1.73805	10.4676	0.0100455	0.0485745
ENSMUSG00000115548.2	0.245883	0.407759	0.204961	1.08741	0.556539	0.708843	5430440P10Rik	1.48954	-0.773441	11.7029	0.00785021	0.041762
ENSMUSG00000105879.2	11.713	9.73184	9.98162	29.8634	34.3862	23.7462	Gm6204	1.48273	4.31978	93.7361	5.11705e-06	0.0026143
ENSMUSG00000109905.2	0.268236	0.190287	0.204961	0.765211	0.576416	0.540959	Gm7380	1.47998	-1.07074	14.9349	0.00395927	0.0272548
ENSMUSG00000049526.9	0.290589	0.163103	0.225458	0.483291	0.755304	0.690189	Tmem202	1.47528	-1.03389	13.7634	0.00501298	0.0316577
ENSMUSG00000032714.7	0.245883	0.163103	0.348434	0.745074	0.636045	0.764804	Syde1	1.44945	-0.891135	15.3588	0.00365928	0.0258806
ENSMUSG00000003617.17	1.05059	1.49511	1.39374	3.2018	2.7827	4.62613	Cp	1.44125	1.31495	27.2127	0.000574542	0.00942285
ENSMUSG00000020808.4	1.65412	2.17471	2.62351	4.34962	6.28095	6.9392	Pimreg	1.44124	2.02508	33.7886	0.000267741	0.00666841
ENSMUSG00000029269.12	0.447059	0.897069	0.471411	1.26864	1.90814	1.58557	Sult1b1	1.43658	0.201011	18.2077	0.00215787	0.0186883
ENSMUSG00000024924.15	4.78354	8.07362	7.78853	11.901	19.8963	23.7276	Vldlr	1.43401	3.67387	27.0792	0.000583873	0.00948635
ENSMUSG00000096726.3	0.60353	0.462126	0.491907	1.73179	1.19258	1.30576	Gm5558	1.4272	0.0303686	22.0913	0.00116603	0.0136349
ENSMUSG00000046402.11	41.4648	53.4164	43.6568	118.869	111.765	140.985	Rbp1	1.42555	6.41096	132.672	1.21212e-06	0.00200256
ENSMUSG00000028931.13	0.380001	0.190287	0.327938	0.765211	1.17271	0.559613	Kcnab2	1.42519	-0.689238	10.6937	0.00994413	0.0482255
ENSMUSG00000041954.19	0.380001	0.353391	0.348434	1.2485	0.874562	0.802111	Tnfrsf18	1.42222	-0.471632	16.9243	0.00272696	0.0215959
ENSMUSG00000040170.14	6.99648	10.5745	6.76373	15.123	25.7598	23.056	Fmo2	1.40879	3.88507	36.5529	0.000201225	0.00588979
ENSMUSG00000117673.2	0.22353	0.244655	0.348434	0.986719	0.576416	0.652881	Gm6974	1.4065	-0.84059	12.3126	0.00684529	0.038178
ENSMUSG00000028909.18	1.0953	0.842701	1.33225	2.67824	2.40505	3.7121	Ptpru	1.40564	1.05409	26.0744	0.000665453	0.0101395
ENSMUSG00000024608.12	705.974	726.979	695.475	1757.49	2131.11	1745.54	Rps14	1.40442	10.3374	192.007	2.53699e-07	0.00187443
ENSMUSG00000024076.11	4.82824	6.00764	4.30419	12.8878	13.0588	13.3747	Vit	1.38931	3.19205	92.4343	5.41901e-06	0.0026143
ENSMUSG00000103103.2	0.268236	0.217471	0.163969	0.463154	0.596292	0.634228	4833445I07Rik	1.38665	-1.17943	12.7227	0.00623494	0.035933
ENSMUSG00000109885.2	0.335295	0.407759	0.307442	0.523565	1.07333	1.10057	Gm6842	1.38063	-0.559969	11.2368	0.00872494	0.0444965
ENSMUSG00000030137.9	0.357648	0.462126	0.286946	0.865897	1.0932	0.858073	Tuba8	1.37032	-0.503633	17.0863	0.00264921	0.0213155
ENSMUSG00000078867.10	1.02824	1.19609	1.43473	2.57755	3.55788	3.30171	Gm14418	1.35885	1.16647	32.5182	0.000307441	0.00706544
ENSMUSG00000094989.2	0.60353	0.706781	0.717365	1.7922	1.94789	1.47365	Rpl9-ps4	1.35672	0.337085	26.307	0.000647367	0.0101004
ENSMUSG00000021211.5	0.760001	0.97862	0.758357	2.05399	2.1069	2.16384	Akr1c12	1.35587	0.610658	33.1947	0.000286069	0.00688793
ENSMUSG00000086610.2	0.22353	0.353391	0.348434	0.745074	0.576416	1.0073	Gm15408	1.33885	-0.747558	11.8237	0.0076325	0.0410592
ENSMUSG00000019732.15	0.514118	0.897069	0.737861	1.36932	2.12678	1.86538	Calr3	1.33662	0.386885	19.0364	0.00187401	0.0172893
ENSMUSG00000068969.4	0.156471	0.217471	0.163969	0.443017	0.377652	0.522305	Rpl32-ps	1.33387	-1.46392	10.834	0.00950055	0.0468226
ENSMUSG00000087165.8	1.0953	1.19609	1.0658	1.49015	3.25973	3.61883	2010001A14Rik	1.33008	1.01113	13.5877	0.00513761	0.0321783
ENSMUSG00000092312.2	2.16824	3.39799	2.48003	6.74594	6.08218	7.10708	Zfp419	1.32777	2.23978	47.8671	7.35313e-05	0.00427505
ENSMUSG00000013419.8	1.05059	0.761149	0.758357	2.07412	2.92183	1.51095	Zfp651	1.32702	0.650696	16.1958	0.00307847	0.0231532
ENSMUSG00000104116.2	0.268236	0.380575	0.245954	0.624251	0.814933	0.74615	Gm37296	1.31287	-0.827195	13.9673	0.00481604	0.0308131
ENSMUSG00000019478.18	0.469412	0.462126	0.450915	1.06727	1.15283	1.21249	Rab4a	1.31006	-0.222029	21.7691	0.00122688	0.0139391
ENSMUSG00000024654.9	0.894119	1.16891	1.5987	1.51028	3.97528	3.65614	Asrgl1	1.30957	1.13579	10.7303	0.00975785	0.0476582
ENSMUSG00000109021.2	0.22353	0.163103	0.409923	0.684662	0.576416	0.783458	Gm44812	1.30118	-0.919233	10.6345	0.0100964	0.0487732
ENSMUSG00000057054.12	0.268236	0.679598	0.5329	0.865897	1.39135	1.30576	Inca1	1.29373	-0.16235	11.9887	0.00730152	0.0398994
ENSMUSG00000118219.2	0.469412	0.462126	0.225458	0.664525	1.05345	1.04461	Gm29695	1.2887	-0.504645	11.2327	0.00872225	0.0444965
ENSMUSG00000031618.14	0.60353	0.598046	0.491907	1.02699	1.29197	1.77211	Nr3c2	1.28676	0.02913	15.5083	0.00351382	0.0252022
ENSMUSG00000029868.15	1.14	1.54948	1.33225	2.96016	3.27961	3.4696	Trpv6	1.28309	1.2309	37.0629	0.000191483	0.00572754
ENSMUSG00000085743.2	0.782354	0.598046	0.799349	1.2485	2.30566	1.79076	8430419K02Rik	1.27469	0.393041	15.8789	0.0032683	0.0241053
ENSMUSG00000029061.3	0.804707	0.924253	0.778853	1.75193	2.68332	1.58557	Mmp23	1.26776	0.562144	17.445	0.00245678	0.0202692
ENSMUSG00000068324.6	0.670589	0.434942	0.491907	1.38946	1.45098	1.04461	Gm10029	1.26128	-0.0457865	16.8962	0.00271869	0.0215595
ENSMUSG00000028789.17	1.69883	1.95724	2.39805	3.32263	6.6586	4.58882	Azin2	1.25814	1.80721	18.6091	0.00200778	0.0178979
ENSMUSG00000030170.15	0.692942	1.44075	1.22977	2.35604	3.10072	2.4996	Wnt5b	1.25742	0.957905	20.1141	0.00157058	0.0157153
ENSMUSG00000097318.3	0.447059	1.0058	0.778853	1.77207	1.41123	2.03326	1700007L15Rik	1.25181	0.37382	15.383	0.00359137	0.0255773
ENSMUSG00000056671.8	0.447059	0.462126	0.491907	1.30891	0.77518	1.2498	Prelid2	1.24513	-0.245064	13.7109	0.00503493	0.0317222
ENSMUSG00000028949.14	0.380001	0.733965	0.307442	0.845759	1.15283	1.23115	Smarcd3	1.24466	-0.278044	11.2375	0.0086879	0.0443766
ENSMUSG00000004151.18	0.804707	0.788333	0.717365	2.41646	1.88826	1.17519	Etv1	1.2383	0.435206	13.4455	0.00529772	0.0327105
ENSMUSG00000046750.19	0.82706	0.299023	0.409923	1.10754	1.49073	1.10057	Selenov	1.23604	-0.106326	11.0039	0.00916657	0.0458439
ENSMUSG00000047728.14	0.871766	1.46793	1.10679	2.91988	3.23985	1.84672	Ly6g2	1.22995	0.972356	16.2745	0.00303203	0.0229422
ENSMUSG00000020581.12	1.16235	0.815517	1.12729	3.00043	1.74912	2.63018	Agr2	1.22814	0.854418	18.0836	0.00219705	0.0188941
ENSMUSG00000019848.15	6.39295	6.33385	7.39911	15.9889	14.5098	16.2288	Popdc3	1.21085	3.48628	98.4948	4.17642e-06	0.0026143
ENSMUSG00000020526.13	2.41412	2.17471	2.17259	5.55785	4.8896	5.14844	Znhit3	1.20329	1.92097	51.4349	5.58415e-05	0.00398355
ENSMUSG00000094786.2	0.871766	1.08736	0.778853	1.22836	2.5243	2.44364	Gm14403	1.20197	0.627564	12.2288	0.00689119	0.0383908
ENSMUSG00000098318.8	0.760001	1.5223	1.37324	1.73179	2.70319	3.80537	Lockd	1.19363	1.02959	10.8475	0.00948598	0.0467973
ENSMUSG00000062456.5	6.86236	6.5785	5.98487	14.3376	16.6564	13.3561	Rpl9-ps6	1.19212	3.41825	79.1188	1.01963e-05	0.00281202
ENSMUSG00000095600.3	0.760001	0.842701	0.860838	1.87275	2.36529	1.41769	Gm9457	1.19115	0.493717	16.9773	0.00266997	0.0214056
ENSMUSG00000044348.15	0.715295	0.462126	0.799349	1.44987	1.23234	1.92134	Slc25a53	1.1907	0.209966	14.4121	0.00434736	0.0286191
ENSMUSG00000084830.3	0.536471	0.62523	0.778853	1.36932	1.60999	1.45499	Gm14539	1.17827	0.161521	19.1129	0.00185181	0.0171769
ENSMUSG00000082045.5	1.02824	1.11454	0.881334	2.51714	2.08702	2.18249	Gm11585	1.17562	0.757169	25.8761	0.000683247	0.0102444
ENSMUSG00000030255.14	1.63177	1.25046	1.00431	3.34276	3.23985	2.20114	Sspn	1.17489	1.11598	18.4992	0.00204617	0.0181051
ENSMUSG00000046991.13	0.737648	0.788333	0.5329	1.28878	1.62987	1.66018	Wdr27	1.1735	0.213934	17.6941	0.00235466	0.0197693
ENSMUSG00000092624.3	3.48706	3.56109	2.72599	5.88004	7.87106	8.09573	Gm3654	1.17136	2.41416	37.224	0.0001883	0.00572754
ENSMUSG00000026959.14	2.50353	2.55529	2.93095	6.20224	5.54552	6.17439	Grin1	1.15968	2.13098	51.29	5.64436e-05	0.00398355
ENSMUSG00000027843.14	6.63883	5.24649	5.61594	10.6324	13.9532	14.4567	Ptpn22	1.15457	3.24611	49.8814	6.27963e-05	0.00414351
ENSMUSG00000027761.5	0.849413	0.869885	0.737861	1.9533	1.0932	2.35037	Aadac	1.14763	0.449173	11.1312	0.00887083	0.0448837
ENSMUSG00000073103.3	1.43059	1.57667	2.31606	2.94002	5.00886	3.97325	Gm10466	1.14545	1.554	17.3564	0.00249225	0.0204172
ENSMUSG00000113948.2	1.52	2.06598	1.98813	2.21508	5.06848	4.92459	Rpl17-ps3	1.14021	1.59628	11.5679	0.00800183	0.0423178
ENSMUSG00000004988.10	4.58236	4.59408	4.16072	6.1821	13.1383	9.97976	Fxyd4	1.13918	2.84141	18.9531	0.00189517	0.0173834
ENSMUSG00000004473.11	1.18471	0.761149	1.10679	1.89289	2.64356	2.2571	Clec11a	1.13058	0.766131	18.9515	0.00189759	0.0173847
ENSMUSG00000020251.15	1.49765	2.74557	2.21358	3.62468	4.69083	5.52151	Glt8d2	1.11976	1.78225	19.1731	0.00182779	0.0170564
ENSMUSG00000028327.15	0.491765	0.462126	0.573892	0.845759	1.0137	1.47365	Stra6l	1.11807	-0.207499	10.8565	0.00949714	0.0468213
ENSMUSG00000061848.6	6.99648	5.05621	4.87808	13.2301	13.4961	10.0917	Gm5805	1.11672	3.17288	36.994	0.0001926	0.00572754
ENSMUSG00000066233.7	1.43059	2.01161	1.39374	3.38304	3.41874	3.4696	Tmem42	1.10794	1.36304	28.342	0.000498985	0.00887668
ENSMUSG00000021759.15	19.3353	22.6442	17.6062	26.7018	57.7807	43.2207	Plpp1	1.10391	4.96693	20.3058	0.00152209	0.0154819
ENSMUSG00000039670.3	1.14	1.5223	1.39374	2.57755	2.82245	3.24575	Oxld1	1.10129	1.12022	25.0223	0.000765138	0.0109078
ENSMUSG00000086841.2	8.58354	8.50856	5.77991	15.3042	17.9484	15.352	2410006H16Rik	1.09584	3.58142	44.1209	0.000100102	0.00465598
ENSMUSG00000063767.5	46.5165	44.6088	31.1541	71.225	78.9889	109.852	S100a7a	1.09134	5.99517	32.5508	0.000305988	0.00705385
ENSMUSG00000073889.11	5.45413	5.35523	5.41098	8.09513	15.2452	11.1736	Il11ra1	1.08882	3.0903	23.5136	0.000942086	0.0122122
ENSMUSG00000044080.10	12.5624	12.5046	12.2362	20.701	31.8023	26.7495	S100a1	1.08763	4.28449	49.489	6.47217e-05	0.0041942
ENSMUSG00000021485.15	1.98941	1.49511	1.66019	2.07412	4.61133	4.27171	Mxd3	1.08616	1.45659	11.2851	0.00854715	0.0439568
ENSMUSG00000037138.19	3.88942	2.25626	2.93095	8.11526	4.79021	6.54747	Aff3	1.08439	2.26823	18.183	0.00215803	0.0186883
ENSMUSG00000066071.7	8.78472	12.5861	11.6828	23.1577	26.0977	20.6684	Cyp4a12a	1.08399	4.10615	51.0633	5.73937e-05	0.00398355
ENSMUSG00000025175.13	0.558824	0.48931	0.676373	0.906171	1.45098	1.34307	Fn3k	1.0825	-0.0590175	11.7739	0.00765235	0.0411214
ENSMUSG00000042099.17	0.581177	0.761149	0.717365	1.61097	0.99382	1.69749	Kank3	1.07037	0.156015	11.4602	0.00821761	0.042931
ENSMUSG00000062012.15	0.558824	0.48931	0.348434	0.865897	1.19258	0.858073	Zfp13	1.07018	-0.378466	10.4501	0.0104954	0.0499151
ENSMUSG00000035413.9	0.760001	0.788333	0.655876	1.9533	1.05345	1.58557	Tmem98	1.06575	0.245719	11.2378	0.00865375	0.0442199
ENSMUSG00000068130.12	0.648236	0.570862	0.63538	1.55056	1.13296	1.23115	Zfp442	1.06518	0.0217676	14.4494	0.00431768	0.0285277
ENSMUSG00000100104.2	2.66	2.09316	2.00862	4.43017	4.9691	4.73805	Gm5644	1.06211	1.82457	33.6431	0.00027193	0.00670535
ENSMUSG00000051076.9	2.19059	2.63684	4.09923	4.75236	7.21514	6.78997	Vtcn1	1.05527	2.22575	16.5735	0.00286809	0.0222461
ENSMUSG00000075027.11	0.357648	0.434942	0.5329	1.02699	0.934191	0.820765	4631405J19Rik	1.05192	-0.441399	11.4216	0.00832539	0.0433263
ENSMUSG00000034353.15	0.938825	1.03299	0.655876	1.20823	1.90814	2.2198	Ramp1	1.0503	0.465495	10.5987	0.0100803	0.0487111
ENSMUSG00000021391.11	1.98941	1.6854	2.07011	4.57113	3.37899	4.01056	Cenpp	1.04588	1.58993	26.4013	0.000637223	0.0100157
ENSMUSG00000002985.17	75.7319	51.731	46.6287	123.441	93.4788	142.179	Apoe	1.04443	6.47457	27.2512	0.000571251	0.00940786
ENSMUSG00000095253.5	1.76588	1.54948	1.0863	3.66496	2.50443	2.79806	Zfp799	1.03627	1.19038	15.9403	0.00322579	0.0238747
ENSMUSG00000081214.4	1.56471	1.84851	1.0658	3.524	2.88208	2.63018	Rpl35a-ps2	1.03532	1.20405	16.9391	0.00268519	0.0214149
ENSMUSG00000025511.16	2.57059	1.6854	1.35275	4.2288	3.14047	4.10383	Tspan4	1.03456	1.53829	15.8215	0.00329804	0.0242577
ENSMUSG00000095304.10	6.4153	5.5727	5.90289	12.8878	10.614	13.1696	Plac9a	1.03289	3.19455	55.1946	4.2493e-05	0.00371664
ENSMUSG00000073399.10	0.692942	0.951437	0.491907	1.69152	1.17271	1.39903	Trim40	1.0321	0.157626	10.8204	0.00955991	0.0469905
ENSMUSG00000070394.11	14.1271	14.3531	13.8964	25.8561	32.16	28.5776	Tmem256	1.03153	4.42998	91.1054	5.74879e-06	0.0026143
ENSMUSG00000026983.11	5.87883	7.28529	6.33331	12.1226	12.3035	15.2401	Il36rn	1.03143	3.31031	49.238	6.59961e-05	0.00422109
ENSMUSG00000093674.8	688.896	689.003	669.014	1295.4	1448.29	1437.91	Rpl41	1.03062	10.0198	156.891	5.98344e-07	0.00187443
ENSMUSG00000085881.3	0.670589	0.679598	1.0453	1.36932	1.55036	2.03326	Gm15912	1.0283	0.359491	11.9324	0.00736857	0.0401478
ENSMUSG00000089669.8	1.45294	1.5223	1.6192	3.56427	2.32554	3.4696	Tnfsf13	1.02442	1.25284	18.1586	0.00216784	0.0187403
ENSMUSG00000002014.13	35.9212	33.5177	34.618	66.815	68.5736	75.9208	Ssr4	1.02165	5.71762	147.794	7.69971e-07	0.00187443
ENSMUSG00000111613.2	1.02824	1.16891	0.614884	2.03385	1.84851	1.71615	Gm4977	1.02148	0.537755	13.5494	0.00518102	0.0323072
ENSMUSG00000014776.8	1.43059	1.03299	0.983815	2.91988	2.38517	1.67884	Nol3	1.00775	0.841905	11.8645	0.00747812	0.0404777
ENSMUSG00000062691.11	8.6506	10.4114	9.5512	16.4923	19.8963	20.9855	Cebpzos	1.00747	3.84706	58.3941	3.41126e-05	0.0034412
ENSMUSG00000019158.10	3.48706	3.50672	3.52534	5.69881	8.60649	6.84593	Tmem160	1.00718	2.41604	28.3389	0.000498929	0.00887668
ENSMUSG00000116620.2	0.804707	0.62523	0.717365	1.49015	1.19258	1.66018	Gm4828	1.00674	0.185154	13.5099	0.00522847	0.0325009
ENSMUSG00000078870.10	1.72118	1.95724	1.96763	2.79906	3.8759	4.62613	Gm14410	1.00611	1.52758	17.687	0.00235159	0.0197547
ENSMUSG00000058748.10	1.18471	1.25046	1.0453	2.57755	2.4448	1.93999	Zfp958	1.00421	0.84265	18.4636	0.00205891	0.0181469
ENSMUSG00000063179.14	7.1753	9.29689	7.89101	13.1898	17.9484	17.4786	Pstk	1.00339	3.61135	39.9325	0.000145323	0.00534132
ENSMUSG00000047215.15	558.623	584.264	575.388	1063.26	1194.08	1185.24	Rpl9	1.00255	9.74853	149.764	7.28166e-07	0.00187443
ENSMUSG00000095789.7	0.670589	0.733965	0.63538	1.08741	1.47085	1.4923	Nupr1l	0.999144	0.0946274	13.0071	0.00581841	0.0346749
ENSMUSG00000095847.2	4.53765	4.32224	4.09923	8.79993	9.95808	7.16304	Gm5451	0.999085	2.70869	36.0725	0.000211197	0.00600158
ENSMUSG00000107751.2	0.558824	0.733965	0.409923	1.06727	1.13296	1.11923	Gm6749	0.995478	-0.175144	11.0494	0.00906352	0.0454828
ENSMUSG00000026986.15	1.27412	2.2019	2.23408	2.85947	3.69701	4.73805	Hnmt	0.993275	1.53196	12.6991	0.00620727	0.0359128
ENSMUSG00000110841.2	7.1753	7.39402	6.43579	10.5921	17.7695	13.3188	Gpx4-ps2	0.992247	3.3931	26.2523	0.000649433	0.010122
ENSMUSG00000071984.12	18.7094	21.3394	22.2383	29.3599	47.2661	47.0634	Fndc1	0.990221	4.95688	30.518	0.000384794	0.00788086
ENSMUSG00000054325.6	27.2483	25.4441	16.069	39.9923	39.4944	56.5768	Lce3a	0.989717	5.09576	22.4247	0.00110225	0.013303
ENSMUSG00000019718.9	2.34706	2.31063	3.01293	5.37661	5.66478	4.32767	L3hypdh	0.988277	1.96299	25.6821	0.000700092	0.0103889
ENSMUSG00000029177.10	7.46589	8.69885	7.87052	11.2164	16.557	19.717	Cenpa	0.987997	3.58271	24.0296	0.000876147	0.0118109
ENSMUSG00000111394.2	7.48825	4.15914	3.58682	13.3106	7.33439	9.64399	Gm49759	0.987602	2.93475	10.7844	0.0096274	0.0472754
ENSMUSG00000051224.14	1.54236	1.44075	1.12729	3.06084	3.10072	1.95864	Tceanc	0.984927	1.06403	13.5319	0.00519689	0.0323587
ENSMUSG00000074129.15	11.4894	8.64448	8.75185	19.4122	19.777	18.0755	Rpl13a	0.984548	3.84986	54.5265	4.45469e-05	0.00381805
ENSMUSG00000055963.13	1.65412	2.85431	2.60301	4.53085	3.65726	5.74536	Triqk	0.98342	1.83355	14.8584	0.00396969	0.0272892
ENSMUSG00000048442.16	4.02354	4.92029	3.03343	5.13497	9.36179	8.84188	Smim5	0.982952	2.57071	13.7977	0.00491554	0.0312482
ENSMUSG00000030498.16	2.19059	2.25626	1.70118	5.53771	3.39887	3.15248	Gas2	0.981876	1.62865	12.8078	0.00606215	0.035376
ENSMUSG00000071528.5	33.8648	30.6363	34.1261	61.9217	66.2481	66.7245	Atp5md	0.981472	5.61418	139.669	9.76898e-07	0.00187443
ENSMUSG00000078713.9	14.9318	13.3201	14.2038	28.4739	28.6817	26.6749	Tomm5	0.979532	4.39972	106.387	3.03935e-06	0.0026143
ENSMUSG00000031937.8	2.57059	2.82713	1.86515	4.10797	4.47219	5.54017	Vstm5	0.979168	1.85555	20.5132	0.00147353	0.015174
ENSMUSG00000078974.11	26.913	24.7917	27.4648	50.0408	53.0104	53.1259	Sec61g	0.978858	5.29594	138.615	1.0085e-06	0.00187443
ENSMUSG00000031673.7	7.86825	5.38241	7.64506	13.3711	12.8203	15.2401	Cdh11	0.976878	3.38568	37.482	0.000183562	0.00572754
ENSMUSG00000095526.3	0.938825	1.08736	0.717365	1.91303	2.04727	1.38038	Gm10243	0.976449	0.482448	11.9854	0.00727866	0.0398184
ENSMUSG00000025289.16	5.00707	4.86592	5.47247	8.73951	8.92451	12.5167	Prdx4	0.974179	2.93536	30.07	0.000405431	0.00810262
ENSMUSG00000062896.4	0.82706	0.924253	0.881334	1.47001	2.22616	1.47365	Rpl31-ps11	0.972833	0.436226	11.8829	0.00745038	0.0403852
ENSMUSG00000100215.2	1.14	1.16891	1.00431	2.37618	2.30566	1.80941	Gm8292	0.972418	0.754154	16.9697	0.00267155	0.0214056
ENSMUSG00000018570.18	1.54236	2.12034	1.98813	2.73865	4.92935	3.35768	2810408A11Rik	0.969515	1.503	12.6701	0.00624666	0.0359408
ENSMUSG00000044991.11	3.19648	3.09896	2.35706	5.23565	5.88342	5.6894	Shld1	0.967434	2.10404	30.227	0.000398117	0.00803107
ENSMUSG00000097493.4	3.12942	2.41937	3.46385	6.62512	5.10824	6.08112	9930014A18Rik	0.966716	2.18027	25.9756	0.000673469	0.0101766
ENSMUSG00000005983.16	2.52589	2.5281	2.35706	4.02743	5.9828	4.45825	1700037C18Rik	0.966627	1.88865	21.7024	0.00122748	0.0139391
ENSMUSG00000085586.2	0.737648	1.19609	1.10679	1.65124	2.16653	2.07057	Gm11613	0.963879	0.624151	13.2819	0.00547998	0.033285
ENSMUSG00000037628.11	2.36942	3.77856	3.64831	5.11483	6.43996	7.36823	Cdkn3	0.957964	2.2762	18.7311	0.00196678	0.0176997
ENSMUSG00000017723.12	57.9166	58.2007	59.0084	104.814	116.893	118.47	Wfdc2	0.957873	6.42533	150.086	7.21588e-07	0.00187443
ENSMUSG00000026124.5	0.894119	0.842701	0.63538	1.34919	1.84851	1.38038	Cfc1	0.957269	0.274604	11.6877	0.0077927	0.0415601
ENSMUSG00000051319.7	8.51648	7.74741	9.63319	15.3848	17.3521	17.5159	Mtln	0.950968	3.6728	58.9298	3.29155e-05	0.00339875
ENSMUSG00000032586.10	1.94471	1.22328	1.76267	3.42331	2.92183	3.32037	Traip	0.950189	1.31739	18.7609	0.00195757	0.0176602
ENSMUSG00000060288.14	8.94119	7.82896	7.99349	15.8681	15.762	16.2474	Ppih	0.949586	3.60483	74.5168	1.29776e-05	0.00285194
ENSMUSG00000073888.14	0.60353	0.706781	0.594388	0.986719	1.33172	1.32442	Ccl27a	0.947367	-0.035044	11.191	0.00875645	0.0445889
ENSMUSG00000102162.2	1.78824	1.08736	1.55771	2.75879	3.23985	2.68614	Gm2367	0.947189	1.16662	16.7506	0.00277813	0.0218561
ENSMUSG00000060538.15	9.61178	9.84057	9.28475	17.8616	20.0354	17.4413	Tmem219	0.946297	3.8146	75.7134	1.2173e-05	0.00285194
ENSMUSG00000082064.4	2.50353	2.33782	2.76698	5.8599	5.2275	3.69344	Rpl5-ps2	0.945495	1.92147	18.4873	0.0020493	0.0181052
ENSMUSG00000029669.15	1.92236	1.3592	1.33225	2.39632	3.538	2.96595	Tspan12	0.943752	1.20713	14.481	0.00427922	0.0284306
ENSMUSG00000026080.15	7.06354	6.74161	4.09923	12.6461	12.1644	9.36418	Chst10	0.942765	3.12645	19.4311	0.00175171	0.0166429
ENSMUSG00000116174.2	1.34118	1.54948	1.0453	2.57755	2.92183	1.9773	Gm10362	0.940558	0.965346	13.4939	0.00523871	0.0325092
ENSMUSG00000099881.2	2.63765	2.39218	1.74217	3.02057	4.37281	5.46555	2810013P06Rik	0.940535	1.73482	12.1792	0.00696244	0.0386141
ENSMUSG00000021760.6	7.39883	7.99207	9.61269	15.5861	14.0327	18.318	Gpx8	0.935762	3.61094	39.369	0.000153175	0.00539848
ENSMUSG00000046814.4	5.78942	4.5669	5.8619	10.9949	9.87858	10.3528	Gchfr	0.935558	2.99427	43.7172	0.000103632	0.004737
ENSMUSG00000048581.13	1.98941	1.79414	2.41854	4.73223	4.07466	3.20845	E130311K13Rik	0.935288	1.6293	17.6723	0.00235753	0.019779
ENSMUSG00000086938.10	2.01177	1.82132	2.17259	2.71851	5.42626	3.41364	4930481A15Rik	0.934045	1.57762	10.5808	0.0101169	0.0488243
ENSMUSG00000016252.8	74.6813	64.0453	66.592	127.508	134.186	130.147	Atp5e	0.931982	6.63788	128.776	1.37326e-06	0.0020419
ENSMUSG00000060143.8	78.2801	77.2566	74.7699	137.839	150.842	150.331	Gm10076	0.930826	6.80235	157.895	5.82407e-07	0.00187443
ENSMUSG00000118086.2	1.72118	2.2019	2.19309	3.10112	4.73059	3.80537	Gm52981	0.930457	1.59189	16.7771	0.00276426	0.0217931
ENSMUSG00000099719.2	0.581177	0.815517	0.90183	1.67138	1.37147	1.34307	Gm28802	0.925447	0.22192	11.2798	0.00856747	0.0439568
ENSMUSG00000020405.5	15.3341	16.2288	15.946	28.0712	31.9215	30.0512	Fabp6	0.922927	4.52256	96.4325	4.55523e-06	0.0026143
ENSMUSG00000042293.9	4.33648	5.35523	5.34949	7.37019	11.2103	9.88649	Gm5617	0.922774	2.8697	24.1442	0.000862324	0.0116894
ENSMUSG00000040139.15	7.01883	7.20373	8.58788	13.8946	14.1321	15.3147	9430038I01Rik	0.921989	3.47063	54.1738	4.56824e-05	0.00381805
ENSMUSG00000106930.2	1.65412	1.16891	0.963319	1.97344	2.8622	2.31307	Gm6450	0.91856	0.908172	11.3389	0.00844186	0.0437054
ENSMUSG00000032067.7	34.1106	39.5254	35.9912	55.7194	78.6112	72.6937	Pts	0.918463	5.72338	49.1982	6.61952e-05	0.00422109
ENSMUSG00000044026.4	4.62707	5.51833	5.8619	8.47773	9.71956	12.013	Slc35g1	0.917686	2.95651	28.0744	0.000515411	0.0090231
ENSMUSG00000082035.2	1.05059	0.869885	1.02481	1.44987	2.30566	1.84672	Rpl17-ps8	0.916267	0.565323	11.4895	0.00815322	0.0428015
ENSMUSG00000022820.5	15.9824	14.7337	18.6105	29.0176	30.1128	34.1737	Ndufb4	0.916053	4.57494	61.1926	2.83908e-05	0.00327219
ENSMUSG00000108414.2	2.74942	1.76695	1.94713	4.85305	3.23985	4.17844	Snhg1	0.915011	1.66915	14.5713	0.00420204	0.0281761
ENSMUSG00000028664.15	9.45531	8.29109	8.97731	16.6131	15.8216	17.9822	Ephb2	0.913417	3.69117	65.2005	2.21043e-05	0.00304744
ENSMUSG00000075266.6	1.34118	1.44075	1.80366	2.35604	3.1206	3.20845	Cenpw	0.912883	1.18224	15.679	0.00338859	0.0247071
ENSMUSG00000036975.6	1.4753	0.924253	1.25026	2.53728	2.12678	2.29441	Tmem177	0.91031	0.867913	14.6887	0.00410678	0.0277944
ENSMUSG00000081429.2	1.72118	1.25046	1.88564	2.67824	4.09454	2.4996	Rps27-ps1	0.907416	1.27071	11.0204	0.0090998	0.0455879
ENSMUSG00000030386.20	1.65412	1.22328	1.29126	2.96016	2.84233	2.07057	Zfp606	0.905246	1.04352	13.6973	0.00502073	0.031673
ENSMUSG00000025144.18	11.333	9.67747	10.4325	18.1436	19.936	20.6684	Cenpx	0.899576	3.91569	65.0547	2.23009e-05	0.00304744
ENSMUSG00000042462.5	9.76825	7.39402	7.58357	13.8946	15.6427	16.6765	Dctpp1	0.899024	3.57125	39.4476	0.000152051	0.00539348
ENSMUSG00000005674.10	10.7518	12.2599	11.7238	21.4259	20.9696	22.2912	Tomm40l	0.898763	4.05554	79.0868	1.02125e-05	0.00281202
ENSMUSG00000066704.7	2.74942	3.28925	2.76698	4.49058	6.81761	4.9619	Cyp2b19	0.893315	2.08177	17.9838	0.00223322	0.019051
ENSMUSG00000072762.10	2.74942	4.51253	4.03774	6.82649	8.18908	5.85728	4930522L14Rik	0.892162	2.43705	17.4338	0.00245782	0.0202692
ENSMUSG00000040767.11	8.04707	7.69304	6.9072	12.6058	13.1184	16.1915	Snrnp25	0.891528	3.43546	40.1288	0.000142704	0.00530466
ENSMUSG00000106918.4	5.96824	7.04063	6.64075	12.7468	11.747	11.8824	Mrpl33	0.89095	3.23173	52.3023	5.23355e-05	0.00395542
ENSMUSG00000032180.12	6.34824	6.30666	5.16503	10.4512	11.6476	10.7819	Tmed1	0.888827	3.08844	42.99	0.00011037	0.00479902
ENSMUSG00000063787.5	8.89648	8.23672	8.58788	15.3445	16.2788	16.0422	Chchd1	0.888412	3.61938	70.4744	1.62241e-05	0.00288681
ENSMUSG00000100017.3	1.83294	2.09316	1.72168	2.67824	3.75664	3.91729	2410022M11Rik	0.886819	1.44414	15.7181	0.00336314	0.0245612
ENSMUSG00000026281.16	17.3683	15.4676	18.754	26.8629	34.5253	34.1923	Dtymk	0.886686	4.61998	48.5715	6.95206e-05	0.00422109
ENSMUSG00000022013.5	9.99178	9.75902	10.412	18.3047	16.4378	21.0228	Dnajc15	0.885723	3.84609	52.0033	5.35021e-05	0.00397991
ENSMUSG00000026411.18	11.5341	15.1686	13.6094	20.8621	27.7475	25.5743	Tmem9	0.883569	4.25846	38.1562	0.000171917	0.00554496
ENSMUSG00000028461.13	4.8506	4.53971	4.73461	8.47773	7.83131	9.73726	Ccdc107	0.881877	2.75568	37.2584	0.000187647	0.00572754
ENSMUSG00000043681.6	32.0318	28.7878	26.4605	50.5442	56.8863	53.1819	Fam25c	0.880218	5.37063	81.4831	9.05123e-06	0.00274659
ENSMUSG00000117345.2	2.39177	2.12034	1.53721	3.98715	3.4585	3.58152	Gm7926	0.875633	1.53556	17.0676	0.00262346	0.0211948
ENSMUSG00000047965.10	8.56119	6.93189	8.05498	13.2704	15.2651	14.8111	Rpl9-ps7	0.875381	3.48658	47.7069	7.44539e-05	0.00427505
ENSMUSG00000078869.3	0.692942	0.97862	0.840342	1.47001	1.64974	1.45499	Gm14409	0.874984	0.300441	11.9357	0.00736281	0.04014
ENSMUSG00000001999.16	2.52589	1.93006	2.72599	3.54413	4.69083	5.03651	Blvra	0.87159	1.79459	16.4694	0.00292348	0.0225113
ENSMUSG00000055148.8	3.24118	2.03879	1.55771	4.53085	4.19392	3.76806	Klf2	0.869741	1.712	11.3341	0.00844873	0.0437258
ENSMUSG00000061477.5	637.552	684.572	655.569	1002.65	1383.89	1224	Rps7	0.868436	9.86331	54.0374	4.61275e-05	0.00381805
ENSMUSG00000022941.9	23.7389	35.1216	31.1951	46.9396	64.8368	52.2865	Ripply3	0.867637	5.40628	28.6715	0.000478993	0.00880364
ENSMUSG00000081769.10	1.87765	1.90287	1.78316	2.51714	4.35293	3.26441	Gm12216	0.867579	1.41727	12.2038	0.00692475	0.0384913
ENSMUSG00000081895.4	16.273	16.8812	16.9708	25.0103	34.5651	31.7673	Rpl17-ps10	0.866076	4.56294	45.6977	8.7667e-05	0.00448714
ENSMUSG00000075706.12	132.575	152.447	153.639	192.048	320.845	285.757	Gpx4	0.864594	7.68844	26.2279	0.000651467	0.010124
ENSMUSG00000035215.10	6.25883	6.11638	6.33331	8.2965	14.2514	11.528	Lsm7	0.864255	3.14656	19.2046	0.00181794	0.0169899
ENSMUSG00000027805.17	3.59883	5.95327	5.77991	6.46402	11.1904	10.129	Pfn2	0.864137	2.85641	11.8087	0.00756998	0.0407975
ENSMUSG00000029059.10	3.15177	4.10477	3.79179	4.51072	7.77168	7.66669	Prxl2b	0.860425	2.38473	13.1219	0.00566523	0.0340211
ENSMUSG00000073616.11	25.5047	26.1781	25.3947	44.4426	48.8363	46.5598	Cops9	0.859749	5.17833	111.468	2.50547e-06	0.0026143
ENSMUSG00000042670.6	28.7459	31.7508	30.6827	49.9401	59.0131	56.0359	Immp1l	0.856243	5.41793	85.1809	7.56037e-06	0.0026143
ENSMUSG00000023367.15	12.7859	12.9395	14.8392	26.2588	22.2815	24.9774	Tmem176a	0.855418	4.25344	59.2009	3.23281e-05	0.00338104
ENSMUSG00000074578.15	4.64942	3.07178	3.23839	6.70566	7.35427	5.87593	Zfas1	0.855254	2.38028	19.313	0.00178596	0.0168073
ENSMUSG00000028898.16	19.9836	19.1103	23.1401	30.8098	43.0921	38.7625	Trnau1ap	0.853827	4.86839	38.5178	0.000166044	0.00547455
ENSMUSG00000063683.13	2.2353	1.73977	1.88564	3.54413	3.18023	3.89863	Glyat	0.852691	1.48748	18.8016	0.0019441	0.0175618
ENSMUSG00000113061.2	41.6436	31.0984	34.2081	66.9761	67.4804	58.8899	Rps18-ps5	0.852536	5.64698	52.352	5.21385e-05	0.00395542
ENSMUSG00000002308.17	5.70001	4.70281	4.16072	11.6393	6.71823	7.9465	Cd320	0.852491	2.77954	13.7741	0.00493951	0.0313334
ENSMUSG00000042745.10	55.1671	64.3171	59.2133	125.474	128.262	68.7577	Id1	0.851923	6.38518	16.61	0.00284867	0.0221264
ENSMUSG00000054196.8	1.45294	1.5223	1.5782	2.75879	2.20628	3.24575	Cthrc1	0.851855	1.12611	13.9196	0.00479517	0.0307193
ENSMUSG00000039640.8	24.1636	22.5355	23.1811	40.6971	45.8748	39.6019	Mrpl12	0.851655	5.0327	85.5505	7.42853e-06	0.0026143
ENSMUSG00000105866.2	1.94471	1.57667	1.86515	4.14825	3.04109	2.63018	Gm6745	0.851249	1.37251	12.5859	0.00636308	0.0363033
ENSMUSG00000028145.10	1.38588	1.16891	1.66019	2.37618	2.36529	2.94729	Them4	0.851035	1.02982	13.8898	0.00482494	0.0308435
ENSMUSG00000083992.2	8.11413	8.56293	7.07117	13.1294	17.2726	12.2928	Gm11478	0.850146	3.47614	28.041	0.000517518	0.00903034
ENSMUSG00000025204.11	35.1389	32.9469	34.7615	56.9277	65.2543	63.1803	Ndufb8	0.849268	5.58778	99.2416	4.04825e-06	0.0026143
ENSMUSG00000039438.8	13.0541	17.9957	14.8187	17.6603	38.123	26.4883	Ttc36	0.847862	4.42031	11.2712	0.00857313	0.0439568
ENSMUSG00000029810.16	17.6365	20.5782	18.6515	35.7837	33.8694	32.4762	Tmem176b	0.846489	4.73091	77.5793	1.10361e-05	0.00283625
ENSMUSG00000015289.5	15.3341	14.9783	15.8435	24.5874	29.914	28.5216	Lage3	0.846126	4.43218	64.5163	2.30456e-05	0.00304744
ENSMUSG00000022474.16	36.3906	41.3467	40.7873	50.9469	94.2142	67.6012	Pmm1	0.844445	5.78847	19.1016	0.00184897	0.0171612
ENSMUSG00000048706.4	3.57648	3.42517	2.72599	5.51757	5.2275	6.60343	Lurap1l	0.843765	2.19146	21.7301	0.00122227	0.0139391
ENSMUSG00000042737.10	7.06354	7.36684	6.68174	10.6727	15.3843	11.7705	Dpm3	0.843719	3.30434	27.5027	0.000553453	0.00929016
ENSMUSG00000006777.8	16.4965	17.9686	16.2329	22.7952	41.5814	26.451	Krt23	0.842713	4.56336	16.8465	0.00272908	0.0215959
ENSMUSG00000002661.15	10.9753	9.02505	11.0474	16.1298	20.6317	19.0828	Alkbh7	0.841874	3.86217	38.9893	0.000158761	0.00546056
ENSMUSG00000002804.5	14.3059	14.2172	13.507	20.6003	29.596	25.0893	Nudt14	0.841825	4.2935	37.0121	0.00019224	0.00572754
ENSMUSG00000020372.16	1064.11	1080.18	1082.63	1756	2171.66	1847.47	Rack1	0.839692	10.5511	71.0233	1.57281e-05	0.00288681
ENSMUSG00000020444.20	16.5859	14.2987	18.1186	21.3051	33.929	32.6441	Guk1	0.839085	4.5157	21.8508	0.00120016	0.0138657
ENSMUSG00000115193.2	3.39765	3.56109	3.46385	6.5647	6.6586	5.42824	Gm6533	0.838787	2.29285	27.8355	0.000530957	0.00913579
ENSMUSG00000086567.2	6.34824	7.12218	5.61594	10.6727	13.0389	10.2596	Gm2830	0.838322	3.15322	30.5561	0.00038313	0.00788
ENSMUSG00000030532.7	4.5153	4.51253	4.30419	9.48459	7.17538	7.16304	Hddc3	0.837056	2.64324	25.8036	0.000688833	0.0102863
ENSMUSG00000032333.7	5.32001	6.36103	6.06686	9.10198	11.7668	10.7259	Stoml1	0.835105	3.04956	31.7469	0.000334571	0.00742157
ENSMUSG00000082769.4	1.36353	1.14172	1.02481	1.81234	2.46467	2.01461	Gm15793	0.834511	0.756703	11.7077	0.00775096	0.0413821
ENSMUSG00000037072.17	122.964	137.143	132.774	215.024	231.52	253.281	Selenof	0.833121	7.50918	92.8465	5.32038e-06	0.0026143
ENSMUSG00000036513.16	15.0212	15.6036	16.2124	26.0373	28.1251	29.1745	Commd2	0.831051	4.44319	77.3488	1.11694e-05	0.00283625
ENSMUSG00000096842.2	74.0331	58.69	57.6761	98.1282	121.206	119.104	Gm10736	0.829628	6.46268	45.6485	8.80235e-05	0.00448714
ENSMUSG00000020267.7	77.3413	72.3635	75.5898	118.547	142.693	138.877	Hint1	0.828388	6.70451	85.7577	7.35581e-06	0.0026143
ENSMUSG00000044201.11	2.50353	3.56109	3.29988	4.85305	6.04243	5.65209	Cdc25c	0.828278	2.12853	19.6244	0.00169766	0.0163065
ENSMUSG00000037089.12	23.0236	21.9918	20.2912	36.71	38.6596	40.4227	Slc35b2	0.827102	4.9184	82.827	8.471e-06	0.00273816
ENSMUSG00000040722.8	1.38588	1.87569	1.78316	2.55742	3.02121	3.32037	Scamp5	0.826668	1.24952	14.4539	0.00430235	0.0284914
ENSMUSG00000062328.9	630.287	683.131	662.948	996.667	1292.24	1215.81	Rpl17	0.826487	9.83538	59.4623	3.17738e-05	0.00337461
ENSMUSG00000030272.16	6.14707	8.34546	6.12835	10.9546	12.9793	12.3115	Camk1	0.824895	3.25253	28.5624	0.000485431	0.00884544
ENSMUSG00000050608.12	36.2118	33.5177	34.8639	57.8741	65.4928	61.7253	Micos10	0.822911	5.59512	97.4146	4.36952e-06	0.0026143
ENSMUSG00000024810.17	3.57648	3.45236	3.99675	7.83334	5.82379	5.95055	Il33	0.822875	2.36788	21.405	0.00128381	0.0142386
ENSMUSG00000090266.11	9.16472	8.26391	7.91151	13.0287	15.444	16.2847	Mettl23	0.821571	3.55341	39.5966	0.000149942	0.00538381
ENSMUSG00000070343.4	7.37648	7.50276	8.13697	12.9079	16.5769	11.2855	Gm10288	0.821501	3.41783	25.9544	0.000675234	0.010193
ENSMUSG00000042569.14	12.0483	11.1182	11.2934	20.7815	19.0018	21.0787	Dhrs7b	0.819896	3.99499	64.5889	2.29441e-05	0.00304744
ENSMUSG00000059291.16	460.583	481.699	470.017	764.748	924.869	802.522	Rpl11	0.81936	9.34606	81.8861	8.87221e-06	0.00274659
ENSMUSG00000017724.15	2.92824	2.12034	1.6192	3.96701	3.59763	4.14113	Etv4	0.817507	1.63982	12.5763	0.00637596	0.0363224
ENSMUSG00000037499.10	12.2271	10.1668	10.2481	15.5257	21.5858	20.3326	Nenf	0.814559	3.91385	29.5308	0.000432015	0.00840497
ENSMUSG00000053600.9	1.56471	1.14172	1.53721	2.39632	2.34542	2.79806	Zfp472	0.813766	1.01494	13.5692	0.00515646	0.0322478
ENSMUSG00000062006.13	221.004	218.477	215.005	313.475	418.041	418.87	Rpl34	0.813742	8.233	50.8613	5.82724e-05	0.00401136
ENSMUSG00000047843.17	29.193	30.4188	28.4076	41.7644	59.828	53.014	Bri3	0.813596	5.33965	39.7969	0.000147159	0.005363
ENSMUSG00000082475.3	6.86236	5.27368	5.49297	10.5519	10.7531	9.75591	Gm7206	0.812927	3.03069	32.4365	0.000309889	0.00708173
ENSMUSG00000028699.10	33.9318	40.1506	27.6698	59.3844	66.7251	51.8574	Tspan1	0.809792	5.54448	31.3251	0.000350826	0.00762532
ENSMUSG00000028629.10	2.41412	2.2019	2.15209	5.27593	3.29948	3.32037	Exo5	0.808933	1.66165	11.0944	0.00894006	0.045082
ENSMUSG00000078862.11	2.43647	3.91448	3.29988	4.41003	6.22132	6.11843	Gm14326	0.808885	2.15481	13.3867	0.00535597	0.0329068
ENSMUSG00000004032.11	8.04707	9.48718	7.13266	13.0489	15.0663	14.8484	Gstm5	0.808876	3.50146	34.6705	0.000243874	0.00631498
ENSMUSG00000056486.19	1.63177	0.869885	1.27076	2.29563	2.16653	2.2571	Chn1	0.808816	0.852266	10.4584	0.0104275	0.0496876
ENSMUSG00000063882.13	87.3331	87.0428	85.5304	129.623	162.092	163.015	Uqcrh	0.807153	6.8968	66.5202	2.0415e-05	0.00304744
ENSMUSG00000028212.17	4.62707	2.93586	3.36137	7.41046	5.66478	6.17439	Ccne2	0.807126	2.34666	15.9019	0.00324792	0.0240099
ENSMUSG00000026096.15	1.58706	1.90287	1.98813	2.57755	3.69701	3.30171	Osgepl1	0.806234	1.35803	13.3156	0.00543779	0.0331941
ENSMUSG00000045996.13	6.30354	6.98626	7.13266	11.1157	12.1445	12.4047	Polr2k	0.804826	3.23333	43.4375	0.00010616	0.00477935
ENSMUSG00000078570.11	7.1753	5.54552	6.70224	11.8608	12.1246	10.0917	1110065P20Rik	0.80283	3.16584	30.7689	0.000373847	0.00788
ENSMUSG00000062083.2	2.05647	1.90287	1.86515	3.3629	3.51812	3.28306	Rpl13a-ps1	0.801832	1.4429	19.8528	0.00163659	0.0160144
ENSMUSG00000042770.9	3.39765	4.24069	4.07873	5.43703	8.12945	6.77131	Hebp1	0.799211	2.43218	17.2211	0.00255212	0.0208274
ENSMUSG00000068617.6	2.12353	2.44655	2.1316	3.76564	4.23368	3.60017	Efcab1	0.797305	1.63342	19.4125	0.0017574	0.0166651
ENSMUSG00000044165.13	2.63765	2.82713	2.84896	4.41003	4.47219	5.54017	Bcl2l15	0.797136	1.943	20.3703	0.00150695	0.0153999
ENSMUSG00000032565.10	4.42589	6.19793	6.80472	8.55828	12.0054	9.69995	Nudt16	0.795383	3.00082	16.6545	0.00282584	0.0220728
ENSMUSG00000045100.12	1.76588	2.44655	2.17259	3.48372	3.23985	4.25306	Slc25a26	0.793106	1.55913	14.3459	0.00439618	0.0288722
ENSMUSG00000002580.8	42.6271	43.6573	42.263	73.6415	72.3501	76.6669	Mien1	0.79283	5.87261	117.416	2.01888e-06	0.00230913
ENSMUSG00000008668.16	698.329	710.587	695.188	948.801	1391.49	1304.23	Rps18	0.792548	9.90413	34.657	0.000244207	0.00631498
ENSMUSG00000042312.11	2.92824	3.75138	3.03343	5.01415	5.82379	5.83863	S100a13	0.791311	2.15408	21.5305	0.00125963	0.0140907
ENSMUSG00000010362.10	8.82942	10.0852	8.64937	15.0022	17.8291	14.7365	Rdm1	0.791034	3.65257	38.753	0.000162365	0.00546833
ENSMUSG00000026278.15	80.1578	81.443	79.6275	115.788	152.313	149.025	Bok	0.790277	6.77851	53.3415	4.85006e-05	0.00382018
ENSMUSG00000086029.8	3.26353	3.86011	3.97625	6.92717	6.14181	6.11843	Pax6os1	0.788916	2.35118	25.4878	0.000718318	0.0105383
ENSMUSG00000022469.18	7.75648	6.19793	5.00106	8.33677	13.2774	11.0244	Rapgef3	0.787476	3.11341	13.5461	0.00517933	0.0323072
ENSMUSG00000071302.11	4.04589	5.68144	5.12403	10.1693	7.4139	7.90919	2610044O15Rik8	0.784507	2.76055	18.0966	0.00219011	0.0188562
ENSMUSG00000042616.9	1.94471	1.82132	2.1111	3.3629	3.49825	3.32037	Oscp1	0.784431	1.44971	18.8617	0.0019247	0.0175251
ENSMUSG00000046909.10	2.66	2.47373	2.25458	4.00729	4.59145	4.10383	Tefm	0.78363	1.76642	20.2319	0.00154035	0.0155594
ENSMUSG00000096956.3	1.49765	2.06598	1.86515	3.48372	3.14047	2.68614	Snhg18	0.783123	1.32618	13.3134	0.00544044	0.0331941
ENSMUSG00000063856.9	223.91	214.59	216.501	341.667	395.143	390.087	Gpx1	0.782768	8.21452	92.8041	5.33033e-06	0.0026143
ENSMUSG00000023913.18	19.0224	28.2441	25.1078	36.0857	47.0077	41.0756	Pla2g7	0.781575	5.03612	25.8544	0.000684151	0.0102444
ENSMUSG00000066116.4	4.91765	4.59408	4.52965	9.60541	7.95056	6.62208	Gm10154	0.781033	2.68345	20.5202	0.00147167	0.015174
ENSMUSG00000039001.13	214.432	213.122	211.336	300.406	425.514	370.501	Rps21	0.779185	8.1763	43.2447	0.000107938	0.00479423
ENSMUSG00000045107.6	4.76118	3.09896	4.07873	7.57156	5.72441	7.33093	Saysd1	0.776542	2.45592	15.8973	0.00325064	0.0240108
ENSMUSG00000004285.13	51.233	53.5795	51.7118	79.8236	99.4417	88.7732	Atp6v1f	0.776337	6.14602	68.2285	1.84582e-05	0.00297196
ENSMUSG00000073987.5	20.8777	27.7548	21.439	32.2597	41.5218	45.7763	Ggh	0.775509	4.98454	24.9508	0.000771943	0.0109732
ENSMUSG00000024731.16	2.36942	2.06598	2.74648	3.72537	3.75664	4.88728	Ms4a10	0.773927	1.72977	14.4612	0.00429537	0.028487
ENSMUSG00000064341.1	603.955	636.022	597.585	1072.3	852.698	1216.52	mt-Nd1	0.773732	9.6968	38.4898	0.000166488	0.00547455
ENSMUSG00000040302.18	1.83294	1.63103	1.55771	3.16153	3.02121	2.42499	Rbm48	0.773706	1.21645	13.4497	0.0052866	0.0326945
ENSMUSG00000038717.10	70.0766	66.7365	66.264	109.405	124.923	112.202	Atp5l	0.770868	6.51819	91.9922	5.52541e-06	0.0026143
ENSMUSG00000001289.13	104.12	114.499	104.12	148.491	200.195	201.628	Pfdn5	0.770353	7.18552	40.4374	0.000138694	0.00528514
ENSMUSG00000074196.11	44.773	44.2282	42.7549	70.3591	89.3842	64.9897	Clca4c-ps	0.770289	5.89409	41.6254	0.000124516	0.00501206
ENSMUSG00000036748.17	16.0941	19.9258	21.6234	25.5137	38.8186	33.9685	Cuedc2	0.769969	4.70309	20.9975	0.00136629	0.0146576
ENSMUSG00000007872.4	23.6271	20.2792	19.0204	32.3	39.6336	35.3116	Id3	0.769219	4.82875	43.1792	0.000108555	0.00479423
ENSMUSG00000116637.2	6.70589	5.95327	4.89858	12.183	9.65993	8.02111	Gm8130	0.767783	2.99205	15.954	0.00321618	0.023851
ENSMUSG00000021876.16	4.73883	4.48534	3.89427	8.75965	7.09588	6.4542	Rnase4	0.767649	2.57471	20.0173	0.00159361	0.0158179
ENSMUSG00000047037.6	1.76588	1.90287	2.00862	2.94002	3.27961	3.45094	Nipa1	0.767545	1.38529	16.5223	0.00289558	0.0223927
ENSMUSG00000090733.7	293.45	315.469	314.472	483.996	598.658	486.247	Rps27	0.76475	8.69849	59.292	3.21331e-05	0.00338104
ENSMUSG00000044197.9	1.58706	1.5223	1.20927	2.05399	2.50443	2.70479	Gpr146	0.761615	0.987058	11.1363	0.00885342	0.0448676
ENSMUSG00000039410.17	1.81059	2.22908	1.55771	3.00043	3.47837	2.89133	Prdm16	0.760014	1.347	12.9753	0.00584709	0.0347762
ENSMUSG00000041881.14	32.8812	34.0886	31.728	46.6175	62.9883	57.3976	Ndufa7	0.759607	5.47052	43.2325	0.000108053	0.00479423
ENSMUSG00000040564.15	26.0859	18.7297	21.6439	39.6701	34.2471	38.7438	Apoc1	0.758608	4.90266	35.0453	0.000234549	0.00626534
ENSMUSG00000016833.15	5.58824	4.8931	7.07117	9.86719	10.8724	9.15899	Mrps18c	0.755763	2.99408	21.7949	0.00121033	0.0139144
ENSMUSG00000023039.18	46.8071	44.5272	34.5565	46.9598	89.7022	75.5291	Krt7	0.754926	5.81767	12.0899	0.00710229	0.0391809
ENSMUSG00000026939.13	7.01883	7.7746	6.96869	11.015	13.3569	12.2555	Tmem141	0.754751	3.29068	34.6909	0.00024336	0.00631498
ENSMUSG00000036594.16	2.34706	2.47373	3.03343	4.7725	4.79021	3.78671	H2-Aa	0.754077	1.84345	15.3304	0.00362113	0.0257239
ENSMUSG00000057137.10	4.69412	6.85034	5.43148	8.73951	9.77919	9.88649	Tmem140	0.753683	2.92891	21.9532	0.001182	0.0137413
ENSMUSG00000069899.4	2.14589	2.39218	2.37755	3.40317	3.97528	4.25306	Gm12166	0.752954	1.65317	16.7852	0.00276008	0.0217832
ENSMUSG00000004945.16	28.9471	29.5217	26.8704	48.2687	49.055	46.3546	Tmem242	0.752378	5.25642	84.6195	7.76619e-06	0.00262444
ENSMUSG00000029401.9	3.91177	4.59408	3.60732	7.02786	6.97662	6.26766	Rilpl2	0.751599	2.44594	23.4147	0.000955452	0.0123017
ENSMUSG00000058064.7	30.1318	22.7257	26.0916	46.3959	48.081	38.6506	Gm10036	0.751096	5.14582	34.979	0.000236164	0.00626534
ENSMUSG00000100691.2	3.44236	2.90868	2.68499	4.10797	5.58527	5.4842	2010320M18Rik	0.750395	2.03224	14.8433	0.00398129	0.0272892
ENSMUSG00000013822.8	43.2307	38.0031	40.3364	68.9898	67.6792	67.7318	Elof1	0.748841	5.76515	88.1063	6.58983e-06	0.0026143
ENSMUSG00000059534.9	38.6259	37.7041	40.6233	52.0343	73.8011	70.5485	Uqcr10	0.747339	5.70821	33.2321	0.000284102	0.00688793
ENSMUSG00000051234.7	40.7271	43.7117	43.7593	66.7949	75.4508	72.8802	Rnf7	0.746979	5.83988	82.3442	8.67401e-06	0.00274412
ENSMUSG00000032491.15	1.69883	1.71259	1.53721	2.45673	3.02121	2.79806	Nradd	0.746631	1.1739	13.7132	0.00500363	0.0316188
ENSMUSG00000039461.13	15.2	16.4191	17.1143	23.2987	30.391	28.0739	Tcta	0.746441	4.44665	38.4712	0.000166788	0.00547455
ENSMUSG00000030744.14	756.402	725.919	724.723	1129.17	1309.95	1258.55	Rps3	0.744499	9.94277	75.3148	1.24332e-05	0.00285194
ENSMUSG00000067344.8	2.66	2.50092	2.48003	4.2288	4.65108	3.93594	Rps25-ps1	0.743911	1.79196	18.9913	0.00188343	0.0173393
ENSMUSG00000047721.9	12.6518	11.1454	11.9902	19.4726	21.5858	18.9709	Bola2	0.743754	4.00233	48.1664	7.17808e-05	0.00426923
ENSMUSG00000036992.11	9.29884	7.23092	7.82953	13.069	14.3706	13.4307	Nxt1	0.742735	3.45002	33.0859	0.000288644	0.00688793
ENSMUSG00000024208.17	37.0612	34.4692	33.4907	52.3968	58.9534	64.1503	Uqcc2	0.741043	5.54876	57.9884	3.50531e-05	0.0034412
ENSMUSG00000078546.9	1.54236	2.365	1.94713	2.94002	3.65726	3.09652	Zfp995	0.740746	1.40127	11.5126	0.008105	0.0426445
ENSMUSG00000090258.8	4.49295	4.70281	4.40667	6.24251	8.66611	7.75996	Churc1	0.739784	2.60868	20.1236	0.00156681	0.0157153
ENSMUSG00000054612.5	6.10236	6.55132	6.78422	10.1894	12.7209	9.56938	Mgmt	0.739064	3.12224	24.6477	0.000804502	0.0112389
ENSMUSG00000044424.5	33.06	29.9023	28.2437	46.5973	58.8143	46.7277	Gm9493	0.738168	5.34386	40.415	0.00013898	0.00528514
ENSMUSG00000039016.6	16.5188	16.7453	18.1391	22.3119	29.3376	34.0618	Timm8b	0.737437	4.51794	23.811	0.000903329	0.0119387
ENSMUSG00000039759.11	3.08471	3.3708	3.27938	4.53085	6.14181	5.52151	Thap3	0.736534	2.12942	17.4823	0.00243699	0.0201824
ENSMUSG00000028636.15	4.80589	3.77856	3.60732	7.77293	5.86354	6.65939	Ppcs	0.733291	2.4513	16.5687	0.00287049	0.022253
ENSMUSG00000027566.16	109.172	115.151	110.187	158.902	194.312	202.766	Psma7	0.733238	7.21404	54.4171	4.48928e-05	0.00381805
ENSMUSG00000075486.11	18.2177	17.1259	16.6839	29.5412	29.6556	27.2718	Commd6	0.732642	4.53218	63.5317	2.44897e-05	0.00304744
ENSMUSG00000037251.6	4.06824	4.10477	3.91476	6.68553	6.4002	6.9392	Pomk	0.730067	2.43462	27.3795	0.000562142	0.00932867
ENSMUSG00000039182.7	5.34236	5.46396	5.00106	10.129	8.48723	7.57342	AW209491	0.729221	2.81805	22.3598	0.0011129	0.0133665
ENSMUSG00000049960.5	14.5294	14.8152	13.6709	22.1106	22.9771	26.1153	Mrps16	0.728961	4.25488	48.308	7.09803e-05	0.00423858
ENSMUSG00000117810.2	3.50942	3.58827	2.82847	6.00086	6.14181	4.25306	Gm8934	0.728933	2.14965	12.8823	0.00596447	0.0351648
ENSMUSG00000024902.6	13.4341	14.6793	14.6547	21.4058	26.694	22.6643	Mrpl11	0.726764	4.24618	40.1906	0.000141887	0.005301
ENSMUSG00000036632.10	10.2153	10.7105	12.1542	16.3715	17.3322	21.0601	Alg5	0.725905	3.87758	29.7244	0.00042222	0.00827139
ENSMUSG00000071506.5	4.02354	4.13195	4.05824	6.36333	6.95674	6.86458	Tmem139	0.725655	2.4473	27.0867	0.000583366	0.00948635
ENSMUSG00000038900.18	689.545	703.791	694.614	1041.9	1290.22	1118.37	Rpl12	0.724716	9.85039	57.9356	3.51781e-05	0.0034412
ENSMUSG00000020163.13	49.9365	48.4689	47.8585	72.6749	87.4761	81.1811	Uqcr11	0.722478	6.01469	67.0871	1.97387e-05	0.00304744
ENSMUSG00000050621.8	18.1059	17.8598	18.508	29.3398	34.903	25.6862	Rps27rt	0.722025	4.59228	34.8396	0.000239604	0.00629449
ENSMUSG00000053398.12	88.7637	88.7283	100.308	134.556	167.797	155.852	Phgdh	0.721554	6.93928	52.2827	5.24055e-05	0.00395542
ENSMUSG00000010607.9	10.2153	9.18816	8.64937	15.2438	15.8017	15.1468	Pigyl	0.71977	3.63563	41.3082	0.000128126	0.00508981
ENSMUSG00000036731.8	92.9437	116.673	90.47	123.078	192.145	178.535	Cysrt1	0.71959	7.04833	18.5579	0.00202462	0.0179941
ENSMUSG00000003380.12	54.586	57.4396	55.524	69.1912	111.527	95.0968	Rabac1	0.719485	6.20847	22.2216	0.00113572	0.0134845
ENSMUSG00000033318.8	7.95766	7.04063	7.58357	10.0887	14.6092	12.5167	Gstt2	0.718177	3.32515	20.8548	0.00139682	0.0148035
ENSMUSG00000044986.11	13.4788	15.3317	16.8273	21.446	25.4617	28.1672	Tst	0.717805	4.33455	29.332	0.000442353	0.00848691
ENSMUSG00000034175.14	3.93412	3.94167	3.54583	5.6384	6.47971	6.60343	Rhbdd3	0.717223	2.34409	22.1458	0.00114869	0.0135662
ENSMUSG00000016510.12	7.55531	6.49695	7.03018	11.8608	11.8463	11.0244	Mtif3	0.716381	3.2262	35.0991	0.000233265	0.00626534
ENSMUSG00000045237.6	7.28707	6.00764	7.39911	12.0017	11.0712	11.099	Eola1	0.71633	3.20186	30.5218	0.000384652	0.00788086
ENSMUSG00000060152.15	13.5235	13.3473	11.0269	19.2511	22.0628	20.7989	Pop5	0.716003	4.06366	37.0551	0.000191427	0.00572754
ENSMUSG00000043510.13	9.67884	10.2483	8.4854	14.8008	16.5968	15.1282	Hscb	0.715714	3.64875	36.2002	0.000208473	0.00597262
ENSMUSG00000049760.7	43.8789	43.9836	43.4518	64.2173	78.6907	72.6564	Micos13	0.715209	5.85471	61.273	2.82441e-05	0.00327219
ENSMUSG00000001761.8	11.0647	10.493	11.4163	21.2849	14.8676	18.0568	Smo	0.714857	3.86655	24.7658	0.000791611	0.0111463
ENSMUSG00000063457.15	646.739	645.509	651.019	946.465	1211.75	1030.94	Rps15	0.714679	9.74055	50.1211	6.16463e-05	0.00414351
ENSMUSG00000023939.8	26.0636	26.0694	25.0873	38.6432	45.5965	42.2508	Mrpl14	0.712379	5.08775	61.0664	2.86217e-05	0.00327219
ENSMUSG00000057657.5	9.14237	7.39402	7.23514	14.0154	14.5098	10.5021	Rps18-ps3	0.712242	3.39511	18.8139	0.00193954	0.0175515
ENSMUSG00000036781.14	44.4824	44.3913	42.0991	65.4457	75.1328	73.8689	Rps27l	0.711762	5.84863	71.5066	1.53075e-05	0.00288111
ENSMUSG00000046441.6	2.77177	2.77276	2.56202	4.6114	3.81627	4.81267	Cmtr2	0.711612	1.85238	16.1754	0.00308638	0.0231892
ENSMUSG00000020133.9	20.7436	21.285	19.7993	35.1997	32.8557	33.0731	2310011J03Rik	0.710696	4.76626	68.1082	1.85885e-05	0.00297196
ENSMUSG00000113902.2	34.0436	27.4286	30.1908	50.5643	48.5581	50.9247	Ndufb1	0.709529	5.33422	54.2724	4.53585e-05	0.00381805
ENSMUSG00000025381.4	26.5777	28.081	27.5263	40.4152	46.6698	47.0448	Cnpy2	0.707218	5.17424	59.8327	3.10099e-05	0.00331716
ENSMUSG00000062753.15	12.2718	12.8852	12.4002	15.9486	20.8901	24.3805	AI413582	0.707116	4.04604	20.8696	0.00139359	0.0147923
ENSMUSG00000097906.2	18.3741	21.5568	16.9913	37.3947	31.3252	24.026	Gm9625	0.707102	4.64356	18.2731	0.00212481	0.0185095
ENSMUSG00000041625.16	5.9906	7.36684	7.68605	8.53814	12.7805	12.983	Ggact	0.706705	3.2141	13.9385	0.00477491	0.0306423
ENSMUSG00000025290.18	824.065	839.901	834.787	1291.86	1425.62	1359.49	Rps24	0.706289	10.098	79.7497	9.87341e-06	0.00281202
ENSMUSG00000033739.9	1.56471	1.33201	1.47572	2.53728	2.26591	2.36903	Fkbpl	0.705965	0.983369	11.97	0.00729977	0.0398994
ENSMUSG00000018923.14	6.99648	6.22511	6.31281	9.76651	10.5544	11.5467	Med11	0.705479	3.10814	29.5271	0.000432224	0.00840497
ENSMUSG00000010054.5	14.0824	14.0269	12.8306	23.2785	22.6392	20.7243	Tusc2	0.703888	4.16863	48.5898	6.94217e-05	0.00422109
ENSMUSG00000038268.5	2.12353	1.84851	2.00862	3.46359	2.70319	3.60017	Ovca2	0.703441	1.4216	12.0053	0.00724045	0.0396678
ENSMUSG00000007039.13	3.3753	4.07759	3.54583	5.33634	6.91699	5.57747	Ddah2	0.703212	2.27989	16.4798	0.00291759	0.0224892
ENSMUSG00000029910.15	12.7188	10.6561	11.6418	16.7541	17.69	22.6084	Mad2l1	0.702739	3.94512	24.5998	0.000809765	0.0112527
ENSMUSG00000009927.10	381.945	370.218	369.648	533.855	648.388	643.275	Rps25	0.702484	8.94039	57.9887	3.50525e-05	0.0034412
ENSMUSG00000019689.5	3.64353	3.94167	4.16072	5.21552	6.91699	6.9765	Fmc1	0.702245	2.37781	16.49	0.00291212	0.0224587
ENSMUSG00000006360.12	51.3001	38.7914	42.427	74.3261	64.9164	76.499	Crip1	0.702014	5.86049	35.9863	0.000213015	0.00602152
ENSMUSG00000029162.16	8.49413	10.1124	8.95681	12.3843	17.6105	14.6805	Khk	0.70073	3.59606	21.042	0.00135699	0.0146025
ENSMUSG00000102193.2	4.26942	3.61546	3.66881	5.69881	6.30082	6.78997	Gm7299	0.700365	2.35398	19.9882	0.00160105	0.0158387
ENSMUSG00000012483.5	7.26472	7.28529	8.87483	10.6928	13.5756	13.897	Rpa3	0.700114	3.36772	21.7615	0.00121638	0.0139341
ENSMUSG00000083344.3	5.05177	4.67563	4.32469	8.39718	6.89711	7.51746	Gm7363	0.69995	2.63164	22.2126	0.00113733	0.0134857
ENSMUSG00000029446.15	7.1753	6.17075	6.74323	10.6525	8.96426	13.039	Psph	0.699054	3.14535	18.1413	0.00217333	0.0187553
ENSMUSG00000036850.5	12.6294	11.3085	11.6623	16.6131	22.7982	18.4299	Mrpl41	0.698784	3.96615	26.0254	0.000668963	0.0101395
ENSMUSG00000110057.2	10.1259	7.33965	7.33762	12.8274	14.629	12.8524	Gm2225	0.6977	3.44725	20.8239	0.00140352	0.0148217
ENSMUSG00000057863.7	233.387	208.609	209.88	313.434	392.738	350.877	Rpl36	0.697305	8.1542	50.2453	6.10638e-05	0.00414351
ENSMUSG00000095362.8	5.76707	7.74741	8.07548	10.9143	12.1246	11.9197	Gm14325	0.696365	3.24473	21.579	0.0012503	0.0140413
ENSMUSG00000100627.7	3.10706	4.8931	4.52965	5.8599	7.47353	6.84593	A830008E24Rik	0.694824	2.46031	12.6033	0.00633759	0.0362158
ENSMUSG00000008822.16	4.00118	4.94747	4.63213	5.41689	8.78537	7.68535	Acyp1	0.693736	2.57643	11.583	0.00797265	0.042202
ENSMUSG00000021213.13	29.1036	34.9585	33.1218	46.0939	58.0789	52.8834	Akr1c13	0.693543	5.40692	38.6626	0.000163762	0.00547455
ENSMUSG00000022130.11	7.57766	8.12799	6.80472	12.3441	10.6736	13.2069	Tgds	0.691935	3.29896	26.0907	0.000663291	0.0101395
ENSMUSG00000113113.2	3.44236	3.83293	3.11541	5.67867	6.0623	4.9619	Gm2614	0.691546	2.19093	17.1894	0.00256664	0.0208543
ENSMUSG00000025264.13	7.62236	6.49695	7.39911	11.7802	10.4152	12.6472	Tsr2	0.69139	3.24035	27.1668	0.000577422	0.0094452
ENSMUSG00000022354.5	19.4471	18.1588	19.7993	31.3938	31.8619	29.5475	Ndufb9	0.691304	4.64907	60.3652	2.99503e-05	0.00329875
ENSMUSG00000021252.12	30.3777	34.7138	39.865	52.9405	55.1968	60.9791	Erg28	0.687548	5.51525	37.2247	0.000188247	0.00572754
ENSMUSG00000038503.16	13.4565	10.8464	12.5846	19.5733	19.1211	20.8176	Mesd	0.686425	4.01112	37.135	0.000189924	0.00572754
ENSMUSG00000021902.8	7.1753	6.95908	7.76804	12.0823	11.4289	11.7892	Phf7	0.685321	3.26142	34.9822	0.000236102	0.00626534
ENSMUSG00000017716.16	10.0588	9.05224	9.42822	11.8004	15.762	18.318	Birc5	0.684945	3.63925	16.9994	0.00265501	0.0213275
ENSMUSG00000045160.15	13.1883	15.3045	15.864	22.1106	27.3102	21.8995	Bola3	0.684867	4.27304	29.4217	0.000437651	0.00845121
ENSMUSG00000022871.14	13.3894	14.5978	11.6008	16.4118	23.0964	23.8582	Fetub	0.683996	4.10536	18.0173	0.00222004	0.0189929
ENSMUSG00000049517.9	461.723	472.483	459.503	691.187	834.491	712.797	Rps23	0.683603	9.24179	57.2098	3.69528e-05	0.00352212
ENSMUSG00000021496.13	18.2624	16.4734	16.11	26.9032	27.2903	27.4583	Pcbd2	0.68314	4.46845	54.0894	4.59569e-05	0.00381805
ENSMUSG00000061461.12	13.993	15.5492	14.8802	25.7353	21.1286	24.3805	Smim20	0.682704	4.27289	38.7405	0.000162553	0.00546833
ENSMUSG00000047963.8	1.96706	2.365	2.19309	3.04071	3.31936	4.04786	Stbd1	0.681784	1.52333	11.5608	0.00801477	0.0423195
ENSMUSG00000071662.5	16.1165	15.0599	16.069	20.7211	29.0196	26.0593	Polr2g	0.680947	4.36202	26.4137	0.000635931	0.010007
ENSMUSG00000034473.15	13.993	15.4948	16.7453	25.3526	23.4939	25.3131	Sec22a	0.680925	4.33061	43.495	0.000105625	0.00477369
ENSMUSG00000031818.13	190.291	192	191.68	251.11	344.021	324.93	Cox4i1	0.680797	7.96035	35.6627	0.000220136	0.00610673
ENSMUSG00000093686.2	6.25883	4.5669	5.39048	9.28322	9.95808	6.92054	Gm4705	0.680156	2.83147	13.448	0.00528702	0.0326945
ENSMUSG00000024936.9	2.86118	2.88149	2.68499	3.9066	5.28712	4.29036	Kcnk7	0.680078	1.88913	13.5208	0.00520727	0.0323962
ENSMUSG00000060019.7	4.94001	5.38241	4.63213	7.79307	9.30216	6.77131	Gm10073	0.677994	2.70513	17.0512	0.00263063	0.021235
ENSMUSG00000031231.5	86.9084	81.3886	78.6437	133.59	132.079	129.401	Cox7b	0.677943	6.74223	85.9598	7.28577e-06	0.0026143
ENSMUSG00000117804.2	8.36001	6.76879	6.10785	10.713	12.383	10.8565	Gm6252	0.677158	3.20975	20.5517	0.00146439	0.0151648
ENSMUSG00000097248.10	14.9094	18.3219	15.0032	21.5065	31.0072	24.3805	Gm2694	0.676816	4.38587	19.6934	0.00167858	0.0162453
ENSMUSG00000066880.16	6.23648	7.01345	6.14884	8.21595	11.1109	11.5467	Zfp617	0.676374	3.07588	17.2933	0.00251951	0.0205838
ENSMUSG00000093904.3	75.6425	80.3284	78.4797	106.586	137.028	130.781	Tomm20	0.675518	6.66575	44.1964	9.9453e-05	0.00465279
ENSMUSG00000028247.3	5.45413	5.62707	5.67743	8.07499	8.32822	10.3155	Coq3	0.67455	2.86813	21.0847	0.00134816	0.0145789
ENSMUSG00000087579.8	4.73883	8.1008	8.05498	12.7669	9.89845	10.5767	Hectd2os	0.672965	3.18182	10.5567	0.010175	0.0490411
ENSMUSG00000042306.12	621.86	619.412	576.782	963.078	936.338	995.849	S100a14	0.67134	9.61767	76.0888	1.19325e-05	0.00285194
ENSMUSG00000066315.10	6.25883	6.4154	5.22652	9.3839	10.3556	8.63669	Gm12918	0.669477	2.95679	21.7185	0.0012243	0.0139391
ENSMUSG00000117924.2	5.36471	6.74161	6.02587	8.45759	9.81895	10.4274	Tmem223	0.668874	2.97427	20.6729	0.00143692	0.015025
ENSMUSG00000039096.11	6.14707	7.12218	6.43579	8.57842	10.9718	11.6586	Rsad1	0.668685	3.09406	18.8258	0.00193571	0.0175515
ENSMUSG00000091845.2	12.1153	9.13379	9.51021	15.7271	18.5447	14.7365	Rpl36-ps12	0.66863	3.73872	20.7727	0.00141471	0.0149187
ENSMUSG00000035242.16	250.778	259.253	263.621	378.578	432.113	418.945	Oaz1	0.668475	8.38343	72.7014	1.43254e-05	0.00285194
ENSMUSG00000074166.8	2.92824	2.93586	2.52103	4.59127	3.97528	4.70075	AW146154	0.668204	1.872	14.9512	0.0038979	0.0270038
ENSMUSG00000091498.5	4.8506	5.87172	5.8619	7.55142	9.73944	9.00976	Mpc1-ps	0.667293	2.84817	18.4543	0.00206051	0.0181503
ENSMUSG00000040562.13	29.4389	31.3159	28.3052	46.839	51.7383	42.7731	Gstm2	0.66727	5.26507	47.4529	7.59786e-05	0.00432519
ENSMUSG00000090136.5	2.39177	1.60385	1.98813	3.26222	3.16035	3.17114	Gm10177	0.667183	1.40656	10.9303	0.00929695	0.0462445
ENSMUSG00000074121.4	3.68824	3.3708	4.34518	5.41689	7.13563	5.6894	Ntf5	0.667013	2.32099	13.8078	0.00490534	0.0312273
ENSMUSG00000050288.7	3.93412	3.39799	4.61163	5.79949	5.94305	7.34958	Fzd2	0.666884	2.38693	14.1307	0.00459118	0.0297716
ENSMUSG00000020477.11	20.7659	19.7627	18.7335	28.3934	32.4781	33.1291	Mrps24	0.66625	4.67798	45.2834	9.07396e-05	0.00450276
ENSMUSG00000032763.12	7.39883	8.72603	7.31712	10.129	12.701	14.1769	Ilvbl	0.665774	3.34021	18.1311	0.0021771	0.0187769
ENSMUSG00000086583.4	46.6283	47.0553	46.0138	69.9161	83.6797	67.9929	Gm15500	0.665586	5.91333	48.5138	6.98358e-05	0.00422109
ENSMUSG00000031775.6	61.2919	70.4879	57.5942	81.0721	113.236	105.711	Pllp	0.665135	6.35082	25.1461	0.000751852	0.0107597
ENSMUSG00000014856.13	11.2435	8.97069	10.0636	16.7944	13.3371	17.9822	Tmem208	0.665087	3.71392	20.5551	0.00146356	0.0151648
ENSMUSG00000026248.10	8.56119	7.69304	7.48109	15.2639	12.0054	10.4088	Mrpl44	0.664572	3.36291	16.7557	0.00277435	0.0218442
ENSMUSG00000054091.10	77.7213	78.942	81.5746	103.686	136.67	137.236	1810037I17Rik	0.664437	6.68221	34.9896	0.000235903	0.00626534
ENSMUSG00000022312.12	319.469	348.797	337.366	483.352	603.746	504.901	Eif3h	0.662787	8.7582	45.4939	8.91608e-05	0.00448714
ENSMUSG00000073468.13	13.4788	15.9569	14.0808	19.7344	22.52	26.451	Sft2d1	0.662707	4.22938	25.2176	0.000744672	0.0107188
ENSMUSG00000059900.15	44.5718	47.1913	43.3288	68.6877	74.0595	70.8843	Tmem40	0.661839	5.8623	72.9526	1.41289e-05	0.00285194
ENSMUSG00000074802.12	5.43177	4.81155	4.07873	7.048	7.076	8.45015	Gas2l3	0.6614	2.63286	16.4759	0.00291961	0.0224931
ENSMUSG00000008384.9	59.0566	52.4921	48.4119	86.932	79.9032	86.1057	Sertad1	0.661275	6.10583	51.097	5.72459e-05	0.00398355
ENSMUSG00000059776.8	6.77295	6.22511	4.91907	10.7734	9.91833	7.57342	Rpl13-ps6	0.660628	2.95369	13.0214	0.00578824	0.0345783
ENSMUSG00000020910.17	2.79412	2.77276	3.34087	5.19538	5.18774	3.80537	Adprm	0.660438	1.96443	11.4195	0.00828158	0.0431653
ENSMUSG00000047613.11	15.6918	12.6133	11.9083	23.0167	21.1485	19.4186	A430005L14Rik	0.659974	4.11714	25.4025	0.000726451	0.0105612
ENSMUSG00000003531.16	35.9883	37.3235	36.1142	56.3437	62.392	54.0772	Dgcr6	0.659443	5.55745	60.7198	2.9269e-05	0.00327219
ENSMUSG00000037847.15	3.50942	3.75138	3.03343	4.95373	5.6449	5.55882	Nmrk1	0.659045	2.15691	16.4523	0.00293241	0.0225566
ENSMUSG00000105388.2	3.68824	4.48534	4.63213	6.44388	6.95674	6.80862	Rpl36a-ps2	0.658795	2.47393	19.051	0.00186469	0.0172426
ENSMUSG00000039221.11	44.9295	51.7581	48.6168	69.1106	83.9977	76.1073	Rpl22l1	0.658308	5.96517	45.8033	8.69027e-05	0.00448714
ENSMUSG00000027667.14	3.17412	3.26207	2.6645	5.49744	4.65108	4.15979	Zfp639	0.657801	1.98231	12.6882	0.00622125	0.0359238
ENSMUSG00000022370.14	18.2624	18.5394	22.5662	29.3599	33.77	30.6481	Mrpl13	0.656904	4.67699	33.952	0.000263023	0.0066032
ENSMUSG00000063439.8	3.55412	2.93586	2.86946	5.29607	5.26725	4.2344	B9d2	0.65681	2.028	13.2252	0.00554211	0.0335391
ENSMUSG00000038274.14	391.065	392.59	397.564	531.64	708.415	621.879	Fau	0.65652	8.98654	38.5504	0.000165526	0.00547455
ENSMUSG00000043061.11	11.1541	9.56873	10.699	17.479	15.8017	16.3407	Tmem18	0.655745	3.76157	35.0091	0.000235436	0.00626534
ENSMUSG00000037379.8	54.653	58.3095	53.4539	86.7508	90.537	84.7254	Spon2	0.655362	6.15902	74.9356	1.26879e-05	0.00285194
ENSMUSG00000024516.14	13.8812	14.5434	14.0604	22.2113	21.2876	23.3358	Sec11c	0.654614	4.19171	47.9767	7.28686e-05	0.00427505
ENSMUSG00000048376.7	22.1518	26.5587	21.029	28.5142	43.2709	37.6992	F2r	0.654307	4.90315	17.0285	0.00264116	0.0212738
ENSMUSG00000026659.14	5.9906	5.05621	5.80041	8.59855	8.38784	9.60668	Dusp12	0.653929	2.86711	22.7258	0.00105488	0.013001
ENSMUSG00000081049.2	5.52118	6.2523	5.94388	7.24937	10.5345	10.0171	Rps24-ps3	0.653564	2.93353	14.6696	0.00411999	0.0278209
ENSMUSG00000058558.13	851.626	944.804	908.184	1275.47	1580.49	1397.56	Rpl5	0.65326	10.1796	42.4717	0.000115491	0.00486469
ENSMUSG00000110275.2	28.6565	23.2151	24.4724	43.4962	43.4697	33.185	Gm5905	0.652347	5.03577	24.5313	0.000817384	0.0112848
ENSMUSG00000087687.4	10.3494	9.43281	11.3549	15.9285	17.6304	15.464	Pet100	0.650006	3.74586	30.6369	0.000379558	0.00788
ENSMUSG00000028040.8	11.4224	9.37845	10.3301	18.6873	15.3048	14.9603	Efna4	0.648999	3.74437	23.82	0.000902202	0.0119387
ENSMUSG00000049336.17	10.5059	14.489	10.6375	14.4182	19.2006	21.8622	Tenm2	0.6482	3.92945	12.5117	0.006466	0.0366259
ENSMUSG00000034664.14	6.30354	7.69304	5.98487	8.79993	12.4625	9.83053	Itga2b	0.646135	3.09801	14.1753	0.00454965	0.0296056
ENSMUSG00000083097.4	6.0353	5.35523	5.36999	7.45074	9.83882	8.9538	Gm14494	0.64608	2.85229	18.01	0.00222295	0.0190069
ENSMUSG00000111966.2	7.44354	6.71442	6.3743	10.6324	11.5681	9.9238	Gm5781	0.645375	3.14224	24.7167	0.000796963	0.0111793
ENSMUSG00000052957.9	82.4154	50.4533	60.0127	121.185	98.2093	82.5988	Gas1	0.644998	6.36694	11.6327	0.00788134	0.0418516
ENSMUSG00000060639.6	4.09059	3.96885	3.91476	6.06128	6.00268	6.64074	H4c9	0.644214	2.36918	20.2401	0.00153814	0.0155594
ENSMUSG00000057506.6	12.1824	11.5532	12.0517	16.1903	20.2739	19.4932	Bloc1s2	0.644116	3.93977	29.8684	0.000415111	0.0082122
ENSMUSG00000027371.11	4.38118	5.70862	4.93957	7.85348	8.845	6.6967	Fahd2a	0.643721	2.69016	14.8447	0.00397987	0.0272892
ENSMUSG00000091449.4	8.33766	6.60569	6.72273	10.8338	11.4488	11.584	Gm10269	0.642272	3.21881	23.2256	0.000981501	0.0124416
ENSMUSG00000018012.12	16.3177	12.2871	14.2448	20.2378	23.6728	23.112	Rac3	0.641822	4.19919	25.644	0.000703469	0.0104213
ENSMUSG00000001134.10	9.23178	7.91051	8.19846	11.7399	14.2713	13.524	Uxt	0.639991	3.44195	24.8491	0.000782701	0.0110679
ENSMUSG00000039795.15	11.9588	14.9511	13.6504	16.1701	22.5597	24.3058	Zfand1	0.639985	4.11432	15.2127	0.0037038	0.0261272
ENSMUSG00000060739.9	68.2436	75.1635	72.6998	107.714	122.121	106.811	Nsa2	0.639701	6.52636	57.6651	3.58271e-05	0.00345918
ENSMUSG00000060149.8	3.3753	3.75138	3.56633	5.35648	5.38651	5.87593	BC002059	0.639663	2.20296	18.0596	0.00220418	0.0189008
ENSMUSG00000027384.7	3.08471	3.28925	3.97625	4.9336	5.06848	6.15574	Ndufaf5	0.637834	2.16135	12.7977	0.0060747	0.0354215
ENSMUSG00000027076.11	3.42001	2.74557	2.95144	5.03428	4.13429	5.05517	Timm10	0.637091	1.97973	12.9405	0.00589018	0.0349068
ENSMUSG00000069682.7	45.0636	35.2032	36.4831	61.68	64.8368	55.1592	Gm10275	0.636845	5.63785	31.4098	0.000347479	0.00762532
ENSMUSG00000100078.2	5.02942	5.02902	5.80041	9.64569	8.58661	6.52881	Gm6170	0.63545	2.7704	12.8578	0.00599594	0.0352243
ENSMUSG00000060636.15	238.864	235.712	230.602	315.77	399.377	379.977	Rpl35a	0.63508	8.22932	43.6549	0.000104176	0.004737
ENSMUSG00000031821.12	13.1883	8.53574	11.0474	16.7541	15.9011	18.4486	Gins2	0.634261	3.8112	16.5199	0.00289603	0.0223927
ENSMUSG00000053279.9	160.785	216.9	196.804	343.258	291.547	256.47	Aldh1a1	0.633847	7.93277	21.9985	0.00117396	0.0136907
ENSMUSG00000024423.7	5.76707	4.83873	4.01724	8.45759	7.31452	6.88324	Impact	0.633568	2.64714	13.4109	0.00532846	0.0327934
ENSMUSG00000028651.13	21.2353	21.9374	24.1445	31.3535	38.9776	34.1177	Ppie	0.632664	4.8421	34.2388	0.000255161	0.00649732
ENSMUSG00000029149.15	5.6106	5.49115	5.00106	8.31663	7.81143	8.78592	Krtcap3	0.632568	2.78423	22.4845	0.00109271	0.0132524
ENSMUSG00000032366.16	6.70589	6.03483	6.14884	10.2901	9.06364	9.94245	Tpm1	0.631598	3.0152	24.6808	0.000800885	0.0112237
ENSMUSG00000006732.15	7.60001	7.66586	8.79284	12.6864	10.614	14.0276	Mettl1	0.63123	3.36272	19.5677	0.00171317	0.0164343
ENSMUSG00000029600.11	3.55412	2.99023	3.85327	5.3162	5.38651	5.52151	Rita1	0.631201	2.16754	15.6227	0.00342392	0.0248444
ENSMUSG00000032519.12	8.56119	8.37264	8.15746	15.2639	12.9793	10.6513	Slc25a38	0.63093	3.4217	17.6037	0.0023854	0.0199261
ENSMUSG00000039826.14	6.52707	6.82316	7.60407	10.6525	10.6935	11.1549	Trub2	0.630767	3.1641	26.8195	0.00060356	0.00971248
ENSMUSG00000025656.18	5.72236	5.79017	5.51346	7.12854	9.46117	9.71861	Arhgef9	0.63062	2.86312	15.9262	0.00323296	0.0239159
ENSMUSG00000042111.10	11.6906	12.858	13.4865	17.4388	21.8243	19.6051	Ccdc115	0.629814	4.01832	27.5549	0.000549821	0.00925853
ENSMUSG00000028998.7	40.973	40.4496	42.7754	62.0425	71.2172	58.9272	Tomm7	0.629263	5.72205	46.6692	8.09448e-05	0.00436735
ENSMUSG00000100755.2	17.0777	14.7337	15.741	24.1847	27.0518	22.3845	Rps23-ps1	0.628411	4.33984	32.3413	0.000313137	0.00710846
ENSMUSG00000066902.8	23.0012	18.1588	16.6019	32.7228	32.6768	23.9514	Rps23-ps2	0.628399	4.61889	15.2888	0.0036497	0.0258539
ENSMUSG00000038836.16	3.17412	3.45236	3.54583	4.53085	6.00268	5.18574	Agbl3	0.627582	2.1269	13.2063	0.00556436	0.0336012
ENSMUSG00000030612.7	9.7906	9.18816	10.535	14.0759	16.7558	14.7738	Mrpl46	0.624285	3.65247	27.3347	0.000565268	0.00935966
ENSMUSG00000047044.8	5.32001	5.43678	4.32469	7.99444	7.09588	8.03977	D030056L22Rik	0.624221	2.68242	17.3932	0.00247542	0.0203354
ENSMUSG00000001166.18	9.47766	9.84057	10.2686	13.3509	17.7099	14.5686	Oas1c	0.624077	3.65417	21.8116	0.00120724	0.0139144
ENSMUSG00000069206.15	2.48118	3.26207	2.95144	5.09469	4.17405	4.08517	Zfp874a	0.623938	1.89697	11.1462	0.0088305	0.0448529
ENSMUSG00000020381.11	4.04589	4.29506	3.56633	5.03428	7.01637	6.19305	Mrnip	0.622897	2.34369	12.229	0.00688473	0.0383779
ENSMUSG00000110013.2	3.50942	3.94167	3.7303	4.9336	7.09588	5.16709	1190028D05Rik	0.622881	2.25723	10.7616	0.00968093	0.0474286
ENSMUSG00000022091.7	5.85648	6.30666	6.64075	7.24937	11.3892	10.3155	Sorbs3	0.622833	3.00249	11.5705	0.00799566	0.0423087
ENSMUSG00000064363.1	436.308	428.554	445.156	654.598	548.668	812.819	mt-Nd4	0.621979	9.1148	22.6155	0.00107188	0.013096
ENSMUSG00000054905.3	8.71766	7.96488	7.17365	12.042	9.67981	14.9043	Stfa3	0.621932	3.34119	12.6679	0.00624837	0.0359408
ENSMUSG00000025967.17	412.636	439.455	435.502	614.062	746.637	618.614	Eef1b2	0.620334	9.08889	42.5882	0.000114312	0.00485628
ENSMUSG00000117458.2	3.7553	3.47954	3.27938	5.29607	5.94305	4.92459	Gm6552	0.620128	2.16923	14.8466	0.00397861	0.0272892
ENSMUSG00000044337.6	27.6506	29.9567	28.5921	47.7451	40.9653	43.7057	Ackr3	0.619912	5.18938	47.1384	7.79253e-05	0.00432519
ENSMUSG00000089715.13	14.6412	15.9841	15.4746	20.9426	26.5748	23.2799	Cbx6	0.61985	4.28805	29.4268	0.000437383	0.00845121
ENSMUSG00000024846.7	21.6377	19.1646	19.2459	24.7083	32.4781	35.0691	Cst6	0.619603	4.66899	20.3084	0.00152145	0.0154819
ENSMUSG00000019970.16	111.72	104.821	97.9306	185.926	143.19	153.726	Sgk1	0.618668	7.05461	32.9773	0.000292053	0.00690742
ENSMUSG00000025135.13	27.1589	27.2926	26.727	39.1667	42.0784	43.2767	Anapc11	0.617573	5.1017	56.3317	3.92491e-05	0.00364747
ENSMUSG00000027331.16	11.8024	14.0269	12.5026	16.3312	20.3534	21.9555	Knstrn	0.617278	4.01922	20.5169	0.00147235	0.015174
ENSMUSG00000069972.7	4.1353	4.34942	4.20171	6.7258	7.35427	5.37228	Rps13-ps2	0.615717	2.43491	13.5544	0.00517053	0.0322756
ENSMUSG00000069020.10	22.6659	26.1237	26.6245	36.8509	42.2374	36.4308	Urm1	0.615296	4.99436	35.711	0.000219054	0.00608807
ENSMUSG00000042210.18	3.66589	4.10477	3.44335	5.67867	6.0623	5.35363	Abhd14a	0.614517	2.25335	15.7969	0.00331276	0.024299
ENSMUSG00000030614.9	7.73413	6.5785	7.03018	12.3843	9.95808	10.4088	Tmem126b	0.614033	3.18101	19.6333	0.00169505	0.0163065
ENSMUSG00000056209.8	16.0494	13.0755	13.9989	22.2314	22.3808	21.4891	Npm3	0.613831	4.19053	33.1112	0.000287846	0.00688793
ENSMUSG00000025102.15	6.32589	7.33965	6.49728	9.3839	11.1904	10.1849	3110040N11Rik	0.613798	3.09393	21.3005	0.00130431	0.0143765
ENSMUSG00000018909.16	13.5459	17.4521	20.7421	21.3655	30.9476	26.936	Arrb1	0.61362	4.45198	11.7506	0.00767093	0.0411577
ENSMUSG00000022193.8	40.1459	34.4148	38.5532	48.9534	60.0665	64.0383	Psmb5	0.612552	5.57748	28.1749	0.00050901	0.00895677
ENSMUSG00000032218.8	11.8024	15.4948	14.7572	17.036	24.3486	22.7762	Ccnb2	0.61221	4.15016	14.62	0.00416063	0.0279679
ENSMUSG00000059363.11	5.58824	6.06201	5.75942	9.34363	8.845	8.39419	Fxn	0.611911	2.88433	23.1107	0.00099781	0.0125941
ENSMUSG00000040824.4	42.5824	42.5156	44.989	62.2439	69.2892	67.3027	Snrpd2	0.611741	5.77808	59.1126	3.25166e-05	0.00338104
ENSMUSG00000037787.15	14.5965	16.8268	16.9913	19.2712	28.6817	25.966	Coa8	0.611415	4.35351	16.0706	0.00314664	0.0234876
ENSMUSG00000058586.13	19.3577	21.2578	21.234	25.7957	37.0894	31.5622	Serhl	0.611231	4.70614	20.4976	0.00147678	0.015175
ENSMUSG00000078193.3	35.8095	26.0694	30.0678	46.114	49.4525	44.9929	Gm2000	0.61004	5.27824	26.635	0.000617996	0.0098173
ENSMUSG00000030750.14	17.413	15.7938	18.0571	21.0634	29.7152	27.5329	Nsmce1	0.609293	4.43641	19.4672	0.00174133	0.0165891
ENSMUSG00000032359.15	136.465	139.263	136.094	201.653	204.508	221.01	Ctsh	0.606939	7.43646	71.5227	1.52937e-05	0.00288111
ENSMUSG00000044894.15	44.3036	39.3623	40.1109	56.7263	67.9177	63.8891	Uqcrq	0.606715	5.70338	40.844	0.000133629	0.00524255
ENSMUSG00000067279.4	86.3719	123.197	92.1097	119.635	161.496	177.49	Ppp1r3c	0.605802	6.98604	12.7516	0.00613532	0.0356646
ENSMUSG00000025260.11	34.2895	37.1604	38.7582	49.8394	62.1138	55.7001	Hsd17b10	0.605127	5.53494	35.3444	0.000227427	0.00618586
ENSMUSG00000035443.11	6.92942	5.81735	7.46059	11.2969	9.22265	10.3901	Thyn1	0.605099	3.1002	17.4124	0.00246699	0.0202998
ENSMUSG00000031791.9	10.8188	10.6561	9.87914	14.6598	15.6825	17.2734	Tmem38a	0.6048	3.72407	28.4953	0.000489405	0.00887283
ENSMUSG00000064370.1	1149.68	1115.93	1172.93	1633.54	1500.91	2094.63	mt-Cytb	0.604761	10.4965	23.3182	0.000968546	0.0123569
ENSMUSG00000027890.18	6.7506	6.74161	6.82521	11.8608	9.77919	9.28957	Gstm4	0.604503	3.1032	19.1019	0.00184897	0.0171612
ENSMUSG00000006315.10	21.5483	21.4481	24.1445	28.3934	34.5253	39.1356	Tmem147	0.603265	4.82044	22.4685	0.00109518	0.0132592
ENSMUSG00000060121.16	6.59413	5.81735	5.71842	8.92075	8.80525	9.81187	Gemin2	0.602979	2.93823	21.0156	0.00136256	0.0146387
ENSMUSG00000034245.11	12.0259	12.8036	11.1294	17.1971	20.751	16.5645	Hdac11	0.602649	3.91929	23.4822	0.000946236	0.0122329
ENSMUSG00000048755.10	7.53295	7.99207	6.66125	12.1024	12.7607	8.74861	Mcat	0.602054	3.22478	12.6228	0.00631041	0.0361417
ENSMUSG00000096199.3	4.24707	3.64264	4.48865	5.07456	7.23501	6.56612	Ptrhd1	0.601157	2.39625	10.8633	0.00944631	0.0467066
ENSMUSG00000073755.5	4.29177	5.54552	5.10354	7.85348	8.22883	6.52881	5730409E04Rik	0.600916	2.65727	13.7505	0.00496374	0.031429
ENSMUSG00000032397.8	16.2283	11.5532	14.0808	21.3051	20.6118	21.7689	Tipin	0.600557	4.14142	21.7365	0.00122093	0.0139391
ENSMUSG00000063316.14	268.906	280.973	277.579	365.106	469.163	420.344	Rpl27	0.600522	8.43906	37.6977	0.000179725	0.00566171
ENSMUSG00000017404.13	311.913	312.995	305.065	420.403	541.97	447.634	Rpl19	0.600457	8.60751	35.3865	0.000226444	0.00618462
ENSMUSG00000061286.8	20.4753	16.9084	18.5695	26.6011	31.1265	27.2345	Exosc5	0.600382	4.55708	29.8936	0.000413871	0.0082122
ENSMUSG00000017176.18	8.31531	9.92212	8.44441	11.6191	15.0862	13.524	Nt5c3b	0.59757	3.48575	18.3376	0.00210164	0.0183819
ENSMUSG00000034932.5	19.4024	17.1802	18.4465	24.2652	30.8283	28.2418	Mrpl54	0.597371	4.53079	27.6791	0.000541325	0.00924106
ENSMUSG00000067274.11	2255.64	2386.31	2328.26	3105.17	3912.23	3526.96	Rplp0	0.597204	11.5113	30.6283	0.000379922	0.00788
ENSMUSG00000059278.10	15.4906	15.1686	15.1466	21.8286	25.0045	22.4591	Naa38	0.596913	4.26575	37.2288	0.000188173	0.00572754
ENSMUSG00000021458.18	20.6541	20.9044	18.3031	25.2922	32.9352	32.1777	Aopep	0.596849	4.64944	23.5121	0.000942217	0.0122122
ENSMUSG00000025962.16	7.28707	6.5785	6.94819	11.2768	9.50092	10.7446	Fastkd2	0.596517	3.13362	21.7779	0.00121341	0.0139144
ENSMUSG00000022940.18	27.2706	30.3644	28.6946	35.7635	49.5519	45.1234	Pigp	0.596515	5.17716	22.9236	0.00102499	0.0127536
ENSMUSG00000002477.6	29.3495	25.0907	31.0107	38.8848	44.9803	45.4405	Snrpd1	0.595326	5.16388	30.2549	0.00039673	0.00801628
ENSMUSG00000005233.17	5.85648	5.00184	4.83709	7.14868	9.02389	7.55477	Spc25	0.595181	2.72747	14.6034	0.00417458	0.028036
ENSMUSG00000031068.9	121.891	126.759	128.142	178.596	193.855	196.629	Glrx3	0.594897	7.30103	65.6512	2.15079e-05	0.00304744
ENSMUSG00000023723.18	24.4542	25.8791	24.2674	37.0926	40.528	34.9944	Mrps23	0.59477	4.96599	42.7559	0.000112641	0.00479902
ENSMUSG00000078681.11	17.793	15.4405	15.2286	20.5801	24.8455	27.7195	Tm2d3	0.594144	4.34501	20.5258	0.00147027	0.015174
ENSMUSG00000030615.13	8.02472	8.42701	9.16177	13.6932	12.4625	12.554	Tmem126a	0.593658	3.42945	26.0789	0.000664308	0.0101395
ENSMUSG00000028100.12	2.88353	3.31644	2.84896	4.04756	4.23368	5.27901	Nudt17	0.593563	1.93321	10.4987	0.0103213	0.0493463
ENSMUSG00000022033.10	10.5506	8.50856	9.79715	11.1358	14.3706	18.0941	Pbk	0.593197	3.60089	10.5342	0.0102311	0.0491363
ENSMUSG00000057841.6	529.9	524.214	516.708	739.758	847.411	781.928	Rpl32	0.592822	9.3591	54.8696	4.34737e-05	0.00378018
ENSMUSG00000034501.8	10.1483	9.48718	8.32143	13.3509	12.8998	15.8184	Pcnx4	0.59274	3.55135	19.78	0.00165533	0.0161151
ENSMUSG00000064284.13	6.12471	6.2523	5.75942	7.91389	10.3755	9.00976	Cdpf1	0.592413	2.9306	16.4969	0.00290831	0.0224464
ENSMUSG00000071451.11	3.21883	4.29506	4.2632	5.8599	5.90329	5.95055	Psmg4	0.591684	2.31214	13.1221	0.00566494	0.0340211
ENSMUSG00000061979.9	9.00825	7.36684	8.13697	11.8809	13.6948	11.4721	Rcc1l	0.591514	3.36653	20.0648	0.00158148	0.015757
ENSMUSG00000044748.9	93.7037	108.138	87.6825	102.136	176.98	156.841	Defb1	0.591465	6.91844	10.577	0.0101244	0.0488448
ENSMUSG00000118353.2	5.36471	4.59408	3.54583	6.74594	7.27477	6.24901	Nsa2-ps1	0.59065	2.50562	10.8982	0.00936756	0.0464907
ENSMUSG00000047617.12	11.4894	13.1298	14.0399	17.5596	22.679	18.0009	Paxx	0.590241	4.01816	18.8058	0.00194215	0.0175549
ENSMUSG00000005447.13	39.3859	43.0049	43.6978	58.0755	66.0692	65.5306	Pafah1b3	0.58926	5.71921	45.1987	9.13831e-05	0.00450276
ENSMUSG00000014769.11	138.298	141.411	144.334	206.244	222.675	208.978	Psmb1	0.589072	7.46796	69.4438	1.72049e-05	0.00297196
ENSMUSG00000022881.16	9.09766	7.12218	8.11647	12.8475	11.1705	12.7032	Rfc4	0.588877	3.35492	19.5417	0.00172041	0.016478
ENSMUSG00000058173.13	15.2447	15.0599	16.11	18.9692	28.304	22.5897	Smco4	0.588797	4.28047	16.1037	0.00312729	0.0234138
ENSMUSG00000057497.9	14.753	13.4832	14.9212	20.3586	21.387	23.2053	Fam136a	0.588009	4.17576	33.209	0.000284817	0.00688793
ENSMUSG00000038845.12	68.0425	64.3715	65.9771	94.7452	108.346	95.1341	Phb	0.587797	6.37196	51.3811	5.60378e-05	0.00398355
ENSMUSG00000020492.12	5.45413	5.51833	5.69793	8.79993	7.63254	8.63669	Ska2	0.58779	2.80928	19.7757	0.00165653	0.0161151
ENSMUSG00000064351.1	2059.8	2048.85	2158.28	3081.75	2529.89	3805.24	mt-Co1	0.587487	11.3521	17.0115	0.0026492	0.0213155
ENSMUSG00000052102.16	4.18001	4.5669	4.14022	5.33634	6.83748	7.10708	Gnpda1	0.586927	2.43641	12.5149	0.00646185	0.0366163
ENSMUSG00000024346.7	71.0601	77.2566	76.4711	97.2623	131.125	109.218	Pfdn1	0.586911	6.55128	27.6892	0.000540635	0.0092399
ENSMUSG00000027456.9	30.1318	31.044	28.0592	39.0459	49.5718	45.31	Sdcbp2	0.586873	5.21901	30.8801	0.000369078	0.00785812
ENSMUSG00000027160.17	6.12471	7.06781	6.82521	7.95417	11.091	10.9498	Ccdc34	0.586692	3.06831	12.9579	0.00586767	0.0348289
ENSMUSG00000021286.9	7.37648	6.63287	6.66125	10.7734	9.77919	10.5021	Zfyve21	0.586138	3.11667	22.9383	0.00102287	0.0127536
ENSMUSG00000002043.18	27.3153	26.9936	28.1617	39.1667	43.3703	41.2994	Trappc6a	0.586013	5.10594	50.1266	6.16208e-05	0.00414351
ENSMUSG00000014980.15	4.94001	4.37661	5.288	7.06813	7.57291	7.38689	Tsen15	0.585898	2.62293	17.5337	0.00241494	0.0200794
ENSMUSG00000027953.14	14.3059	16.3919	17.0733	21.1037	26.1574	24.4178	Slc50a1	0.585548	4.31915	24.392	0.000833206	0.0113869
ENSMUSG00000034192.6	9.45531	9.16097	7.99349	12.0017	14.5893	13.2628	Lsm3	0.585526	3.47622	20.7389	0.00142218	0.0149638
ENSMUSG00000099764.2	17.5024	13.456	15.1876	23.7417	24.7859	20.8922	Rps10-ps2	0.585468	4.27168	22.2997	0.00112272	0.0134302
ENSMUSG00000024953.18	562.289	566.866	546.366	727.796	956.274	829.532	Prdx5	0.585171	9.44758	31.3555	0.000349622	0.00762532
ENSMUSG00000006931.16	26.5777	26.5315	25.4357	32.5819	43.1716	42.0083	P3h4	0.584999	5.03435	24.9187	0.000775318	0.0110107
ENSMUSG00000048701.14	93.3237	91.0661	92.1916	67.6608	58.2776	58.4609	Ccdc6	-0.585069	6.26419	48.8967	6.77697e-05	0.00422109
ENSMUSG00000038384.17	53.1777	43.2768	40.4184	38.8042	24.2691	28.1299	Setd1b	-0.58624	5.24958	11.2957	0.00852388	0.0439504
ENSMUSG00000061751.17	59.8613	53.2261	56.9793	43.1539	33.2532	36.8971	Kalrn	-0.586597	5.56259	29.4722	0.000435019	0.00842369
ENSMUSG00000024042.8	240.004	263.575	242.9	153.525	160.005	183.441	Sik1	-0.58668	7.69538	43.5876	0.000104782	0.00475002
ENSMUSG00000049470.14	242.954	267.49	256.386	177.348	143.985	189.186	Aff4	-0.586757	7.73418	30.5475	0.000383481	0.00788
ENSMUSG00000008348.10	291.818	317.59	295.472	191.444	224.305	186.612	Ubc	-0.587023	7.9729	42.1707	0.000118606	0.00492611
ENSMUSG00000037533.21	58.8777	60.756	60.8735	40.3145	36.3142	43.5006	Rapgef6	-0.587127	5.64782	44.2957	9.8616e-05	0.00465279
ENSMUSG00000019564.13	17.0777	15.7123	14.3883	7.63197	10.8923	12.7965	Arid3a	-0.587378	3.71318	10.7272	0.00976135	0.0476582
ENSMUSG00000047888.11	87.199	82.3672	82.3945	62.9084	42.9132	61.7439	Tnrc6b	-0.588341	6.12831	18.391	0.0020826	0.0182583
ENSMUSG00000074582.11	81.4542	77.311	81.1442	57.2096	47.7431	54.5249	Arfgef2	-0.58934	6.05738	44.9043	9.36673e-05	0.00455143
ENSMUSG00000026638.16	1102.85	1186.66	1127.25	701.336	747.154	821.605	Irf6	-0.589832	9.8885	45.1357	9.18665e-05	0.00450276
ENSMUSG00000045095.17	20.9671	18.3219	20.5781	15.425	12.1644	12.2555	Magi1	-0.590148	4.05765	22.1167	0.00115351	0.0135898
ENSMUSG00000031229.17	77.7884	82.4216	78.6437	55.5181	51.3408	51.7642	Atrx	-0.590319	6.05042	61.4679	2.78934e-05	0.00327219
ENSMUSG00000029478.17	158.08	117.407	129.044	104.753	72.8669	90.8438	Ncor2	-0.591982	6.80993	15.8908	0.00325437	0.0240158
ENSMUSG00000118665.1	29.7518	30.4188	29.207	21.2245	18.7435	19.3066	Lin54	-0.592211	4.6326	42.775	0.000112452	0.00479902
ENSMUSG00000038056.16	104.344	92.4524	99.0783	73.0978	48.8562	74.2419	Kmt2c	-0.59279	6.35835	15.7386	0.00334911	0.0244948
ENSMUSG00000033209.18	22.1071	27.5101	22.0948	16.734	13.5756	17.0868	Ttc28	-0.593529	4.31311	20.0412	0.00158739	0.0157985
ENSMUSG00000037933.17	110.558	111.536	102.337	66.5331	75.3515	73.0481	Bicd2	-0.593689	6.49063	53.947	4.64277e-05	0.00381805
ENSMUSG00000070284.11	47.4777	45.9408	48.2684	31.6153	30.7488	31.5435	Gmppb	-0.593703	5.29638	60.4708	2.97454e-05	0.00329875
ENSMUSG00000070639.6	188.525	207.902	182.908	132.18	122.399	129.047	Lrrc8b	-0.594416	7.32663	56.73	3.81863e-05	0.00358506
ENSMUSG00000005682.10	21.0789	19.4093	22.5662	14.6598	12.7805	14.2888	Pan2	-0.597492	4.12914	30.8722	0.000369415	0.00785812
ENSMUSG00000019820.12	185.127	201.46	221.748	129.28	127.229	145.518	Utrn	-0.597582	7.39597	41.5124	0.000125785	0.00504125
ENSMUSG00000066278.7	159.936	204.287	163.539	89.9324	117.569	141.004	Vps37b	-0.597815	7.19053	13.7864	0.00492669	0.0312792
ENSMUSG00000056493.10	118.583	114.689	114.901	79.6423	74.7552	75.6596	Foxk1	-0.597867	6.591	72.0492	1.48516e-05	0.00287608
ENSMUSG00000039145.17	277.132	290.46	274.812	203.788	170.043	182.602	Camk1d	-0.598245	7.86523	49.4864	6.47319e-05	0.0041942
ENSMUSG00000096054.4	98.3978	87.8584	83.5423	62.0224	54.4415	61.7066	Syne1	-0.59851	6.22289	41.6624	0.000124104	0.00501206
ENSMUSG00000002413.16	75.7542	90.7942	92.0482	51.5511	53.8651	65.2695	Braf	-0.598796	6.16145	26.796	0.000605342	0.00972489
ENSMUSG00000030655.16	101.281	96.4757	103.587	69.4731	52.4737	77.0214	Smg1	-0.598826	6.3823	21.2354	0.00131727	0.0144176
ENSMUSG00000043065.13	18.4189	16.6094	15.905	11.3573	11.2898	10.9684	Spice1	-0.599472	3.81995	31.7676	0.000333778	0.00742157
ENSMUSG00000032875.9	175.448	134.234	147.798	118.165	87.1183	96.6638	Arhgef17	-0.599882	6.98419	20.1953	0.00154894	0.0156038
ENSMUSG00000012123.18	336.859	315.36	327.795	187.316	219.595	239.533	Crybg2	-0.600245	8.08273	37.8599	0.000176912	0.00561153
ENSMUSG00000018076.13	92.5637	88.6195	91.5153	72.1513	48.4786	59.2816	Med13l	-0.600274	6.23777	21.1344	0.00133782	0.0145516
ENSMUSG00000030110.14	8.11413	6.4154	6.84571	4.26907	4.75046	5.09247	Ret	-0.600609	2.57271	14.9289	0.00391459	0.0270726
ENSMUSG00000002250.17	72.0436	72.0102	66.6739	46.4564	47.0276	45.2913	Ppard	-0.602335	5.86493	63.8841	2.39599e-05	0.00304744
ENSMUSG00000064043.16	53.4683	50.9426	47.5715	37.9182	30.2121	31.9539	Trerf1	-0.602625	5.39373	33.236	0.000283982	0.00688793
ENSMUSG00000046352.8	218.992	213.53	235.419	157.654	130.509	151.674	Gjb2	-0.602881	7.52874	44.3748	9.79547e-05	0.00465279
ENSMUSG00000039477.17	272.416	233.428	224.761	183.308	142.494	155.274	Tnrc18	-0.602896	7.65805	28.335	0.000499086	0.00887668
ENSMUSG00000042608.16	61.2695	71.4393	60.3816	34.797	40.6671	51.4284	Stk40	-0.603823	5.73766	18.2727	0.00212494	0.0185095
ENSMUSG00000032220.11	213.583	206.299	223.961	134.355	132.476	156.785	Myo1e	-0.603965	7.47527	47.7827	7.40005e-05	0.00427505
ENSMUSG00000035621.14	625.637	693.652	622.324	395.775	456.243	425.38	Midn	-0.603966	9.06752	48.7184	6.87225e-05	0.00422109
ENSMUSG00000022637.12	22.3977	31.343	25.7636	18.5262	14.311	19.3253	Cblb	-0.604026	4.45751	15.1586	0.00374282	0.0263006
ENSMUSG00000034853.17	17.4353	14.8152	15.3926	12.183	9.56055	9.64399	Acot11	-0.604369	3.72293	20.3478	0.00151207	0.015431
ENSMUSG00000056144.15	32.993	30.4188	32.9373	24.8089	20.1746	18.4672	Trim34a	-0.604378	4.7369	25.4091	0.000725792	0.0105612
ENSMUSG00000051495.9	79.4201	101.043	80.2219	48.2284	55.7732	67.1535	Irf2bp2	-0.605349	6.16992	18.975	0.00188815	0.0173615
ENSMUSG00000039202.13	71.1272	71.0315	72.3719	47.5639	41.7007	51.7082	Abhd2	-0.605553	5.88953	42.7977	0.000112229	0.00479902
ENSMUSG00000045180.14	40.7048	43.5214	37.4874	25.8561	24.289	29.6781	Shroom2	-0.606793	5.07117	33.597	0.000273169	0.00672474
ENSMUSG00000001089.15	114.134	126.759	120.579	65.9692	84.8126	86.4602	Luzp1	-0.607064	6.64119	30.1795	0.00040023	0.00803107
ENSMUSG00000034163.11	31.2271	31.479	31.4821	22.3321	19.459	20.0528	Zfc3h1	-0.607079	4.70245	44.7386	9.49846e-05	0.00457063
ENSMUSG00000033671.19	99.0237	89.4622	90.7159	72.7353	46.7493	63.8331	Cep350	-0.607092	6.269	17.4797	0.0024378	0.0201824
ENSMUSG00000035569.18	157.79	162.94	148.945	94.423	108.585	105.226	Ankrd11	-0.607369	7.01882	55.2613	4.22894e-05	0.00371664
ENSMUSG00000036136.10	96.006	104.196	101.558	56.5853	64.8965	76.4617	Fam110c	-0.607751	6.3805	30.1862	0.000399921	0.00803107
ENSMUSG00000028868.14	279.479	299.703	292.644	196.619	184.652	190.716	Wasf2	-0.608002	7.91088	73.2882	1.38715e-05	0.00285194
ENSMUSG00000036986.17	47.6565	36.9157	41.4227	30.1856	25.9387	26.6189	Pml	-0.608174	5.122	28.3521	0.000498046	0.00887668
ENSMUSG00000054611.18	177.17	182.567	171.901	115.829	107.174	125.708	Kdm2a	-0.608183	7.19726	55.9276	4.03641e-05	0.00365695
ENSMUSG00000039853.19	13.7694	15.0327	13.5684	10.6123	8.68599	8.4688	Trim14	-0.608522	3.5507	22.8092	0.00104214	0.0128815
ENSMUSG00000036995.8	6.95177	5.87172	6.66125	4.73223	3.65726	4.42094	Asap3	-0.609151	2.43759	14.4935	0.00426719	0.0283888
ENSMUSG00000058325.7	346.762	315.741	311.787	211.118	206.754	220.637	Dock1	-0.609635	8.07056	64.2425	2.34359e-05	0.00304744
ENSMUSG00000045817.9	1029.13	1401.09	1239.4	705.484	922.623	775.343	Zfp36l2	-0.610459	9.98329	19.9127	0.00162036	0.0159316
ENSMUSG00000022197.17	163.356	147.119	134.619	112.083	76.6633	102.689	Pdzd2	-0.610785	6.93999	19.3605	0.00177194	0.0167176
ENSMUSG00000063760.10	32.8812	43.0593	38.4098	24.4465	24.1896	26.0779	Rnf217	-0.612127	4.97904	30.3916	0.000390474	0.00797521
ENSMUSG00000039835.17	131.771	127.085	137.037	85.5828	81.0361	92.0563	Nhsl1	-0.614054	6.76987	61.1835	2.84068e-05	0.00327219
ENSMUSG00000043079.18	16.5412	18.2132	17.2577	13.6328	9.38167	10.9311	Synpo	-0.614954	3.84355	18.3001	0.00211508	0.0184638
ENSMUSG00000037487.8	187.944	174.521	187.273	118.809	112.759	127.144	Ubr5	-0.615998	7.24261	63.0945	2.51658e-05	0.00304744
ENSMUSG00000040669.15	52.7754	60.1852	53.4334	36.0656	37.9441	34.4721	Phc1	-0.616377	5.51855	49.4573	6.48776e-05	0.0041942
ENSMUSG00000041229.16	50.5177	54.7212	53.6999	38.3814	32.9153	32.3456	Phf8	-0.616876	5.45263	43.7459	0.000103363	0.004737
ENSMUSG00000024260.15	47.3212	50.5349	50.523	32.2194	32.4184	32.0845	Sap130	-0.617213	5.35335	64.0655	2.3693e-05	0.00304744
ENSMUSG00000022641.16	34.0659	37.7856	38.8402	22.2717	24.0703	25.7795	Bbx	-0.61752	4.93074	40.9814	0.000131969	0.00520489
ENSMUSG00000049658.14	42.2248	35.6653	37.6309	26.5407	21.9436	26.7868	Bdp1	-0.618473	4.99239	31.3363	0.000350383	0.00762532
ENSMUSG00000079487.12	79.8225	70.7597	79.5045	53.3634	42.1777	54.3384	Med12	-0.618773	5.98553	31.1258	0.000358863	0.00776701
ENSMUSG00000068876.17	126.093	130.918	119.861	63.7743	92.3458	89.0717	Cgn	-0.619674	6.69637	21.957	0.00118125	0.0137413
ENSMUSG00000030397.12	58.5201	57.4124	51.2199	32.5819	38.0236	38.091	Mark4	-0.620014	5.52369	41.1235	0.000130279	0.0051519
ENSMUSG00000054150.13	39.2518	43.4127	34.0851	30.7091	20.6913	24.4551	Syne3	-0.620375	5.0057	16.87	0.0027175	0.0215595
ENSMUSG00000025612.6	115.855	110.04	100.964	69.3321	60.305	82.8973	Bach1	-0.620446	6.49072	27.4359	0.00055809	0.0093134
ENSMUSG00000098557.2	156.56	150.381	145.379	84.435	97.6329	112.053	Kctd12	-0.620647	6.95928	34.8517	0.000239304	0.00629449
ENSMUSG00000039834.18	26.3542	23.4869	22.6892	15.7875	14.788	16.4899	Zfp335	-0.623549	4.31932	36.9456	0.000193507	0.00574304
ENSMUSG00000020173.18	144.423	181.752	162.452	98.5914	111.049	107.222	Cobl	-0.624441	7.06905	40.3155	0.000140257	0.005301
ENSMUSG00000020647.11	44.1471	47.6262	48.2274	33.186	28.1052	29.5102	Ncoa1	-0.624709	5.26669	45.3908	8.99299e-05	0.00448714
ENSMUSG00000032724.6	25.4377	21.4753	23.3246	14.2168	14.8079	16.5459	Abtb2	-0.624837	4.27314	32.8052	0.000297583	0.00694625
ENSMUSG00000052056.15	176.432	185.584	165.158	105.539	102.761	133.132	Zfp217	-0.62621	7.17789	32.8866	0.000294952	0.00691741
ENSMUSG00000050390.13	408.702	425.89	401.335	279.08	264.118	257.496	C77080	-0.626229	8.40712	74.3614	1.30858e-05	0.00285194
ENSMUSG00000031089.8	505.758	490.207	482.213	313.797	274.513	369.139	Slc6a14	-0.626475	8.66523	33.7127	0.000269808	0.00668474
ENSMUSG00000050565.17	452.335	495.019	508.263	306.97	313.849	321.628	Tor1aip2	-0.627128	8.6428	67.0785	1.97487e-05	0.00304744
ENSMUSG00000049807.17	179.405	156.063	159.726	110.17	98.5075	111.811	Arhgap23	-0.627796	7.08724	51.7426	5.45454e-05	0.00398355
ENSMUSG00000053580.17	44.7283	38.3293	40.6233	33.7498	23.6529	22.683	Tanc2	-0.628637	5.08715	17.1393	0.00258935	0.0210044
ENSMUSG00000006154.14	170.374	157.504	148.536	112.587	93.4788	102.036	Eps8l1	-0.628774	7.03102	46.0971	8.48223e-05	0.00443883
ENSMUSG00000041258.19	32.3895	32.1314	29.5554	23.9229	16.557	20.3326	Zfp236	-0.628888	4.69176	22.3457	0.00111512	0.0133824
ENSMUSG00000038024.18	124.171	125.399	131.811	90.456	66.7847	89.3142	Dennd4c	-0.629317	6.70995	29.0781	0.000456013	0.00860464
ENSMUSG00000043279.10	49.8248	44.0107	47.4896	36.6294	27.509	27.2718	Trim56	-0.629856	5.27877	25.1374	0.000752734	0.0107619
ENSMUSG00000022141.8	113.285	117.054	112.626	84.6565	60.1858	76.6669	Nipbl	-0.630527	6.55626	28.422	0.000493796	0.00887668
ENSMUSG00000040524.10	56.486	60.2395	62.3083	37.4349	39.2559	38.949	Zfp609	-0.630571	5.61892	64.5257	2.30319e-05	0.00304744
ENSMUSG00000042207.18	221.92	228.318	223.797	148.471	123.254	163.388	Kdm5b	-0.631268	7.53051	37.2108	0.000188503	0.00572754
ENSMUSG00000078349.4	23.3589	16.9356	20.1887	16.8548	11.1904	11.1363	AW011738	-0.631283	4.05703	11.5643	0.00800689	0.0423178
ENSMUSG00000026924.18	145.294	129.069	143.719	104.109	75.1527	90.7132	Sec16a	-0.631313	6.84183	28.4786	0.000490387	0.00887283
ENSMUSG00000039652.17	34.893	31.7508	25.8661	24.1444	14.9868	20.4818	Cpeb3	-0.632581	4.66573	12.7514	0.00613558	0.0356646
ENSMUSG00000038244.15	28.0753	24.7645	26.9729	16.3513	19.0217	16.1542	Mical2	-0.632787	4.45434	36.1522	0.000209475	0.00598977
ENSMUSG00000035451.8	3.57648	2.77276	3.32037	2.09426	2.04727	2.12653	Foxa1	-0.633341	1.429	11.2319	0.00865423	0.0442199
ENSMUSG00000067336.7	114.403	124.937	131.647	85.0995	67.7587	86.2923	Bmpr2	-0.633381	6.66847	34.4827	0.000248701	0.00638675
ENSMUSG00000023805.18	76.4025	71.7927	68.2112	56.2027	40.2895	43.0342	Synj2	-0.633385	5.89121	25.3199	0.000734504	0.0106135
ENSMUSG00000021188.15	59.1013	58.5541	62.6362	41.6033	32.7166	41.859	Trip11	-0.634091	5.62771	34.9475	0.000236936	0.0062687
ENSMUSG00000098188.2	237.187	292.363	267.044	159.828	163.046	190.231	Sowahc	-0.634279	7.77024	37.7164	0.000179399	0.00566171
ENSMUSG00000032193.10	1038.61	1241	1411.77	693.221	730.856	951.752	Ldlr	-0.63571	9.9819	18.3331	0.0021032	0.0183848
ENSMUSG00000039852.18	179.316	180.338	176.287	117.842	109.797	117.034	Rere	-0.636773	7.1977	83.4819	8.20469e-06	0.00271101
ENSMUSG00000041025.16	132.933	140.867	128.06	74.6685	77.6373	105.991	Iffo2	-0.636976	6.78209	23.7919	0.000905749	0.0119387
ENSMUSG00000024002.19	142.277	146.304	156.775	92.3892	91.7098	102.167	Brd4	-0.63761	6.93036	64.1552	2.35623e-05	0.00304744
ENSMUSG00000034135.16	68.5566	69.1287	72.5563	46.114	44.9008	44.0602	Sik3	-0.638532	5.84759	75.2146	1.24999e-05	0.00285194
ENSMUSG00000034282.4	2283.09	2103.9	2145.95	1404.32	1410.57	1376.61	Evpl	-0.640271	10.8037	59.9996	3.06727e-05	0.00331716
ENSMUSG00000025584.18	14.7753	13.0755	14.0194	7.65211	8.86488	10.3155	Pde8a	-0.64166	3.52154	22.232	0.00113403	0.0134845
ENSMUSG00000039801.8	7.24236	7.55712	7.76804	6.40361	3.8759	4.21575	Cplane1	-0.641688	2.63412	10.5475	0.010198	0.0491113
ENSMUSG00000002227.16	16.5188	15.3045	15.6181	10.572	9.62018	10.2223	Mov10	-0.641943	3.70127	37.369	0.000185603	0.00572754
ENSMUSG00000034647.16	30.3106	32.077	27.6698	20.8218	17.6105	19.1947	Ankrd12	-0.642605	4.62303	38.5733	0.000165165	0.00547455
ENSMUSG00000024483.20	84.6284	78.8605	85.4484	56.3638	44.7815	58.2557	Ankhd1	-0.643273	6.08934	35.81	0.000216859	0.00606235
ENSMUSG00000025195.10	74.4578	82.1769	79.8325	48.1076	48.1208	55.1032	Dnmbp	-0.643393	6.01486	54.6826	4.40533e-05	0.00380831
ENSMUSG00000042595.8	6.57177	6.76879	7.07117	4.87319	4.47219	3.7494	Fam199x	-0.643645	2.48949	17.7092	0.00234195	0.0197038
ENSMUSG00000001911.17	97.6601	80.0022	80.3039	58.6595	53.6862	52.8088	Nfix	-0.643734	6.1406	41.6268	0.000124501	0.00501206
ENSMUSG00000032010.16	17.0553	13.456	10.9039	8.63883	8.46735	9.34553	Usp2	-0.644245	3.50344	14.674	0.00411628	0.0278204
ENSMUSG00000017291.14	132.285	138.285	133.532	93.1745	73.0458	92.2242	Taok1	-0.644648	6.7873	40.1861	0.000141941	0.005301
ENSMUSG00000058881.14	44.6165	51.2417	42.7754	25.0103	30.7289	32.7373	Zfp516	-0.645811	5.24332	28.8544	0.000468485	0.00872786
ENSMUSG00000041272.12	24.8565	26.5315	20.4551	15.6264	16.1198	14.0836	Tox	-0.645986	4.29556	27.8621	0.000529115	0.00912169
ENSMUSG00000046410.11	20.8553	22.2636	18.0161	16.2305	10.2364	12.5167	Kcnk6	-0.646819	4.06288	14.7755	0.00403438	0.027555
ENSMUSG00000034903.19	92.9884	102.456	102.399	62.1835	62.9883	65.027	Cobll1	-0.646858	6.34643	72.6852	1.43382e-05	0.00285194
ENSMUSG00000003123.16	80.6495	88.0487	71.7775	48.3895	53.8651	51.2232	Lipe	-0.646906	6.0375	46.4392	8.24769e-05	0.00438275
ENSMUSG00000012350.16	793.039	840.907	824.724	543.421	505.696	520.869	Ehf	-0.647112	9.39118	74.8133	1.27714e-05	0.00285194
ENSMUSG00000074794.11	394.172	488.468	461.327	286.874	263.462	306.705	Arrdc3	-0.648926	8.5191	41.6072	0.00012472	0.00501206
ENSMUSG00000034610.15	41.2859	48.2514	46.9157	28.5343	31.7029	26.7495	Tut4	-0.649282	5.21988	41.6295	0.000124471	0.00501206
ENSMUSG00000000275.17	216.533	201.514	192.11	116.815	127.547	144.604	Trim25	-0.649351	7.37982	46.3554	8.30443e-05	0.00439025
ENSMUSG00000034390.17	62.9236	60.3483	58.9059	39.7507	37.7652	38.5946	Cmip	-0.649795	5.63647	73.8063	1.34852e-05	0.00285194
ENSMUSG00000040855.16	77.1848	91.5282	84.9975	56.9679	48.0413	56.5768	Reps2	-0.650272	6.11362	42.7806	0.000112397	0.00479902
ENSMUSG00000043068.7	16.34	14.5434	13.8349	9.06171	9.00401	10.3342	Fam89a	-0.65368	3.61086	29.3519	0.000441318	0.00847798
ENSMUSG00000005087.18	566.782	609.436	651.06	418.752	329.889	412.565	Cd44	-0.654075	8.96032	36.7796	0.00019672	0.0057807
ENSMUSG00000070565.12	77.0507	72.1733	75.0979	52.9405	40.3889	49.2273	Rasal2	-0.654224	5.93493	38.3277	0.000169099	0.00550181
ENSMUSG00000021318.16	12.3612	10.3571	11.1704	7.65211	6.00268	7.89054	Gli3	-0.654688	3.21292	20.1576	0.00155832	0.0156559
ENSMUSG00000026672.12	12.16	13.2929	14.6342	9.80678	7.47353	8.20765	Optn	-0.655143	3.45427	21.8828	0.00119446	0.0138213
ENSMUSG00000035011.16	466.082	434.997	424.967	298.895	262.249	280.459	Zbtb7a	-0.65592	8.49707	65.6662	2.14883e-05	0.00304744
ENSMUSG00000068036.17	387.399	345.263	372.312	250.164	203.435	247.666	Afdn	-0.656049	8.23396	44.6695	9.55397e-05	0.00458252
ENSMUSG00000027293.14	187.854	199.231	182.703	103.787	134.146	123.395	Ehd4	-0.656866	7.27812	42.219	0.000118099	0.00492611
ENSMUSG00000029826.15	149.363	128.254	130.273	95.1077	74.7552	88.8478	Zc3hav1	-0.656968	6.79612	37.8548	0.000177	0.00561153
ENSMUSG00000027784.11	48.9307	42.4884	45.3375	35.3407	24.6269	26.7495	Ppm1l	-0.658389	5.22021	23.3408	0.00096543	0.0123537
ENSMUSG00000023852.15	103.785	106.153	105.125	63.1098	60.3647	75.9581	Chd1	-0.659362	6.42256	46.5437	8.17759e-05	0.00438275
ENSMUSG00000044864.17	174.398	200.074	200.268	101.209	125.281	137.142	Ankrd50	-0.660153	7.28933	31.7048	0.000336125	0.00743727
ENSMUSG00000037509.22	192.549	170.362	174.976	138.745	94.7707	106.867	Arhgef4	-0.660375	7.19386	24.5556	0.000814661	0.0112786
ENSMUSG00000035969.16	7.15295	11.6075	7.99349	5.25579	6.26107	5.26036	Rusc2	-0.660887	2.86331	11.0563	0.00902031	0.0452965
ENSMUSG00000033004.17	253.684	237.098	247.286	175.133	131.959	159.62	Mycbp2	-0.661296	7.64981	39.4262	0.000152348	0.00539348
ENSMUSG00000102976.7	7.62236	7.39402	7.48109	5.73908	4.25355	4.25306	Zc3h11a	-0.661695	2.62169	16.9899	0.00265966	0.0213534
ENSMUSG00000049502.18	147.574	128.689	134.598	100.867	83.3418	75.4917	Dtx3l	-0.662246	6.80466	34.1518	0.000257514	0.00652297
ENSMUSG00000022565.16	1036.57	918.408	855.242	645.657	480.731	649.001	Plec	-0.662522	9.57799	25.8574	0.000683881	0.0102444
ENSMUSG00000025647.17	157.052	139.562	156.242	124.568	84.3952	77.2639	Shisa5	-0.66255	6.945	16.4409	0.00293821	0.0225779
ENSMUSG00000038970.8	67.3048	61.1638	62.3083	45.5905	32.4582	42.4	Lmtk2	-0.663587	5.69771	28.4526	0.000491952	0.00887668
ENSMUSG00000022508.6	69.5848	86.037	81.0007	50.7858	44.8611	53.6295	Bcl6	-0.66386	6.00774	39.5979	0.000149917	0.00538381
ENSMUSG00000070544.7	134.699	133.636	134.393	82.0185	79.7044	92.392	Top1	-0.664175	6.77484	69.0882	1.75606e-05	0.00297196
ENSMUSG00000041852.16	293.092	313.104	290.902	192.008	185.507	188.552	Tcf20	-0.664186	7.93008	88.9056	6.35164e-06	0.0026143
ENSMUSG00000038518.16	146.3	125.807	120.825	103.585	66.3276	77.8981	Jarid2	-0.665239	6.73904	18.5469	0.00202838	0.0180167
ENSMUSG00000020659.17	13.613	13.8366	13.097	8.69924	7.85118	8.97246	Cbll1	-0.666056	3.46484	34.9838	0.000236059	0.00626534
ENSMUSG00000021109.14	125.87	139.481	140.849	91.8454	75.2918	88.8292	Hif1a	-0.666122	6.78647	48.7142	6.87452e-05	0.00422109
ENSMUSG00000032501.10	452.581	561.184	523.287	237.095	319.891	410.886	Trib1	-0.667039	8.70569	14.019	0.00469663	0.03031
ENSMUSG00000030539.14	188.547	215.487	174.156	105.458	111.248	147.215	Sema4b	-0.6672	7.29503	24.2498	0.000849723	0.0115701
ENSMUSG00000063663.12	41.4648	37.8944	42.7754	30.3668	19.5981	26.992	Brwd3	-0.667286	5.05374	20.0102	0.00159528	0.0158179
ENSMUSG00000025241.17	62.0072	67.0627	64.2349	39.6097	38.1826	43.855	Fyco1	-0.667539	5.71482	62.0115	2.69434e-05	0.00320497
ENSMUSG00000073910.11	23.8059	26.7218	23.8165	19.6538	13.5756	13.412	Mob3b	-0.672181	4.33563	18.8893	0.00191525	0.0174711
ENSMUSG00000048897.16	64.846	57.5211	61.3449	41.4221	35.7577	38.1469	Zfp710	-0.672267	5.64014	56.6729	3.83364e-05	0.00358506
ENSMUSG00000025885.19	146.658	128.118	132.876	97.1415	77.677	80.9759	Myo5b	-0.672651	6.78927	43.134	0.000108982	0.00479423
ENSMUSG00000051339.11	359.279	346.078	331.873	245.834	192.722	211.813	2900026A02Rik	-0.673407	8.13594	47.0411	7.85394e-05	0.00432519
ENSMUSG00000050567.17	63.5719	66.8724	64.4399	37.8981	37.8646	46.28	Maml1	-0.67447	5.72385	47.7041	7.44662e-05	0.00427505
ENSMUSG00000054889.11	5490.49	5176.11	5737.53	3741.44	2956.26	3579.11	Dsp	-0.674673	12.1186	32.5276	0.000306771	0.00706096
ENSMUSG00000032068.15	2036.67	2029.39	2000.63	1278.61	1186.34	1335.01	Plet1	-0.674914	10.6834	63.1868	2.50211e-05	0.00304744
ENSMUSG00000001281.11	42.3142	37.0788	42.2016	25.2721	22.4405	28.3724	Itgb7	-0.676983	5.04351	38.3622	0.000168539	0.00549563
ENSMUSG00000066440.6	23.18	23.2422	23.0582	16.15	11.0115	16.2661	Zfyve26	-0.677061	4.23636	20.8341	0.00140126	0.0148168
ENSMUSG00000040624.19	140.131	149.104	162.76	97.8866	80.7579	103.752	Plekhg1	-0.67858	6.93581	40.227	0.000141407	0.005301
ENSMUSG00000106874.2	21.4589	27.8635	31.3591	16.6937	16.6167	17.1055	Gm20186	-0.678666	4.45156	23.9903	0.000880937	0.0118112
ENSMUSG00000039457.5	2250.3	2152.39	2169.37	1315.92	1389.72	1399.63	Ppl	-0.678869	10.7973	68.4109	1.82632e-05	0.00297196
ENSMUSG00000024498.17	46.4495	46.1039	48.8013	28.635	29.8742	29.79	Tcerg1	-0.679094	5.25952	75.5785	1.22598e-05	0.00285194
ENSMUSG00000000266.12	97.9731	109.524	90.9414	77.5481	51.7383	56.7447	Mid2	-0.681451	6.33575	21.2872	0.00130689	0.0143942
ENSMUSG00000036676.15	62.7001	72.1189	64.0914	49.8394	31.5041	42.5492	Tmtc3	-0.682262	5.75026	20.1204	0.0015675	0.0157153
ENSMUSG00000038002.10	39.0059	36.2361	35.4173	22.2918	20.5323	26.022	Cramp1	-0.683924	4.90439	40.5525	0.000137237	0.00527282
ENSMUSG00000026413.13	1648.91	1497.78	1534.03	1078.54	852.181	976.114	Pkp1	-0.687293	10.3045	43.6813	0.000103939	0.004737
ENSMUSG00000032593.6	7.80119	6.4154	8.46491	4.47044	4.2138	5.4469	Amigo3	-0.687909	2.62573	16.6898	0.0028078	0.022008
ENSMUSG00000019726.13	33.6859	27.8091	29.371	24.668	12.383	19.3999	Lyst	-0.687932	4.61967	10.5062	0.0103014	0.0492831
ENSMUSG00000042744.17	55.413	43.2496	47.2641	29.4606	26.0977	34.8266	Hectd4	-0.691398	5.30079	27.8855	0.000527577	0.0091139
ENSMUSG00000028893.9	43.1859	41.8088	40.5209	18.8282	24.0902	34.696	Sesn2	-0.691441	5.08262	13.4444	0.00529072	0.0326965
ENSMUSG00000037188.8	202.339	207.005	195.328	115.064	109.022	150.237	Grhl3	-0.691515	7.35045	33.9403	0.000263346	0.0066032
ENSMUSG00000038774.10	51.7471	46.4029	49.0473	34.6157	26.2766	30.2377	Ascc3	-0.692384	5.31296	38.9495	0.000159355	0.00546056
ENSMUSG00000025225.16	42.8507	40.803	42.632	23.4799	23.9908	30.6295	Nfkb2	-0.692742	5.09152	36.8735	0.000194895	0.00576122
ENSMUSG00000037646.11	73.206	72.3907	73.3762	46.698	42.933	45.7763	Vps13b	-0.693467	5.88492	86.7524	7.01874e-06	0.0026143
ENSMUSG00000032596.15	46.0918	38.5196	43.4518	35.9448	23.474	19.9036	Uba7	-0.693655	5.1125	12.6574	0.0062626	0.0360029
ENSMUSG00000020902.13	17.8377	18.7297	24.001	12.3843	11.747	13.3747	Ntn1	-0.693861	4.03385	26.1844	0.000655184	0.0101286
ENSMUSG00000031737.12	27.0247	24.5199	25.8866	14.0557	17.2527	16.5086	Irx5	-0.695771	4.38585	41.7128	0.000123546	0.00501206
ENSMUSG00000040481.18	93.1672	90.6583	92.4171	56.6457	48.7171	65.0643	Bptf	-0.696516	6.21869	43.1393	0.000108931	0.00479423
ENSMUSG00000022105.7	46.3377	51.4591	46.1778	31.0716	29.6158	28.0739	Rb1	-0.697123	5.27858	63.8431	2.40209e-05	0.00304744
ENSMUSG00000031309.16	171.604	167.752	182.047	114.419	96.7385	110.281	Rps6ka3	-0.697985	7.13447	66.5478	2.03814e-05	0.00304744
ENSMUSG00000055204.16	163.668	166.746	178.152	105.398	99.879	108.154	Ankrd17	-0.698346	7.09835	88.4882	6.47468e-06	0.0026143
ENSMUSG00000060716.8	64.4883	55.6183	58.3935	37.5356	36.2347	36.2069	Plekhh1	-0.699228	5.58828	68.1916	1.8498e-05	0.00297196
ENSMUSG00000038866.16	26.4436	22.3452	23.5296	19.2511	12.3035	13.0203	Zcchc2	-0.700533	4.28635	17.0053	0.00265217	0.0213251
ENSMUSG00000005148.9	477.169	521.034	507.73	280.631	269.087	374.567	Klf5	-0.704101	8.66201	31.625	0.00033915	0.00748194
ENSMUSG00000043940.16	145.63	116.374	124.514	97.2623	56.8664	83.1584	Wdfy3	-0.704222	6.70043	15.7844	0.00332024	0.0243195
ENSMUSG00000073664.12	53.4013	52.8455	54.2738	36.6496	25.5014	36.3189	Nbeal1	-0.704818	5.4328	27.6258	0.000544943	0.00924168
ENSMUSG00000015837.16	595.64	805.948	805.273	302.117	550.497	499.977	Sqstm1	-0.706167	9.21255	11.1816	0.00875593	0.0445889
ENSMUSG00000016496.8	118.963	115.396	110.208	86.1466	61.2591	63.4974	Cd274	-0.708356	6.53303	30.7918	0.000372837	0.00787618
ENSMUSG00000031540.15	172.632	157.694	165.055	121.064	84.594	97.2047	Kat6a	-0.71011	7.05605	32.8938	0.000294722	0.00691741
ENSMUSG00000021366.9	134.811	128.634	137.181	84.5155	76.4844	83.774	Hivep1	-0.710943	6.74949	88.0201	6.61617e-06	0.0026143
ENSMUSG00000028849.18	115.677	116.157	120.907	48.4499	78.2335	88.7359	Map7d1	-0.71098	6.56566	14.668	0.00412108	0.0278209
ENSMUSG00000074994.7	54.0718	60.1852	59.9922	38.1599	33.4917	34.7893	Qser1	-0.710982	5.54874	64.5129	2.30499e-05	0.00304744
ENSMUSG00000022906.16	128.932	113.629	126.584	91.1608	65.3934	68.8697	Parp9	-0.712131	6.63119	31.3145	0.000351248	0.00762532
ENSMUSG00000037242.9	102.377	95.8776	96.0449	60.9954	57.2043	61.3335	Clic4	-0.713039	6.30381	91.4829	5.65224e-06	0.0026143
ENSMUSG00000044813.16	115.408	141.22	122.977	58.8004	92.6042	79.9313	Shb	-0.713812	6.67029	21.1537	0.00133386	0.0145192
ENSMUSG00000033039.11	185.194	207.767	180.243	104.552	108.088	136.62	Micall1	-0.7142	7.26464	39.268	0.000154631	0.0054099
ENSMUSG00000034832.16	245.614	209.778	226.359	165.809	107.611	141.88	Tet3	-0.715277	7.5147	24.4371	0.00082803	0.011337
ENSMUSG00000026158.12	15.2	19.953	17.6882	10.6525	11.5084	9.9611	Ogfrl1	-0.715536	3.8264	30.3424	0.000392723	0.00798622
ENSMUSG00000053716.10	353.915	391.176	364.175	210.111	213.095	252.18	Dusp7	-0.715639	8.2166	59.8934	3.08865e-05	0.00331716
ENSMUSG00000024789.14	99.0237	104.93	96.6393	59.2636	57.2838	66.2581	Jak2	-0.716958	6.3326	73.1221	1.39982e-05	0.00285194
ENSMUSG00000074978.5	6.19177	7.69304	8.05498	4.91346	5.00886	3.45094	Actg-ps1	-0.717409	2.56425	14.4134	0.00433619	0.0285927
ENSMUSG00000022629.18	406.534	486.184	447.492	280.752	267.079	266.786	Kif21a	-0.718164	8.4885	70.899	1.58385e-05	0.00288681
ENSMUSG00000015766.15	96.1178	95.2796	119.226	75.2525	51.3805	62.1916	Eps8	-0.718909	6.37979	24.4563	0.000825853	0.0113232
ENSMUSG00000019971.11	19.2012	25.6888	24.8823	13.6127	14.5495	14.1022	Cep290	-0.721608	4.22495	32.126	0.000320689	0.00723569
ENSMUSG00000026670.16	187.81	192.109	175.857	92.0267	119.537	125.26	Uap1	-0.722146	7.21717	39.017	0.000158339	0.00546056
ENSMUSG00000003847.17	142.232	151.741	147.224	85.2002	76.9813	105.189	Nfat5	-0.722168	6.88415	40.7507	0.000134771	0.00524747
ENSMUSG00000021027.18	69.1154	63.4744	61.7959	46.6577	32.0606	39.1169	Ralgapa1	-0.72227	5.70226	30.6895	0.000377248	0.00788
ENSMUSG00000026623.17	23.0459	32.1586	29.1045	16.8548	14.9073	19.232	Lpgat1	-0.722296	4.49675	24.5786	0.0008121	0.0112641
ENSMUSG00000045314.6	88.4954	91.936	87.621	46.1744	54.2825	61.7999	Sowahb	-0.72358	6.16484	45.4727	8.93185e-05	0.00448714
ENSMUSG00000026827.13	173.638	163.049	169.134	111.016	87.9929	106.998	Gpd2	-0.725117	7.08039	55.6704	4.10944e-05	0.00366555
ENSMUSG00000020275.10	147.194	131.244	138.923	93.255	66.3475	92.6719	Rel	-0.726373	6.80267	31.3906	0.000348237	0.00762532
ENSMUSG00000028977.18	87.2437	90.7399	87.2111	51.39	46.153	62.602	Casz1	-0.72702	6.14809	42.4758	0.000115449	0.00486469
ENSMUSG00000054509.8	76.8495	77.0935	79.812	46.6779	43.6088	50.8501	Parp4	-0.727779	5.96605	77.2033	1.12542e-05	0.00283625
ENSMUSG00000094410.9	61.046	57.0862	52.962	39.4486	27.4891	36.2816	Zbed6	-0.728694	5.5156	30.2651	0.000396256	0.00801628
ENSMUSG00000038872.11	41.0848	39.172	41.5047	22.1307	21.9833	29.305	Zfhx3	-0.729236	5.02508	35.8266	0.000216494	0.00606235
ENSMUSG00000005580.12	15.4683	12.0425	11.2729	8.63883	6.4002	8.28227	Adcy9	-0.73355	3.37586	18.8971	0.00191282	0.0174596
ENSMUSG00000001995.10	57.2013	55.7542	60.812	42.0262	27.2704	35.1996	Sipa1l2	-0.734275	5.53629	26.7048	0.000612475	0.00978074
ENSMUSG00000049562.7	8.96354	10.3299	8.28044	5.8599	4.43244	6.17439	Ap5b1	-0.735921	2.88084	19.6255	0.0016972	0.0163065
ENSMUSG00000046230.12	94.3966	81.9051	81.1852	62.8681	41.3827	50.3838	Vps13a	-0.735928	6.10257	26.2102	0.000652972	0.0101286
ENSMUSG00000061589.15	43.8118	41.4554	38.9632	24.0035	22.4007	28.1299	Dot1l	-0.736034	5.0512	47.8423	7.36497e-05	0.00427505
ENSMUSG00000031103.13	14.5518	15.9841	13.5684	7.99444	9.1829	9.1963	Elf4	-0.737802	3.55735	37.1666	0.000189335	0.00572754
ENSMUSG00000035021.14	88.1154	87.07	90.8184	49.6984	47.4251	61.8745	Baz1a	-0.742129	6.14698	48.6586	6.9046e-05	0.00422109
ENSMUSG00000037321.18	82.2589	72.0102	83.1528	55.0348	41.2634	45.5711	Tap1	-0.743765	5.98292	40.7473	0.000134813	0.00524747
ENSMUSG00000002489.17	173.258	182.268	176.082	117.943	90.3383	108.882	Tiam1	-0.745022	7.14455	53.7888	4.69587e-05	0.00381805
ENSMUSG00000023927.16	42.6495	47.1369	49.0268	21.7078	32.8955	28.0926	Satb1	-0.746973	5.20739	27.1994	0.00057501	0.00942285
ENSMUSG00000033016.17	7.1753	7.20373	6.08735	3.40317	4.11442	4.60748	Nfatc1	-0.74769	2.44886	20.0158	0.00159398	0.0158179
ENSMUSG00000046733.8	764.427	900.684	836.488	390.177	541.652	556.982	Gprc5a	-0.748587	9.37742	29.7059	0.000423131	0.00827833
ENSMUSG00000028270.13	71.0378	79.8119	93.5649	52.4572	48.9357	44.0602	Gbp2	-0.749528	6.02255	42.0209	0.000120195	0.00495062
ENSMUSG00000031093.15	43.4095	34.9041	48.002	30.2661	19.2205	25.7795	Dock11	-0.74957	5.07176	18.8216	0.00193698	0.0175515
ENSMUSG00000069729.15	163.378	180.311	175.221	110.231	97.8118	100.096	Arid1b	-0.751829	7.10715	87.638	6.73445e-06	0.0026143
ENSMUSG00000023915.6	183.943	251.913	219.821	92.9329	140.725	155.386	Tnfrsf21	-0.752399	7.44415	16.5513	0.0028794	0.0222872
ENSMUSG00000040761.17	140.533	141.71	140.706	82.522	74.8546	93.5672	Spen	-0.752885	6.81178	67.7171	1.9019e-05	0.00300844
ENSMUSG00000035852.12	11.2212	7.61149	7.07117	5.05442	5.36663	4.9619	Misp	-0.753472	2.78905	15.0163	0.00384817	0.0267693
ENSMUSG00000039611.3	11.3553	9.48718	8.83384	6.66539	5.94305	5.01786	Pgap4	-0.753508	2.98411	22.1497	0.00114795	0.0135662
ENSMUSG00000038369.15	80.806	77.6372	85.0795	48.3895	44.6225	51.4284	Ncoa6	-0.753766	6.01549	80.2476	9.6282e-06	0.00281202
ENSMUSG00000036718.18	45.0859	35.8012	40.3364	23.6813	25.5014	22.7576	Micall2	-0.754318	5.01013	50.4224	6.0245e-05	0.0041091
ENSMUSG00000036391.17	27.9412	23.2966	23.4271	16.4319	12.1445	15.6878	Sec24a	-0.754613	4.31117	30.1823	0.000400102	0.00803107
ENSMUSG00000035671.7	98.7107	100.689	97.992	51.3094	57.2242	67.5639	Zswim4	-0.755464	6.30275	53.1162	4.93008e-05	0.00385818
ENSMUSG00000019947.11	235.712	233.319	230.172	107.935	130.111	175.439	Arid5b	-0.757539	7.5351	24.4718	0.000824094	0.0113232
ENSMUSG00000028645.12	501.265	748.536	627.305	246.277	425.653	438.158	Slc2a1	-0.757564	8.95968	11.9294	0.00736444	0.04014
ENSMUSG00000042599.9	88.7637	107.648	98.7094	59.3038	49.4326	64.7472	Kdm7a	-0.765731	6.28774	43.7272	0.00010353	0.004737
ENSMUSG00000029108.15	55.0777	41.7545	41.5867	34.4949	18.982	27.8501	Pcdh7	-0.767903	5.1959	14.3162	0.00442159	0.0290135
ENSMUSG00000039699.15	7.35413	7.58431	9.22326	5.09469	5.16787	3.9919	Batf2	-0.768294	2.68581	21.5508	0.00125568	0.0140804
ENSMUSG00000056632.9	1055.71	1056.31	1079.68	673.688	449.903	747.848	Dsg3	-0.770139	9.7209	22.1362	0.00115019	0.0135731
ENSMUSG00000034731.12	29.1259	26.7218	25.1078	21.2245	10.3755	15.7251	Dgkh	-0.774639	4.42005	12.926	0.00590791	0.03497
ENSMUSG00000018476.8	142.478	122.273	134.906	64.7811	67.0829	101.365	Kdm6b	-0.776764	6.72127	22.7221	0.00105537	0.013001
ENSMUSG00000044447.6	26.153	25.6616	22.0538	15.123	12.0252	15.8557	Dock5	-0.778156	4.28577	35.7878	0.000217351	0.0060634
ENSMUSG00000035673.11	313.12	333.383	303.568	132.925	189.243	231.437	Sbno2	-0.778819	7.96947	20.8742	0.00139257	0.0147923
ENSMUSG00000026425.16	99.426	115.097	95.8604	61.5189	60.4839	58.5541	Srgap2	-0.780924	6.35485	77.7108	1.0961e-05	0.00283625
ENSMUSG00000031822.21	66.4554	67.6607	54.4582	35.3407	33.7104	40.5533	Gse1	-0.781349	5.63578	48.347	7.07601e-05	0.00423858
ENSMUSG00000025019.18	45.0636	51.4591	50.0311	28.8364	24.1697	32.1591	Lcor	-0.782045	5.27228	45.4125	8.9767e-05	0.00448714
ENSMUSG00000038507.7	127.501	100.689	110.802	86.2071	51.9172	59.0764	Parp12	-0.782372	6.48213	19.5052	0.00173059	0.016548
ENSMUSG00000044313.14	11.02	7.63868	11.1294	4.41003	4.90947	8.00246	Mab21l3	-0.785554	2.97999	10.5371	0.0102241	0.0491343
ENSMUSG00000036452.19	14.0153	11.8794	13.5479	8.75965	6.55922	7.61073	Arhgap26	-0.785847	3.38222	30.9879	0.000364574	0.00784494
ENSMUSG00000045038.15	18.553	18.3763	19.2254	11.1962	10.0177	11.3228	Prkce	-0.787499	3.88861	58.2746	3.43866e-05	0.0034412
ENSMUSG00000109336.2	172.811	182.866	181.104	93.6377	106.657	110.449	Samd4b	-0.78843	7.14243	88.9007	6.35307e-06	0.0026143
ENSMUSG00000022895.17	448.937	536.501	525.398	249.559	253.285	371.508	Ets2	-0.788857	8.63502	25.7904	0.000689958	0.0102863
ENSMUSG00000107950.2	2.21294	2.41937	1.94713	1.02699	1.55036	1.19384	Gm6375	-0.791735	0.81041	10.8807	0.00940991	0.0466
ENSMUSG00000021779.20	18.3071	20.0345	16.5404	12.8676	7.53316	11.2109	Thrb	-0.792507	3.852	18.6362	0.00199815	0.0178746
ENSMUSG00000020961.16	75.8883	75.6256	72.8023	41.7644	38.5602	48.9101	Ston2	-0.794935	5.88149	65.0016	2.23718e-05	0.00304744
ENSMUSG00000038567.6	11.4447	13.2657	11.2729	6.46402	7.13563	7.03247	Cyp24a1	-0.797769	3.24197	40.2281	0.000141404	0.005301
ENSMUSG00000029313.19	140.667	143.748	141.505	94.8056	62.0939	87.71	Aff1	-0.799967	6.80455	32.6028	0.000304249	0.00704654
ENSMUSG00000020185.17	62.2083	63.9637	47.756	42.9928	22.679	34.0991	E2f7	-0.800393	5.51219	14.4687	0.00428811	0.0284515
ENSMUSG00000035258.16	25.9518	31.0712	32.015	14.4585	19.6776	16.8443	Abi3bp	-0.803998	4.5462	35.3761	0.000226688	0.00618462
ENSMUSG00000048699.5	12.3388	10.9551	8.28044	7.16882	4.33306	6.49151	Krt90	-0.806101	3.05074	14.0109	0.00470462	0.0303352
ENSMUSG00000113491.2	2.95059	3.12615	2.78747	2.03385	1.45098	1.56692	Gm19221	-0.807688	1.23132	14.907	0.00393239	0.0271452
ENSMUSG00000066406.17	158.505	140.785	145.01	95.9534	64.3996	93.3247	Akap13	-0.80855	6.86243	32.0713	0.000322643	0.00725777
ENSMUSG00000040225.16	196.17	204.124	216.911	111.962	99.6206	140.5	Prrc2c	-0.809655	7.33608	43.9889	0.000101231	0.00467454
ENSMUSG00000031224.7	3.62118	4.70281	4.07873	3.24208	1.74912	2.03326	Magee2	-0.816098	1.70637	10.7142	0.00979307	0.0477733
ENSMUSG00000026535.10	324.051	460.142	433.944	170.481	235.058	286.13	Ifi202b	-0.816194	8.31436	18.4228	0.0020714	0.0182113
ENSMUSG00000100157.7	3.3753	2.74557	2.70549	1.93316	1.55036	1.52961	2310034O05Rik	-0.819529	1.22499	15.0853	0.00379771	0.0265487
ENSMUSG00000039741.16	20.7212	16.3919	15.6795	13.1697	8.26859	8.52477	Bahcc1	-0.819599	3.78871	17.546	0.00240963	0.0200538
ENSMUSG00000034297.15	114.023	139.562	131.032	76.4204	61.9548	79.0919	Med13	-0.822125	6.64922	51.3171	5.63072e-05	0.00398355
ENSMUSG00000024922.3	311.623	351.896	270.365	143.356	183.797	200.472	Ovol1	-0.823262	7.92841	35.447	0.000225045	0.00617378
ENSMUSG00000070604.6	79.5766	55.6183	45.9114	37.9182	27.2307	37.0277	Vsig10l	-0.825362	5.56196	16.6153	0.00284597	0.0221264
ENSMUSG00000053175.18	192.236	198.823	190.635	82.2803	113.077	132.367	Bcl3	-0.827346	7.24409	30.6708	0.000378063	0.00788
ENSMUSG00000048776.9	235.354	238.675	234.291	118.185	106.915	172.79	Pthlh	-0.831655	7.52666	27.4247	0.000558873	0.00931601
ENSMUSG00000024079.5	45.1083	34.5779	40.3979	31.2327	17.3322	19.0268	Eif2ak2	-0.831957	4.96853	15.811	0.00330365	0.0242577
ENSMUSG00000022676.8	35.6977	42.3797	36.1757	20.5399	16.6763	26.8241	Snai2	-0.832005	4.89433	25.9859	0.000672425	0.0101712
ENSMUSG00000042246.6	3.84471	4.92029	4.18121	1.61097	2.28579	3.26441	Tmc7	-0.8367	1.75629	10.831	0.00952065	0.0468556
ENSMUSG00000043336.15	9.20943	7.9377	10.494	6.3432	3.55788	5.63343	Filip1l	-0.83747	2.85389	15.4601	0.00353167	0.025295
ENSMUSG00000034998.19	47.5448	54.694	49.9491	26.5407	26.2567	32.1777	Foxn2	-0.839221	5.30569	62.0838	2.68201e-05	0.00320497
ENSMUSG00000003752.10	467.155	418.17	417.322	207.654	243.665	276.337	Itpkc	-0.840042	8.40264	57.7314	3.56665e-05	0.00345918
ENSMUSG00000026826.14	42.6718	45.1796	43.4723	24.1444	21.9237	27.1785	Nr4a2	-0.841278	5.09261	72.6258	1.43853e-05	0.00285194
ENSMUSG00000061232.17	388.651	413.576	484.693	221.448	257.38	238.88	H2-K1	-0.842548	8.38428	68.1271	1.85678e-05	0.00297196
ENSMUSG00000070031.12	3.15177	3.50672	2.97194	2.09426	1.62987	1.62288	Sp140	-0.843274	1.33513	17.4526	0.00245022	0.0202402
ENSMUSG00000022272.18	84.2931	71.2762	69.8303	48.0069	34.2669	43.2767	Myo10	-0.844329	5.87084	40.8615	0.000133416	0.00524255
ENSMUSG00000022946.11	57.4248	45.6961	53.9458	31.9979	24.5076	30.9466	Dop1b	-0.845901	5.34994	44.2846	9.87087e-05	0.00465279
ENSMUSG00000040407.19	124.506	113.629	126.523	72.1111	61.9548	68.851	Akap9	-0.845973	6.56415	95.8792	4.66395e-06	0.0026143
ENSMUSG00000022952.18	52.7307	56.461	54.0073	25.8963	30.7091	33.7633	Runx1	-0.851698	5.40215	64.0914	2.36551e-05	0.00304744
ENSMUSG00000037887.12	14.9094	12.8308	14.9212	5.27593	6.85736	11.4534	Dusp8	-0.852017	3.46912	12.1307	0.00703757	0.0389454
ENSMUSG00000020023.19	128.507	165.632	153.537	67.0969	84.5344	94.5372	Tmcc3	-0.862124	6.85381	38.9233	0.000159751	0.00546056
ENSMUSG00000047735.15	202.719	184.579	183.522	139.087	75.8285	99.0887	Samd9l	-0.86244	7.20454	21.605	0.00124532	0.0140172
ENSMUSG00000069892.10	8.06942	7.17655	7.31712	4.45031	3.89578	4.02921	9930111J21Rik2	-0.868092	2.54886	37.3116	0.00018667	0.00572754
ENSMUSG00000037033.10	28.12	25.9063	17.8521	15.0827	13.0588	10.9124	Clca3b	-0.878117	4.21017	22.4136	0.00110406	0.0133141
ENSMUSG00000047098.19	38.9165	33.1372	33.2652	26.8428	13.8936	16.6018	Rnf31	-0.878862	4.76214	16.8953	0.00270515	0.0214865
ENSMUSG00000073489.7	60.7777	69.0471	72.6588	39.0258	40.2895	30.7414	Ifi204	-0.880164	5.70364	53.8549	4.67358e-05	0.00381805
ENSMUSG00000023206.17	2.25765	2.39218	1.80366	1.14782	1.03357	1.26846	Il15ra	-0.887025	0.746561	14.528	0.00423997	0.0282855
ENSMUSG00000020099.9	35.0495	35.2575	26.1121	20.2781	14.9669	16.6018	Unc5b	-0.892953	4.62829	33.9545	0.000262952	0.0066032
ENSMUSG00000061436.16	78.4366	71.9286	80.2014	43.7177	35.857	44.34	Hipk2	-0.896148	5.8853	78.2507	1.06593e-05	0.00283625
ENSMUSG00000035283.6	17.4577	17.4249	15.4746	7.49101	7.05613	12.3115	Adrb1	-0.900673	3.68877	19.9778	0.0016036	0.0158387
ENSMUSG00000027639.17	104.008	94.1107	97.0082	45.5502	52.0563	59.8972	Samhd1	-0.905703	6.23775	71.9979	1.4894e-05	0.00287608
ENSMUSG00000068270.16	14.3283	14.6793	12.5026	7.4306	6.16169	8.48746	Shroom4	-0.90592	3.40906	38.5127	0.000166134	0.00547455
ENSMUSG00000050558.14	3.06236	2.69121	2.86946	2.03385	1.13296	1.43634	Prokr2	-0.911211	1.1602	14.0003	0.00471613	0.0303796
ENSMUSG00000039238.7	589.18	700.529	621.197	327.853	302.499	383.577	Zfp750	-0.914143	8.92924	70.3816	1.63086e-05	0.00288681
ENSMUSG00000074272.11	352.015	379.65	426.935	187.9	183.857	242.032	Ceacam1	-0.916506	8.20665	55.8755	4.0511e-05	0.00365695
ENSMUSG00000024085.14	14.3953	14.4347	15.3721	10.0686	5.34675	8.00246	Man2a1	-0.917689	3.49789	21.4305	0.00127872	0.0142102
ENSMUSG00000030096.9	1681.95	1878.41	1137.7	1030.16	679.356	774.243	Slc6a6	-0.919452	10.2252	20.4817	0.00148048	0.0152026
ENSMUSG00000063286.8	57.7377	57.5483	50.4	35.8642	25.1437	26.451	Gvin-ps7	-0.921612	5.39963	44.4526	9.73098e-05	0.0046375
ENSMUSG00000026773.20	211.973	308.374	240.092	86.046	157.421	157.717	Pfkfb3	-0.921787	7.59711	16.5011	0.00290594	0.022446
ENSMUSG00000007817.16	61.806	46.3757	54.6017	33.8102	23.7523	27.9247	Zmiz1	-0.930716	5.37184	39.9198	0.000145486	0.00534132
ENSMUSG00000033488.12	4.8953	3.8873	4.18121	1.2485	2.38517	3.07787	Cryzl2	-0.943844	1.7272	11.0651	0.0090022	0.0452514
ENSMUSG00000035877.18	49.6907	62.4958	46.0958	35.5018	22.679	23.9887	Zhx3	-0.944371	5.32526	27.0866	0.000583297	0.00948635
ENSMUSG00000039782.16	155.197	172.672	164.072	80.8506	74.0794	100.339	Cpeb2	-0.945977	6.96068	68.1526	1.85402e-05	0.00297196
ENSMUSG00000064325.5	7.80119	7.095	9.0183	4.55099	3.00134	4.86863	Hhip	-0.948613	2.60585	22.8088	0.00104225	0.0128815
ENSMUSG00000020181.19	19.38	19.1918	16.4584	11.1761	7.73192	9.55072	Nav3	-0.949463	3.80092	40.7564	0.000134706	0.00524747
ENSMUSG00000037411.11	58.7213	63.2298	42.2016	21.144	30.2121	33.3529	Serpine1	-0.951138	5.37488	24.6341	0.000805947	0.0112389
ENSMUSG00000020627.11	11.713	7.44839	7.21464	6.26265	3.91565	3.50691	Klhl29	-0.953757	2.7451	12.8243	0.00603959	0.0353386
ENSMUSG00000027834.16	2.45883	2.60965	2.60301	1.71166	0.914315	1.30576	Serpini1	-0.963727	0.972771	14.7252	0.00407646	0.0276771
ENSMUSG00000023087.16	12.7859	12.3687	14.3678	6.38347	6.91699	6.9765	Noct	-0.964831	3.32123	63.0687	2.52092e-05	0.00304744
ENSMUSG00000027951.17	115.632	97.6989	114.327	77.3064	40.9057	49.2273	Adar	-0.96958	6.36709	22.4582	0.00109684	0.0132592
ENSMUSG00000028635.8	45.9801	118.44	84.7925	33.5887	45.0399	48.1453	Edn2	-0.971925	5.96986	11.1058	0.00891461	0.0450242
ENSMUSG00000001156.10	986.258	1232.08	1123.99	500.911	566.04	635.664	Mxd1	-0.973011	9.7157	69.4938	1.71556e-05	0.00297196
ENSMUSG00000042677.8	142.478	84.6778	108.568	86.9521	37.2683	46.8582	Zc3h12a	-0.974331	6.40084	10.7264	0.00976305	0.0476582
ENSMUSG00000044162.13	2.83883	2.2019	2.07011	1.53042	0.77518	1.30576	Tnip3	-0.975927	0.861452	11.884	0.00744381	0.0403852
ENSMUSG00000055805.16	48.9977	47.9796	50.9739	23.5403	27.0717	24.6043	Fmnl1	-0.976361	5.21802	124.971	1.5567e-06	0.00210423
ENSMUSG00000028680.15	34.0436	41.5098	43.0009	18.5664	15.7819	25.4437	Plk3	-0.985574	4.89479	32.7531	0.00029928	0.00697491
ENSMUSG00000067297.6	3.24118	2.44655	2.45954	2.05399	0.894438	1.10057	Ifit1bl2	-1.01765	1.04378	10.617	0.0100289	0.0485101
ENSMUSG00000067219.10	2.57059	3.83293	4.50915	1.20823	1.70937	2.44364	Nipal1	-1.01783	1.45529	11.3463	0.00842508	0.0436849
ENSMUSG00000028121.9	30.8248	37.7584	32.7733	16.452	14.0129	19.4745	Bcar3	-1.01813	4.65745	55.8633	4.05455e-05	0.00365695
ENSMUSG00000038894.8	92.0272	91.5826	86.9241	49.195	34.2868	49.9921	Irs2	-1.01875	6.07377	55.8507	4.05809e-05	0.00365695
ENSMUSG00000054752.17	0.894119	0.815517	0.778853	0.483291	0.318023	0.410383	Fsd1l	-1.03305	-0.621649	10.9051	0.00939767	0.046578
ENSMUSG00000040296.16	93.6366	79.5673	90.3675	52.2357	38.0434	38.5013	Ddx58	-1.0343	6.03162	60.9528	2.88318e-05	0.00327219
ENSMUSG00000000628.11	174.264	153.045	167.248	62.7272	73.3042	101.98	Hk2	-1.05478	6.93217	43.411	0.000106393	0.00477935
ENSMUSG00000046731.6	569.844	689.547	627.899	259.145	260.719	375.705	Kctd11	-1.07522	8.85745	51.3929	5.59883e-05	0.00398355
ENSMUSG00000023092.17	11.4894	8.7804	11.0269	4.45031	5.72441	4.66344	Fhl1	-1.08287	2.94831	44.5183	9.67812e-05	0.00462713
ENSMUSG00000018800.15	4.67177	5.02902	6.68174	2.77892	2.32554	2.64883	Abca5	-1.08668	2.01884	30.0048	0.000408593	0.00814393
ENSMUSG00000029999.15	59.8836	67.4161	56.5079	28.1316	25.9785	32.1031	Tgfa	-1.09056	5.49257	102.313	3.57086e-06	0.0026143
ENSMUSG00000037989.16	124.283	111.998	115.516	63.0292	48.4388	53.2751	Wnk2	-1.09481	6.42816	107.195	2.9456e-06	0.0026143
ENSMUSG00000015957.13	26.1977	22.5083	22.2793	12.928	10.1171	9.55072	Wnt11	-1.12457	4.11156	66.2762	2.07158e-05	0.00304744
ENSMUSG00000058145.17	8.24825	6.76879	5.67743	2.77892	2.96158	3.69344	Adamts17	-1.12657	2.3348	32.3995	0.000311183	0.00708525
ENSMUSG00000059422.6	3.50942	2.82713	3.58682	2.19495	1.53048	0.876726	Gm8116	-1.12974	1.2929	14.4521	0.00430369	0.0284914
ENSMUSG00000027806.10	106.065	144.564	126.523	34.9581	59.8081	76.9654	Tsc22d2	-1.13336	6.51569	21.4441	0.00127604	0.0142102
ENSMUSG00000053797.11	444.31	434.942	467.886	140.859	189.502	281.429	Krt16	-1.13854	8.351	29.8099	0.000417964	0.0082314
ENSMUSG00000026104.15	31.0036	24.683	31.3796	21.0836	9.50092	8.99111	Stat1	-1.14373	4.40144	15.3234	0.00362542	0.025731
ENSMUSG00000039232.13	38.8048	37.6769	38.0613	14.539	17.9882	19.1574	Stx11	-1.14718	4.79324	103.489	3.40639e-06	0.0026143
ENSMUSG00000027358.7	6.68354	4.64845	8.34193	3.62468	2.38517	2.89133	Bmp2	-1.16235	2.26225	22.0839	0.00115931	0.0136052
ENSMUSG00000026896.15	93.9943	88.1574	97.2952	55.0952	33.7303	35.2742	Ifih1	-1.17209	6.07211	46.431	8.25322e-05	0.00438275
ENSMUSG00000019850.12	218.321	176.913	210.803	107.573	58.6553	102.633	Tnfaip3	-1.17275	7.18827	33.0603	0.000289433	0.00688793
ENSMUSG00000029561.18	338.424	288.041	317.875	169.998	142.613	103.547	Oasl2	-1.18261	7.8251	53.7793	4.69906e-05	0.00381805
ENSMUSG00000019982.16	7.26472	4.78437	5.10354	3.42331	1.45098	2.64883	Myb	-1.19386	2.04952	16.6402	0.00283344	0.0221041
ENSMUSG00000027171.11	57.1789	58.2007	61.017	20.2177	20.9895	35.5727	Prrg4	-1.19813	5.39983	37.6345	0.000180836	0.00568466
ENSMUSG00000066113.17	1.83294	2.33782	2.25458	0.825622	0.556539	1.34307	Adamtsl1	-1.21789	0.634062	15.061	0.00381777	0.0266259
ENSMUSG00000034394.15	29.8859	35.4206	43.1854	9.44431	12.3631	24.2126	Lif	-1.23375	4.68806	16.7539	0.00277515	0.0218442
ENSMUSG00000026420.17	3.33059	2.63684	3.40236	0.543703	1.80875	1.58557	Il24	-1.25262	1.16909	13.4772	0.0052563	0.0325786
ENSMUSG00000040253.16	16.8541	15.6851	18.1596	10.3102	5.14799	5.7267	Gbp7	-1.26451	3.5854	29.5962	0.000428683	0.00836924
ENSMUSG00000034422.15	91.2225	64.9695	85.9198	52.7391	22.3013	25.4437	Parp14	-1.27138	5.83605	18.8423	0.00193031	0.0175515
ENSMUSG00000040033.17	40.1012	29.3858	39.6805	21.2648	11.1109	12.4794	Stat2	-1.28785	4.68351	30.6623	0.000378437	0.00788
ENSMUSG00000060096.6	1.18471	2.2019	1.49622	0.583977	0.636045	0.727496	Amd-ps3	-1.29102	0.212649	16.4469	0.00294059	0.022578
ENSMUSG00000070327.15	103.852	67.3345	91.2488	56.7464	21.1684	25.6676	Rnf213	-1.34399	5.93141	16.4134	0.00295308	0.022622
ENSMUSG00000051951.6	1.49765	0.733965	2.04961	0.664525	0.49691	0.559613	Xkr4	-1.36104	0.0578416	11.7734	0.00764501	0.0411116
ENSMUSG00000017830.16	44.5942	34.8226	43.4518	29.1384	9.54068	9.10303	Dhx58	-1.36862	4.83107	12.3761	0.00666256	0.0373973
ENSMUSG00000038745.16	3.48706	2.58247	2.644	1.44987	0.954068	0.951341	Nlrp6	-1.38409	1.02629	29.1206	0.00045413	0.00859476
ENSMUSG00000040483.16	28.0306	22.5898	32.8963	19.1504	6.30082	5.55882	Xaf1	-1.43941	4.25641	12.7334	0.00615974	0.035774
ENSMUSG00000030921.18	78.2801	67.4976	79.484	46.3355	18.9025	17.889	Trim30a	-1.44114	5.6842	20.3503	0.00151142	0.015431
ENSMUSG00000044033.17	9.18707	9.18816	13.0765	4.65168	3.27961	3.56287	Ccdc141	-1.46104	2.84459	51.9971	5.3533e-05	0.00397991
ENSMUSG00000026222.17	84.7178	73.8043	89.5681	57.8338	17.8291	12.8151	Sp100	-1.49144	5.81027	10.535	0.010229	0.0491363
ENSMUSG00000045349.16	0.849413	1.06017	1.22977	0.14096	0.27827	0.652881	Sh2d5	-1.52176	-0.447449	11.3418	0.00848382	0.0438412
ENSMUSG00000066363.13	0.514118	0.407759	0.491907	0.14096	0.139135	0.205191	Serpina3f	-1.53142	-1.50531	14.8089	0.00405253	0.0275776
ENSMUSG00000066687.6	13.5459	22.2636	16.6224	6.68553	5.86354	5.50286	Zbtb16	-1.53241	3.5551	64.1821	2.35256e-05	0.00304744
ENSMUSG00000030790.16	495.409	712.789	695.721	135.201	251.993	270.088	Adm	-1.53411	8.73769	38.7008	0.000163167	0.00547455
ENSMUSG00000029581.15	40.1906	28.38	35.9297	5.79949	10.773	19.3813	Fscn1	-1.53562	4.55053	20.2205	0.0015428	0.0155597
ENSMUSG00000052920.17	1.34118	1.82132	1.49622	0.342331	0.596292	0.59692	Prkg1	-1.57628	0.0770488	26.6772	0.000617829	0.0098173
ENSMUSG00000037921.16	105.774	92.6699	105.863	51.7927	22.2019	25.8541	Ddx60	-1.60943	6.07417	35.042	0.000234629	0.00626534
ENSMUSG00000051029.9	0.357648	0.244655	0.245954	0.120823	0.0795056	0.074615	Serpinb1b	-1.61091	-2.15923	11.1319	0.00829666	0.0432095
ENSMUSG00000039911.14	1.34118	3.50672	3.23839	0.946445	0.874562	0.802111	Spsb1	-1.61095	0.849135	17.7703	0.00231926	0.019583
ENSMUSG00000027438.15	0.357648	0.353391	0.225458	0.0604114	0.139135	0.0932688	Napb	-1.62721	-2.06552	10.6271	0.00952784	0.0468639
ENSMUSG00000072620.4	84.2484	61.49	77.086	46.557	11.2699	13.8784	Slfn2	-1.64	5.61787	13.1528	0.00562761	0.0339047
ENSMUSG00000102559.2	0.380001	0.380575	0.471411	0.161097	0.139135	0.0932688	Gm37570	-1.64896	-1.70738	15.0229	0.00379777	0.0265487
ENSMUSG00000063239.18	5.00707	3.53391	3.11541	1.06727	1.21246	1.39903	Grm4	-1.65768	1.36525	41.2978	0.000128366	0.00508981
ENSMUSG00000029563.17	0.581177	0.598046	0.5329	0.120823	0.139135	0.261153	Foxp2	-1.67804	-1.30713	17.0268	0.00268336	0.0214149
ENSMUSG00000066129.18	1.00588	0.951437	1.31175	0.503428	0.298146	0.223845	Kndc1	-1.69447	-0.422134	21.7897	0.00122754	0.0139391
ENSMUSG00000091649.4	4.11295	2.90868	4.34518	2.35604	0.675798	0.540959	Phf11b	-1.70213	1.331	14.8159	0.0040041	0.0274099
ENSMUSG00000054728.18	3.93412	4.32224	3.52534	1.20823	0.954068	1.41769	Phactr1	-1.70375	1.36508	60.7945	2.91663e-05	0.00327219
ENSMUSG00000035513.20	0.335295	0.217471	0.225458	0.0604114	0.0596292	0.111923	Ntng2	-1.70606	-2.28049	11.0856	0.00806522	0.0425104
ENSMUSG00000030616.17	5.18589	2.31063	2.00862	1.71166	0.49691	0.708843	Sytl2	-1.7181	1.06551	11.5921	0.00795962	0.042148
ENSMUSG00000029449.12	2.30236	2.39218	1.72168	0.483291	0.735427	0.671535	Rhof	-1.74191	0.487847	38.921	0.000160407	0.00546379
ENSMUSG00000051022.8	17.7706	16.6094	20.6191	3.48372	5.06848	7.64804	Hs3st1	-1.75928	3.57125	55.5601	4.14159e-05	0.00366555
ENSMUSG00000084803.9	0.670589	0.761149	1.0863	0.100686	0.318023	0.317114	5830444B04Rik	-1.77036	-0.79786	16.6587	0.00287487	0.0222753
ENSMUSG00000052485.8	1.38588	0.924253	0.860838	0.42288	0.318023	0.186538	Tmem171	-1.78113	-0.493193	20.8103	0.00142907	0.0149959
ENSMUSG00000038067.3	1.87765	1.19609	2.1316	0.402743	0.536663	0.578266	Csf3	-1.79628	0.205373	30.6312	0.000382004	0.00788
ENSMUSG00000047562.4	4.71648	10.0852	6.04636	0.825622	2.50443	2.44364	Mmp10	-1.82096	2.1497	21.6928	0.00122927	0.013942
ENSMUSG00000039158.12	0.424707	0.380575	0.409923	0.201371	0.099382	0.0373075	Akna	-1.8518	-1.7726	12.836	0.0058095	0.0346357
ENSMUSG00000001123.16	46.1365	35.5565	46.8952	25.4735	6.20144	3.56287	Lgals9	-1.87784	4.77193	11.4807	0.00816362	0.0428015
ENSMUSG00000116560.2	0.849413	1.22328	0.594388	0.28192	0.27827	0.130576	Gm2808	-1.90857	-0.788252	18.3552	0.00213868	0.0185843
ENSMUSG00000024215.15	0.335295	0.244655	0.327938	0.120823	0.099382	0.0186538	Spdef	-1.93691	-2.13562	11.7865	0.00679977	0.0379526
ENSMUSG00000062488.10	113.017	82.7478	108.835	51.9941	13.4563	13.7478	Ifit3b	-1.94747	5.99961	17.6652	0.0023598	0.019779
ENSMUSG00000027580.18	19.5589	14.1084	17.0528	5.3162	3.2001	4.45825	Helz2	-1.97051	3.41049	101.136	3.74584e-06	0.0026143
ENSMUSG00000074896.4	181.752	144.238	169.216	88.3215	19.3795	17.348	Ifit3	-1.98841	6.69193	13.5869	0.00513515	0.0321764
ENSMUSG00000057596.14	12.1153	7.88333	11.2934	5.01415	1.51061	1.28711	Trim30d	-2.02392	2.70869	23.7411	0.00091238	0.0119387
ENSMUSG00000106896.2	0.692942	0.48931	0.389427	0.201371	0.0596292	0.111923	G630022F23Rik	-2.05385	-1.49439	16.7944	0.00268155	0.0214149
ENSMUSG00000118590.2	2.50353	2.74557	2.1316	1.36932	0.119258	0.186538	Gm15433	-2.14936	0.605847	14.1474	0.00458576	0.0297494
ENSMUSG00000046108.4	2.34706	1.84851	1.5782	1.12768	0.159011	0.0373075	Il17c	-2.14973	0.263866	11.4867	0.00818222	0.0428838
ENSMUSG00000104810.2	0.447059	0.326207	0.225458	0.100686	0.0596292	0.0559613	Gm5684	-2.16379	-2.08484	16.8941	0.00220887	0.0189295
ENSMUSG00000092239.2	1.29647	2.85431	2.17259	0.322194	0.397528	0.634228	1700031A10Rik	-2.18136	0.368834	29.9229	0.000415563	0.0082122
ENSMUSG00000104713.5	1.45294	1.49511	1.5782	0.7048	0.178888	0.0932688	Gbp6	-2.23239	-0.0914756	21.0639	0.00137191	0.0146704
ENSMUSG00000032289.16	25.84	15.1958	16.3559	8.1354	1.27209	2.89133	Thsd4	-2.23289	3.53953	21.4762	0.00126992	0.014176
ENSMUSG00000024222.18	154.571	199.448	75.2413	52.4774	16.6962	16.1542	Fkbp5	-2.33111	6.42201	22.4614	0.00109632	0.0132592
ENSMUSG00000026443.4	1.34118	0.924253	0.491907	0.161097	0.258393	0.111923	Lrrn2	-2.35044	-0.810139	19.4727	0.0017648	0.0166791
ENSMUSG00000032661.10	122.36	84.1885	112.975	47.8458	5.307	8.80457	Oas3	-2.37234	5.99079	13.2994	0.00545498	0.0331989
ENSMUSG00000054203.8	1.05059	1.3592	1.78316	0.302057	0.318023	0.186538	Ifi205	-2.38772	-0.221416	40.5243	0.000142183	0.005301
ENSMUSG00000060550.17	1.63177	2.85431	2.86946	0.463154	0.178888	0.727496	H2-Q7	-2.39659	0.555109	33.1637	0.000288435	0.00688793
ENSMUSG00000023341.16	1.18471	0.97862	0.90183	0.503428	0	0.074615	Mx2	-2.41725	-0.664622	14.0609	0.00471804	0.0303796
ENSMUSG00000050578.11	6.61648	10.5202	8.83384	0.785348	2.06715	1.92134	Mmp13	-2.42693	2.35787	64.1623	2.35693e-05	0.00304744
ENSMUSG00000020651.9	1.05059	0.97862	0.922326	0.14096	0.119258	0.261153	Slc26a4	-2.4655	-0.727935	43.1057	0.000112163	0.00479902
ENSMUSG00000092474.2	0.290589	0.706781	0.676373	0.0805485	0.159011	0.0559613	Gm20478	-2.46905	-1.48978	19.2334	0.00163709	0.0160144
ENSMUSG00000035208.17	2.72706	3.80575	3.25889	1.28878	0.099382	0.335768	Slfn8	-2.50896	0.946684	24.6754	0.000804132	0.0112389
ENSMUSG00000055413.13	0.536471	0.652414	1.16828	0.28192	0.0795056	0.0559613	H2-Q5	-2.53064	-1.01676	18.8622	0.00189629	0.0173834
ENSMUSG00000117269.2	0.804707	0.407759	0.307442	0.221508	0.0397528	0	Gm9706	-2.54378	-1.6131	10.3313	0.00989799	0.0480487
ENSMUSG00000027322.12	0.357648	0.380575	0.26645	0.0805485	0.0795056	0	Siglec1	-2.6042	-2.14845	15.1431	0.00267716	0.021413
ENSMUSG00000074151.14	3.88942	3.69701	3.40236	1.5707	0.178888	0.074615	Nlrc5	-2.61604	1.10105	19.8771	0.00163365	0.0160094
ENSMUSG00000090272.10	14.1941	13.3473	16.5609	5.39675	0.814933	1.02596	Mndal	-2.62659	3.09863	27.9642	0.000522549	0.0090968
ENSMUSG00000099241.3	0.424707	0.353391	0.245954	0.120823	0.0397528	0	Gvin-ps2	-2.63685	-2.12585	12.9056	0.00445483	0.029116
ENSMUSG00000053835.18	2.48118	3.09896	2.48003	0.724937	0.0397528	0.503651	H2-T24	-2.64715	0.645504	34.4548	0.000251978	0.00644864
ENSMUSG00000054072.13	0.581177	0.97862	1.84465	0.322194	0.0397528	0.0932688	Iigp1	-2.93167	-0.572737	19.0657	0.00185638	0.0171945
ENSMUSG00000102439.5	0.737648	0.842701	0.799349	0.221508	0.0198764	0.0559613	Flg	-2.98304	-1.08779	31.04	0.000310531	0.00708173
ENSMUSG00000091387.3	0.916472	1.6854	1.25026	0.0805485	0.139135	0.186538	Gcnt4	-3.18295	-0.467227	51.2328	5.47681e-05	0.00398355
ENSMUSG00000073409.13	1.25177	2.22908	2.68499	0.261783	0.0596292	0.205191	H2-Q6	-3.5317	0.176529	50.8538	5.99389e-05	0.00410706
