# Supplementary material for: Accumulation of Epigenetic Noise in the Aging Corneal Epithelium and Its Possible Mechanism
Source: FASEB J. 2025 Jun 9;39(11):e70699. doi: 10.1096/fj.202500954R (PMC12147993; doi:10.1096/fj.202500954R)
Supplement: Supplementary file 2 — Supporting Information S2. WGBS data and analysis [file FSB2-39-e70699-s004.xlsx]

## Sheet: CE2m14m_DMS_MK
chr	start	end	strand	pvalue	qvalue	meth.diff%	meth(CE14m-CE2m)
chr5	64802830	64802831	+	1.00171e-11	5.37627e-07	63.2323	gain
chr11	118127054	118127055	+	7.9076e-09	0.000143481	56.6362	gain
chr9	123936157	123936158	+	6.06956e-17	8.4279e-12	56.0959	gain
chr4	148859911	148859912	+	1.12584e-08	0.000189964	55.012	gain
chr3	94363467	94363468	+	2.37409e-10	8.17133e-06	54.9754	gain
chr5	64802780	64802781	+	6.14146e-09	0.000116336	54.031	gain
chr5	64802795	64802796	+	1.32459e-08	0.000216969	53.9683	gain
chr8	56426928	56426929	+	8.1829e-12	4.50364e-07	52.5676	gain
chr12	84858564	84858565	+	1.14012e-07	0.00111834	52.4681	gain
chr17	12262843	12262844	+	3.51675e-07	0.002531	51.6849	gain
chr5	135869248	135869249	+	1.82751e-07	0.00156182	51.5385	gain
chr7	16885680	16885681	+	8.12566e-10	2.17156e-05	51.2466	gain
chr5	64802793	64802794	+	5.24788e-08	0.000633396	50.9943	gain
chr5	64802848	64802849	+	7.91572e-09	0.000143481	50.8942	gain
chr1	138913210	138913211	+	1.87902e-06	0.00791745	50.7277	gain
chr8	110168316	110168317	+	5.85764e-07	0.00362308	50.6803	gain
chr13	97439504	97439505	+	1.57804e-08	0.000250882	50.6061	gain
chr13	39270282	39270283	+	3.32477e-08	0.000449697	50.2757	gain
chr18	37763723	37763724	+	3.74864e-09	7.91304e-05	50.0832	gain
chr18	69247663	69247664	+	3.60509e-08	0.00047654	49.9344	gain
chr5	57720430	57720431	+	1.79945e-09	4.30143e-05	49.9278	gain
chr17	28839744	28839745	+	5.36944e-08	0.000642432	49.7371	gain
chr9	123933136	123933137	+	1.72368e-16	2.24899e-11	49.7209	gain
chr7	16885686	16885687	+	7.05404e-08	0.000793198	49.6741	gain
chr1	88205620	88205621	+	2.51351e-07	0.00197829	49.6735	gain
chr5	64802834	64802835	+	1.41716e-07	0.00131187	49.5726	gain
chr4	41499285	41499286	+	8.13515e-10	2.17156e-05	49.5399	gain
chr9	123930292	123930293	+	5.4999e-17	7.70762e-12	49.3151	gain
chr4	41499324	41499325	+	2.35522e-09	5.36848e-05	49.2063	gain
chr7	19369948	19369949	+	2.49165e-07	0.00196869	49.0553	gain
chr7	92940036	92940037	+	8.45448e-07	0.00465827	48.8491	gain
chr17	38761567	38761568	+	2.44544e-13	1.80548e-08	48.8475	gain
chr8	23949286	23949287	+	5.49994e-10	1.60391e-05	48.7327	gain
chr19	34554836	34554837	+	3.22507e-10	1.05883e-05	48.6747	gain
chr13	64335175	64335176	+	8.37785e-07	0.00462776	48.6124	gain
chr2	66555004	66555005	+	8.60533e-11	3.49179e-06	48.5759	gain
chr18	66629363	66629364	+	1.21702e-07	0.00117175	48.4828	gain
chr9	123936274	123936275	+	2.07815e-14	1.85019e-09	48.2362	gain
chr15	7812023	7812024	+	6.39873e-07	0.00383486	48.2339	gain
chr12	76406091	76406092	+	6.79744e-08	0.000772959	48.2202	gain
chr12	19288399	19288400	+	1.04263e-06	0.00531684	48.1481	gain
chr12	23800438	23800439	+	1.31701e-06	0.00623696	48.1112	gain
chr8	31918764	31918765	+	1.22281e-07	0.00117508	48.0845	gain
chr5	73267136	73267137	+	2.28993e-08	0.000335189	48.0084	gain
chr5	57720754	57720755	+	2.49732e-07	0.00197125	47.9798	gain
chr2	7546844	7546845	+	1.63171e-06	0.00724408	47.9375	gain
chr2	112535259	112535260	+	1.00721e-06	0.00519932	47.9167	gain
chr6	137748119	137748120	+	5.96741e-09	0.000113943	47.8244	gain
chr18	65110041	65110042	+	1.28227e-08	0.00021095	47.765	gain
chr5	67251546	67251547	+	2.91799e-08	0.000403556	47.7273	gain
chr8	48204801	48204802	+	1.45892e-08	0.000235909	47.5275	gain
chr19	5297981	5297982	+	7.88379e-06	0.0198706	47.4747	gain
chr12	22745204	22745205	+	1.53722e-07	0.00138407	47.3469	gain
chr12	116603104	116603105	+	6.6379e-06	0.017829	47.3016	gain
chr5	143254045	143254046	+	4.1222e-07	0.0028475	47.3014	gain
chr18	68181250	68181251	+	3.7018e-11	1.6978e-06	47.2056	gain
chr19	43920991	43920992	+	1.28976e-06	0.00615023	47.1895	gain
chr8	80056672	80056673	+	7.6799e-09	0.000139708	47.1815	gain
chr1	157645643	157645644	+	1.78001e-06	0.00768019	47.1014	gain
chr11	118260093	118260094	+	7.16382e-08	0.000801376	47.0751	gain
chr15	91075952	91075953	+	3.517e-08	0.000468167	46.8427	gain
chr10	41698037	41698038	+	1.54449e-07	0.00138896	46.8182	gain
chr5	73148832	73148833	+	2.50411e-07	0.00197294	46.7687	gain
chr5	74038321	74038322	+	6.31519e-11	2.66988e-06	46.7656	gain
chr8	89681302	89681303	+	8.65194e-06	0.0210727	46.7532	gain
chr12	76405685	76405686	+	2.54002e-08	0.000365653	46.7511	gain
chr13	31503973	31503974	+	1.20092e-07	0.00115993	46.574	gain
chr5	73738049	73738050	+	3.01469e-06	0.0108419	46.4674	gain
chr5	114239839	114239840	+	6.48275e-09	0.000121734	46.4052	gain
chr4	88214034	88214035	+	2.72704e-09	6.08431e-05	46.4045	gain
chr5	64802771	64802772	+	1.12929e-06	0.00561132	46.395	gain
chr17	36947608	36947609	+	4.39611e-06	0.0137585	46.3711	gain
chr5	111398016	111398017	+	8.69127e-09	0.000154562	46.2934	gain
chr1	24219277	24219278	+	1.26346e-08	0.000208763	46.2418	gain
chr5	142858143	142858144	+	1.12794e-07	0.00110926	46.1129	gain
chr18	69300603	69300604	+	6.10056e-08	0.000708622	46.1111	gain
chr5	76824583	76824584	+	7.40975e-07	0.00424482	46.1039	gain
chr18	63407697	63407698	+	2.74908e-10	9.24622e-06	46.0062	gain
chr12	107980644	107980645	+	5.47808e-07	0.00345899	45.9655	gain
chr1	40736645	40736646	+	5.34008e-09	0.000104829	45.8541	gain
chr13	41324500	41324501	+	7.04457e-10	1.94204e-05	45.8089	gain
chr7	19118323	19118324	+	9.8051e-07	0.00510852	45.7996	gain
chr8	48205471	48205472	+	3.31344e-07	0.00241687	45.7909	gain
chr1	76491482	76491483	+	5.06338e-07	0.00327782	45.7576	gain
chr14	66957260	66957261	+	4.17664e-08	0.00053415	45.7478	gain
chr18	65880320	65880321	+	1.99004e-07	0.00166499	45.6999	gain
chr8	48205504	48205505	+	3.21113e-06	0.0113	45.6845	gain
chr1	97941937	97941938	+	8.3553e-10	2.2264e-05	45.5873	gain
chr14	33821076	33821077	+	9.51224e-09	0.000166632	45.5749	gain
chr8	48205443	48205444	+	1.56777e-06	0.00706623	45.5382	gain
chr18	39083406	39083407	+	5.38141e-09	0.000105231	45.5305	gain
chr5	121828860	121828861	+	3.26401e-08	0.000443063	45.4887	gain
chr9	24774386	24774387	+	1.59792e-07	0.00142014	45.4577	gain
chr3	9098063	9098064	+	5.61228e-08	0.000665177	45.4545	gain
chr3	30515026	30515027	+	3.29096e-07	0.00240509	45.4365	gain
chr1	64278292	64278293	+	6.16724e-10	1.74799e-05	45.413	gain
chr7	19118334	19118335	+	1.76129e-06	0.00762734	45.3901	gain
chr5	64173699	64173700	+	1.44149e-07	0.00132501	45.3125	gain
chr9	63351437	63351438	+	3.05567e-08	0.00041778	45.2525	gain
chr18	66700451	66700452	+	3.58473e-05	0.0484484	45.2092	gain
chr2	172634955	172634956	+	4.12405e-07	0.0028475	45.194	gain
chr12	23800533	23800534	+	2.84497e-06	0.0104184	45.1872	gain
chr19	55992227	55992228	+	2.39013e-06	0.0093329	45.1757	gain
chr6	23273410	23273411	+	2.92358e-07	0.00221135	45.1536	gain
chr5	28461420	28461421	+	6.83435e-08	0.00077599	45.1282	gain
chr19	30632957	30632958	+	1.82656e-07	0.00156182	45.1271	gain
chr12	107980641	107980642	+	5.59222e-06	0.0160261	45.0563	gain
chr9	65518506	65518507	+	1.08782e-07	0.001086	45.0105	gain
chr11	118367363	118367364	+	3.05516e-08	0.00041778	44.9723	gain
chr18	65549894	65549895	+	1.51032e-06	0.00688942	44.9671	gain
chr17	26439210	26439211	+	8.52949e-07	0.00468078	44.9638	gain
chr18	68542738	68542739	+	2.32628e-10	8.05695e-06	44.8579	gain
chr13	10023774	10023775	+	5.70044e-08	0.000672991	44.855	gain
chr8	13641579	13641580	+	2.14275e-06	0.00864134	44.8485	gain
chr1	57801846	57801847	+	2.37551e-10	8.17133e-06	44.821	gain
chr19	32374564	32374565	+	1.4888e-10	5.53643e-06	44.813	gain
chr4	104065489	104065490	+	3.6084e-06	0.0121735	44.8066	gain
chr7	16885672	16885673	+	8.63988e-08	0.000927095	44.7802	gain
chr9	46328742	46328743	+	4.66823e-08	0.000580592	44.7368	gain
chr6	84391007	84391008	+	6.08064e-06	0.016868	44.7234	gain
chr13	115098194	115098195	+	1.06966e-07	0.00107724	44.7205	gain
chr12	22466537	22466538	+	1.62954e-06	0.0072409	44.6802	gain
chr8	41471906	41471907	+	1.76281e-05	0.0321956	44.6581	gain
chr17	26439121	26439122	+	7.86777e-07	0.00442843	44.6023	gain
chr18	67782984	67782985	+	2.42014e-07	0.00192685	44.5906	gain
chr14	72977165	72977166	+	3.45514e-09	7.41764e-05	44.5635	gain
chr11	116223079	116223080	+	2.03591e-06	0.00835294	44.5578	gain
chr11	119213423	119213424	+	2.46426e-08	0.000356569	44.5323	gain
chr18	41453843	41453844	+	2.32129e-07	0.00187278	44.5261	gain
chr10	42522133	42522134	+	5.33962e-08	0.000640014	44.4963	gain
chr3	138186474	138186475	+	4.59493e-07	0.0030829	44.4872	gain
chr4	119100526	119100527	+	8.89704e-10	2.34189e-05	44.4444	gain
chr11	86920660	86920661	+	2.68391e-06	0.0100424	44.4444	gain
chr5	67494078	67494079	+	1.47265e-05	0.0290485	44.4231	gain
chr5	81085341	81085342	+	1.70567e-06	0.00745785	44.419	gain
chr18	64098934	64098935	+	5.69993e-08	0.000672991	44.4032	gain
chr12	85356678	85356679	+	2.49051e-06	0.00957675	44.3656	gain
chr18	65877728	65877729	+	1.71589e-09	4.14864e-05	44.3583	gain
chr2	73281014	73281015	+	7.39312e-08	0.000822165	44.3238	gain
chr18	80020844	80020845	+	2.77625e-06	0.0102586	44.3077	gain
chr2	109676458	109676459	+	5.29349e-06	0.0154889	44.27	gain
chr2	158156390	158156391	+	5.53326e-09	0.000107368	44.2442	gain
chr12	76405688	76405689	+	1.12134e-07	0.00110422	44.2418	gain
chr5	64802850	64802851	+	1.3584e-06	0.00636327	44.2396	gain
chr14	118235074	118235075	+	4.11453e-07	0.00284748	44.2308	gain
chr5	74709443	74709444	+	2.09671e-08	0.000312961	44.21	gain
chr5	80992396	80992397	+	3.25083e-10	1.06498e-05	44.1961	gain
chr12	56519906	56519907	+	1.04947e-07	0.00106247	44.1935	gain
chr9	40392266	40392267	+	2.45059e-05	0.0389521	44.186	gain
chr9	20745162	20745163	+	1.24397e-05	0.0262874	44.1818	gain
chr1	157645785	157645786	+	1.20166e-11	6.35922e-07	44.1639	gain
chr8	87369695	87369696	+	1.28212e-06	0.00611956	44.115	gain
chr17	86866142	86866143	+	1.17816e-08	0.000196818	44.0586	gain
chr4	89291442	89291443	+	5.11543e-06	0.0151454	44.0404	gain
chr3	137551685	137551686	+	4.24005e-08	0.000538825	44.0101	gain
chr5	64802787	64802788	+	6.2854e-08	0.000726191	43.9985	gain
chr5	28461699	28461700	+	6.92899e-06	0.0183857	43.9766	gain
chr18	66757872	66757873	+	9.62622e-09	0.000168045	43.9043	gain
chr1	101052982	101052983	+	3.05438e-07	0.00227953	43.8158	gain
chr19	14940401	14940402	+	9.33691e-08	0.000977291	43.7558	gain
chr10	24650698	24650699	+	1.0419e-05	0.0236317	43.75	gain
chr19	26672052	26672053	+	2.30721e-06	0.0091104	43.7427	gain
chr12	22745233	22745234	+	7.2153e-07	0.00416197	43.711	gain
chr11	5318411	5318412	+	3.62053e-05	0.0486743	43.6842	gain
chr11	118392303	118392304	+	3.13705e-08	0.000427748	43.6594	gain
chr6	137748107	137748108	+	1.74529e-08	0.000271206	43.6517	gain
chr13	15492956	15492957	+	5.23385e-08	0.000632207	43.6318	gain
chr13	65258166	65258167	+	3.11093e-07	0.00230269	43.631	gain
chr17	37518942	37518943	+	4.67928e-11	2.07689e-06	43.6111	gain
chr10	50903505	50903506	+	9.01013e-06	0.0215947	43.5714	gain
chr5	73316067	73316068	+	2.25139e-07	0.00182906	43.5606	gain
chr13	23765118	23765119	+	4.10913e-06	0.013187	43.4974	gain
chr2	172731227	172731228	+	3.46042e-06	0.0118521	43.4955	gain
chr9	123930860	123930861	+	3.47067e-10	1.11527e-05	43.4786	gain
chr7	3314231	3314232	+	2.179e-05	0.0364738	43.4783	gain
chr5	129287627	129287628	+	8.09215e-09	0.000146153	43.4691	gain
chr6	31240277	31240278	+	8.66649e-08	0.000927095	43.4608	gain
chr1	72736230	72736231	+	1.98058e-06	0.00817597	43.4485	gain
chr13	114651677	114651678	+	2.06386e-09	4.7763e-05	43.4442	gain
chr3	121507845	121507846	+	2.902e-08	0.000402589	43.3959	gain
chr17	26439082	26439083	+	8.47825e-07	0.00466394	43.3957	gain
chr18	65231499	65231500	+	7.63985e-10	2.07224e-05	43.3894	gain
chr13	51043423	51043424	+	1.9177e-06	0.00801789	43.3862	gain
chr1	13125824	13125825	+	2.4919e-06	0.00957675	43.3458	gain
chr9	61510132	61510133	+	9.12216e-08	0.000961463	43.311	gain
chr18	64664251	64664252	+	2.13212e-06	0.00861454	43.2749	gain
chr6	99930510	99930511	+	7.36281e-06	0.0190884	43.2729	gain
chr10	78956501	78956502	+	1.77443e-08	0.000274887	43.2486	gain
chr18	66632419	66632420	+	7.90646e-10	2.13309e-05	43.2432	gain
chr16	49355830	49355831	+	1.27296e-06	0.00608398	43.2418	gain
chr5	66790382	66790383	+	1.40673e-09	3.50184e-05	43.2331	gain
chr11	118094710	118094711	+	3.54594e-08	0.000470778	43.1797	gain
chr17	36947548	36947549	+	2.16377e-06	0.00869955	43.1624	gain
chr7	143154763	143154764	+	5.1695e-07	0.00331813	43.1382	gain
chr9	85968046	85968047	+	7.58737e-07	0.00431674	43.1293	gain
chr8	88314156	88314157	+	8.92035e-07	0.00481574	43.1078	gain
chr14	71047836	71047837	+	1.6107e-07	0.00142647	43.0411	gain
chr19	43920982	43920983	+	1.98458e-05	0.0345929	43.0346	gain
chr5	74414209	74414210	+	4.09365e-09	8.52248e-05	42.9993	gain
chr7	40743148	40743149	+	6.01075e-07	0.00368156	42.9894	gain
chr13	60022708	60022709	+	3.43305e-05	0.0471848	42.9675	gain
chr11	118521794	118521795	+	1.39216e-07	0.00130066	42.9654	gain
chr5	4756449	4756450	+	1.9212e-07	0.00162537	42.959	gain
chr18	39382762	39382763	+	1.10585e-07	0.00109671	42.9577	gain
chr5	57721840	57721841	+	1.15803e-06	0.00571036	42.9078	gain
chr16	23611189	23611190	+	1.31814e-07	0.00124767	42.8948	gain
chr8	56426939	56426940	+	9.774e-08	0.00100771	42.8732	gain
chr3	136145179	136145180	+	5.3636e-07	0.00341175	42.873	gain
chr4	85515863	85515864	+	2.25694e-07	0.00183258	42.8571	gain
chr12	23634607	23634608	+	3.95862e-06	0.0128987	42.8571	gain
chr18	69124354	69124355	+	3.7411e-08	0.000490237	42.8391	gain
chr17	41795923	41795924	+	3.38921e-09	7.29679e-05	42.8205	gain
chr6	115961547	115961548	+	1.10648e-07	0.00109671	42.8172	gain
chr14	73151762	73151763	+	6.06623e-09	0.000115199	42.8048	gain
chr5	4812570	4812571	+	9.85524e-07	0.00512473	42.7664	gain
chr8	80056775	80056776	+	1.63808e-07	0.0014448	42.7632	gain
chr12	17414944	17414945	+	5.21855e-08	0.000631872	42.7594	gain
chr6	137520188	137520189	+	1.76458e-08	0.00027364	42.7564	gain
chr19	23091881	23091882	+	1.09659e-07	0.00109048	42.7245	gain
chr3	65278798	65278799	+	2.67427e-09	5.97868e-05	42.7035	gain
chr11	118516783	118516784	+	1.83069e-06	0.00781384	42.6792	gain
chr17	23857920	23857921	+	5.33616e-08	0.000640014	42.6486	gain
chr2	69049277	69049278	+	5.99256e-07	0.00367462	42.6471	gain
chr3	130549233	130549234	+	1.87007e-07	0.00159011	42.6267	gain
chr8	127722352	127722353	+	1.95346e-07	0.00164347	42.6252	gain
chr18	63335603	63335604	+	1.40775e-07	0.00131037	42.623	gain
chr10	93809312	93809313	+	1.25116e-06	0.00602884	42.623	gain
chr11	117550183	117550184	+	8.23978e-06	0.0204243	42.6087	gain
chr3	35405399	35405400	+	2.18324e-06	0.00875567	42.5926	gain
chr7	46618538	46618539	+	3.43323e-07	0.00248864	42.5885	gain
chr15	76034963	76034964	+	6.98755e-06	0.0184505	42.5824	gain
chr6	115803425	115803426	+	3.59177e-07	0.00256668	42.5427	gain
chr14	71543092	71543093	+	1.83346e-09	4.34951e-05	42.484	gain
chr1	88205613	88205614	+	1.33528e-05	0.027418	42.4745	gain
chr4	138268035	138268036	+	1.26319e-05	0.0265226	42.4533	gain
chr16	18582679	18582680	+	1.81768e-06	0.00777808	42.4516	gain
chr18	66521725	66521726	+	7.09062e-08	0.00079672	42.4359	gain
chr2	180642355	180642356	+	3.11122e-07	0.00230269	42.4038	gain
chr12	23634637	23634638	+	5.68786e-06	0.016194	42.3701	gain
chr12	107246235	107246236	+	1.18481e-06	0.00580714	42.3666	gain
chr10	120624523	120624524	+	3.18465e-05	0.0453136	42.3585	gain
chr12	56688641	56688642	+	1.36519e-05	0.0277877	42.3529	gain
chr7	19118330	19118331	+	1.02429e-06	0.00526235	42.3368	gain
chr11	60508479	60508480	+	5.16501e-06	0.0152448	42.3333	gain
chr9	30766394	30766395	+	2.12636e-06	0.00859816	42.3181	gain
chr14	54709586	54709587	+	1.04421e-06	0.00531715	42.3077	gain
chr12	43868638	43868639	+	2.02692e-08	0.000305557	42.3034	gain
chr5	64173692	64173693	+	2.75319e-07	0.00211309	42.3016	gain
chr10	123750056	123750057	+	1.18064e-06	0.0057923	42.2776	gain
chr17	3414617	3414618	+	5.5971e-06	0.0160309	42.2727	gain
chr14	74998187	74998188	+	2.46159e-05	0.0390264	42.265	gain
chr11	115849371	115849372	+	7.59254e-10	2.0631e-05	42.2535	gain
chr11	8237857	8237858	+	5.98138e-07	0.00367062	42.252	gain
chr14	53499716	53499717	+	6.00281e-07	0.0036783	42.2283	gain
chr14	48626557	48626558	+	2.3523e-07	0.00189174	42.1884	gain
chr19	30633036	30633037	+	4.48641e-07	0.00302732	42.1789	gain
chr17	36190309	36190310	+	5.40408e-09	0.000105388	42.1191	gain
chr14	69695504	69695505	+	1.07432e-05	0.0241043	42.0885	gain
chr10	85446139	85446140	+	1.84174e-06	0.00784325	42.0875	gain
chr18	62206477	62206478	+	1.21551e-06	0.00591926	42.0861	gain
chr8	105270858	105270859	+	7.49965e-07	0.00428174	42.0607	gain
chr13	31335196	31335197	+	1.3739e-06	0.00640808	42.0455	gain
chr7	107210099	107210100	+	3.43186e-05	0.0471815	42.0444	gain
chr7	18402703	18402704	+	1.70742e-05	0.0316647	42.029	gain
chr15	31337498	31337499	+	1.90931e-06	0.00799978	42.0219	gain
chr6	58859793	58859794	+	1.4265e-07	0.00131719	42.0044	gain
chr13	119618857	119618858	+	2.45243e-07	0.00194744	41.9935	gain
chr14	102824949	102824950	+	2.2191e-05	0.0368922	41.9287	gain
chr11	100958709	100958710	+	2.72948e-05	0.0413238	41.9255	gain
chr8	7947289	7947290	+	1.08663e-07	0.001086	41.9221	gain
chr18	62811507	62811508	+	1.5745e-06	0.00708607	41.9118	gain
chr1	88205474	88205475	+	2.13408e-05	0.0360408	41.9109	gain
chr16	17278475	17278476	+	2.68062e-05	0.0408907	41.9019	gain
chr11	114315345	114315346	+	1.29886e-07	0.00123406	41.8899	gain
chr16	18582091	18582092	+	8.28365e-06	0.0205096	41.8736	gain
chr11	44209257	44209258	+	3.45856e-11	1.60925e-06	41.8689	gain
chr14	48458565	48458566	+	1.966e-06	0.00814335	41.8511	gain
chr11	102437762	102437763	+	9.14245e-07	0.00489296	41.8367	gain
chr4	89289275	89289276	+	1.50844e-06	0.00688289	41.8311	gain
chr14	121648222	121648223	+	2.0754e-06	0.00845992	41.8301	gain
chr18	73978964	73978965	+	1.2509e-05	0.0263576	41.8263	gain
chr17	41978326	41978327	+	3.14342e-12	1.92617e-07	41.791	gain
chr11	117160577	117160578	+	3.20642e-09	6.96269e-05	41.7808	gain
chr10	43961538	43961539	+	3.29674e-05	0.0462051	41.7669	gain
chr11	24073437	24073438	+	1.57865e-06	0.00709629	41.7611	gain
chr11	72303151	72303152	+	5.38917e-06	0.0156587	41.7582	gain
chr10	56485326	56485327	+	2.91964e-08	0.000403556	41.7119	gain
chr14	74140229	74140230	+	1.90722e-06	0.00799395	41.708	gain
chr12	49385579	49385580	+	3.50115e-06	0.0119431	41.6739	gain
chr10	31525435	31525436	+	4.85223e-06	0.014619	41.6667	gain
chr8	77513338	77513339	+	3.53271e-06	0.0120127	41.644	gain
chr5	73047187	73047188	+	1.51751e-05	0.0296015	41.6327	gain
chr14	119185660	119185661	+	2.24189e-05	0.0371201	41.627	gain
chr5	74410926	74410927	+	4.85037e-08	0.000597145	41.6226	gain
chr18	65791277	65791278	+	4.47749e-06	0.0139097	41.6209	gain
chr14	50428516	50428517	+	1.8332e-06	0.00782015	41.5761	gain
chr9	97125002	97125003	+	6.67745e-06	0.0179066	41.5417	gain
chr7	142969782	142969783	+	2.35703e-06	0.0092468	41.5314	gain
chr3	10154838	10154839	+	7.53405e-08	0.00083355	41.5158	gain
chr17	26439179	26439180	+	2.51376e-06	0.00962468	41.4839	gain
chr3	127260376	127260377	+	6.16902e-06	0.0170331	41.4815	gain
chr5	67452893	67452894	+	9.32744e-08	0.000976975	41.479	gain
chr5	32084778	32084779	+	1.6589e-06	0.00731669	41.4657	gain
chr8	121119236	121119237	+	2.71179e-06	0.010104	41.4483	gain
chr12	8519567	8519568	+	3.16263e-07	0.00233157	41.4421	gain
chr5	20722729	20722730	+	3.09729e-07	0.00230021	41.4286	gain
chr14	72432897	72432898	+	7.26965e-07	0.0041788	41.4286	gain
chr1	157645749	157645750	+	2.26557e-07	0.00183663	41.4124	gain
chr5	28401369	28401370	+	6.80167e-10	1.88794e-05	41.4113	gain
chr3	139079036	139079037	+	6.95476e-09	0.000128839	41.3887	gain
chr9	68051733	68051734	+	5.81542e-10	1.67016e-05	41.3805	gain
chr3	139564393	139564394	+	3.58117e-06	0.0121095	41.3632	gain
chr9	48816325	48816326	+	2.08068e-07	0.00172368	41.3455	gain
chr3	85319798	85319799	+	3.09898e-09	6.75846e-05	41.343	gain
chr4	128717419	128717420	+	2.70025e-06	0.0100786	41.3333	gain
chr8	91997184	91997185	+	2.15104e-05	0.0362107	41.2994	gain
chr2	172352879	172352880	+	2.38014e-05	0.0383296	41.2972	gain
chr8	26358748	26358749	+	2.37977e-07	0.00190512	41.2583	gain
chr4	131507095	131507096	+	1.91458e-05	0.0338629	41.232	gain
chr12	73545451	73545452	+	1.77282e-09	4.25906e-05	41.2037	gain
chr5	144898029	144898030	+	1.31764e-05	0.0271848	41.1959	gain
chr12	19176103	19176104	+	3.22698e-06	0.0113299	41.1828	gain
chr19	28300167	28300168	+	2.58839e-06	0.00981229	41.1794	gain
chr3	18136020	18136021	+	7.02482e-06	0.018523	41.1765	gain
chr12	22745202	22745203	+	7.50939e-06	0.0192998	41.1642	gain
chr15	31337514	31337515	+	2.78864e-06	0.0102918	41.1538	gain
chr10	42219533	42219534	+	2.97054e-05	0.0435129	41.1364	gain
chr3	24543205	24543206	+	1.32676e-05	0.0272911	41.1321	gain
chr7	126963359	126963360	+	2.75793e-05	0.0415673	41.1111	gain
chr5	105813446	105813447	+	4.16619e-06	0.0133252	41.1028	gain
chr18	66432786	66432787	+	1.47994e-07	0.00135016	41.0959	gain
chr9	66600853	66600854	+	2.66015e-06	0.00999024	41.092	gain
chr2	27896836	27896837	+	7.94606e-06	0.0199776	41.086	gain
chr13	69251067	69251068	+	2.54866e-05	0.0397552	41.0859	gain
chr3	9449416	9449417	+	3.43466e-05	0.0471985	41.0585	gain
chr13	41324477	41324478	+	4.08941e-07	0.00283193	41.0569	gain
chr5	75581251	75581252	+	3.21278e-06	0.0113032	41.0519	gain
chr16	18582690	18582691	+	4.43089e-06	0.013832	41.046	gain
chr5	74038278	74038279	+	9.46763e-08	0.000986878	41.0347	gain
chr13	69544398	69544399	+	1.5199e-05	0.0296237	41.0345	gain
chr6	31240175	31240176	+	9.75784e-07	0.00509909	41.0293	gain
chr14	38021082	38021083	+	2.80541e-05	0.0420234	41.0256	gain
chr2	131561115	131561116	+	3.15351e-06	0.0111673	41.014	gain
chr5	70052808	70052809	+	2.95098e-06	0.0106749	40.99	gain
chr5	89217375	89217376	+	8.17494e-08	0.000890141	40.9815	gain
chr4	41499147	41499148	+	1.68573e-07	0.00147458	40.9524	gain
chr9	54740606	54740607	+	1.0203e-05	0.0233411	40.952	gain
chr5	36123301	36123302	+	1.44608e-07	0.00132808	40.9494	gain
chr17	26439222	26439223	+	7.39251e-06	0.0191195	40.9314	gain
chr18	39083452	39083453	+	1.5764e-07	0.00140704	40.9091	gain
chr7	92431014	92431015	+	1.79072e-06	0.00771066	40.9091	gain
chr10	33216320	33216321	+	4.77676e-06	0.0144972	40.8718	gain
chr14	61745503	61745504	+	1.64117e-05	0.0309411	40.8545	gain
chr5	31940996	31940997	+	2.82953e-07	0.00215964	40.8539	gain
chr8	125670244	125670245	+	1.91673e-05	0.0338667	40.8511	gain
chr18	74893434	74893435	+	2.13743e-05	0.0360732	40.8497	gain
chr5	91753747	91753748	+	1.71772e-05	0.0317521	40.8432	gain
chr6	97559574	97559575	+	1.09845e-05	0.0244202	40.8356	gain
chr9	123932669	123932670	+	2.4955e-09	5.61218e-05	40.8059	gain
chr3	71380058	71380059	+	1.88624e-05	0.0336025	40.7924	gain
chr14	121572562	121572563	+	6.12085e-09	0.000116091	40.7895	gain
chr1	128645671	128645672	+	1.13548e-08	0.000191166	40.7895	gain
chr3	66970720	66970721	+	7.14524e-06	0.0187213	40.7441	gain
chr3	130711980	130711981	+	9.57458e-06	0.0224081	40.7407	gain
chr4	55672718	55672719	+	1.37821e-05	0.0279543	40.7407	gain
chr14	46244342	46244343	+	5.25874e-08	0.000634202	40.7324	gain
chr18	39083383	39083384	+	3.79754e-06	0.0125852	40.7275	gain
chr13	41324491	41324492	+	2.08837e-08	0.00031264	40.7246	gain
chr14	71778695	71778696	+	4.62871e-06	0.0142218	40.7049	gain
chr5	64802807	64802808	+	2.71098e-07	0.00209366	40.6965	gain
chr16	18582652	18582653	+	1.58953e-05	0.0303953	40.6956	gain
chr14	62829995	62829996	+	3.21382e-09	6.96877e-05	40.6935	gain
chr12	99353277	99353278	+	2.66907e-06	0.0100092	40.6855	gain
chr4	41499342	41499343	+	6.78493e-07	0.00399609	40.676	gain
chr8	56287569	56287570	+	1.26316e-06	0.00606381	40.6559	gain
chr18	60669364	60669365	+	2.48928e-06	0.00957456	40.653	gain
chr9	21944417	21944418	+	7.36237e-06	0.0190884	40.6518	gain
chr12	20312467	20312468	+	1.44664e-05	0.0287603	40.6454	gain
chr18	69244000	69244001	+	2.74194e-06	0.0101691	40.6434	gain
chr10	80131770	80131771	+	2.20673e-05	0.036739	40.6349	gain
chr5	67359327	67359328	+	1.70158e-06	0.00744977	40.6265	gain
chr13	97910246	97910247	+	5.22652e-07	0.00334339	40.6112	gain
chr19	47354175	47354176	+	3.97693e-06	0.0129361	40.6023	gain
chr3	36467969	36467970	+	3.51367e-07	0.00252998	40.5967	gain
chr15	96641092	96641093	+	3.32677e-05	0.0464497	40.5747	gain
chr13	97910229	97910230	+	3.16003e-06	0.011184	40.5614	gain
chr5	35749582	35749583	+	2.59448e-06	0.00982685	40.5585	gain
chr12	76318708	76318709	+	4.66099e-07	0.00311183	40.5562	gain
chr11	63455471	63455472	+	1.03377e-05	0.0235178	40.5492	gain
chr4	124611973	124611974	+	1.38688e-06	0.00645474	40.5303	gain
chr18	68953796	68953797	+	2.81685e-06	0.010348	40.4906	gain
chr16	86261779	86261780	+	2.99114e-05	0.0436232	40.4545	gain
chr17	36947463	36947464	+	1.94909e-06	0.00810215	40.4503	gain
chr18	39209223	39209224	+	4.44409e-06	0.0138484	40.4412	gain
chr3	146696472	146696473	+	4.64326e-06	0.0142434	40.4372	gain
chr9	102423474	102423475	+	3.50679e-05	0.0477861	40.4255	gain
chr19	3903720	3903721	+	3.25515e-05	0.0458088	40.4167	gain
chr8	121127526	121127527	+	2.31417e-06	0.00912597	40.4147	gain
chr19	30621107	30621108	+	1.81748e-07	0.00155853	40.4092	gain
chr18	38789220	38789221	+	1.58812e-07	0.00141391	40.4007	gain
chr11	118260487	118260488	+	3.31533e-06	0.0115193	40.3904	gain
chr18	62969011	62969012	+	6.44841e-06	0.0174701	40.3773	gain
chr5	66403514	66403515	+	1.00235e-06	0.00517975	40.3704	gain
chr18	31732683	31732684	+	1.70265e-06	0.00745091	40.3493	gain
chr1	133886916	133886917	+	2.72569e-06	0.0101286	40.3419	gain
chr5	64802766	64802767	+	3.37464e-05	0.0467899	40.3388	gain
chr5	31629140	31629141	+	9.90894e-08	0.00101746	40.3257	gain
chr17	73567964	73567965	+	2.91658e-06	0.010596	40.3226	gain
chr8	65253940	65253941	+	1.14704e-05	0.0250365	40.3171	gain
chr16	76520087	76520088	+	6.39033e-07	0.0038335	40.3143	gain
chr11	118441147	118441148	+	3.9261e-07	0.00274469	40.2904	gain
chr5	144314860	144314861	+	8.97424e-06	0.0215633	40.2886	gain
chr6	98590465	98590466	+	1.29328e-05	0.0268992	40.2773	gain
chr13	39852260	39852261	+	4.95859e-07	0.00323629	40.2457	gain
chr12	105968064	105968065	+	2.03934e-06	0.00835915	40.2273	gain
chr2	30642091	30642092	+	1.75228e-06	0.00760085	40.2262	gain
chr8	79936060	79936061	+	2.42873e-05	0.0388038	40.2084	gain
chr14	33736425	33736426	+	1.08397e-07	0.00108578	40.2032	gain
chr1	89687795	89687796	+	9.36315e-07	0.00496543	40.1976	gain
chr3	30515036	30515037	+	1.38087e-06	0.00643663	40.1961	gain
chr13	112768678	112768679	+	3.42686e-06	0.0117662	40.1857	gain
chr18	38709700	38709701	+	4.46893e-06	0.0138916	40.1852	gain
chr9	23694482	23694483	+	2.96894e-07	0.00223318	40.1786	gain
chr3	63628741	63628742	+	2.70194e-07	0.00208965	40.1515	gain
chr6	143515441	143515442	+	2.12119e-06	0.00858876	40.1515	gain
chr16	21746269	21746270	+	7.44448e-06	0.0191932	40.15	gain
chr6	23253181	23253182	+	8.35377e-07	0.00462456	40.1468	gain
chr1	97934783	97934784	+	2.64744e-08	0.000376595	40.1408	gain
chr10	92447298	92447299	+	2.50424e-06	0.00960551	40.1263	gain
chr8	48205417	48205418	+	2.74128e-07	0.00210716	40.1136	gain
chr9	64796948	64796949	+	1.83693e-08	0.00028197	40.1075	gain
chr9	66783138	66783139	+	1.53891e-06	0.00696734	40.1044	gain
chr16	52329119	52329120	+	1.21182e-05	0.0258555	40.1042	gain
chr14	74195139	74195140	+	9.63225e-07	0.00506027	40.0894	gain
chr17	49439471	49439472	+	1.08412e-05	0.0242226	40.0877	gain
chr8	121119285	121119286	+	5.57472e-06	0.0159891	40.0833	gain
chr4	153326972	153326973	+	4.69726e-06	0.0143479	40.0646	gain
chr5	112758758	112758759	+	4.90693e-07	0.00322202	40	gain
chr7	118490961	118490962	+	1.32018e-06	0.0062461	40	gain
chr1	154205173	154205174	+	2.78931e-06	0.0102918	40	gain
chr10	50903503	50903504	+	5.48005e-06	0.0158195	40	gain
chr19	14615013	14615014	+	8.30708e-06	0.0205575	40	gain
chr6	48096688	48096689	+	3.54007e-06	0.012031	39.9698	gain
chr1	36793071	36793072	+	3.61634e-05	0.04867	39.9621	gain
chr1	172895507	172895508	+	1.82011e-06	0.00778624	39.9493	gain
chr1	124546383	124546384	+	3.61715e-06	0.0121916	39.9306	gain
chr3	68572480	68572481	+	1.50863e-05	0.029493	39.9123	gain
chr4	6921612	6921613	+	9.3327e-06	0.0220707	39.9085	gain
chr18	37722099	37722100	+	9.0144e-07	0.00484584	39.8842	gain
chr9	64989660	64989661	+	1.32291e-07	0.00125141	39.8826	gain
chr8	121124544	121124545	+	5.91659e-06	0.0165801	39.8824	gain
chr13	41324455	41324456	+	1.25731e-07	0.00120289	39.8732	gain
chr11	68922501	68922502	+	1.34716e-05	0.0275684	39.8693	gain
chr3	136141896	136141897	+	1.47787e-07	0.0013499	39.8511	gain
chr15	38282733	38282734	+	1.1082e-05	0.0245397	39.8485	gain
chr4	41499337	41499338	+	4.50768e-07	0.00303876	39.8317	gain
chr1	143654887	143654888	+	8.46707e-07	0.00466054	39.8305	gain
chr18	65164218	65164219	+	8.86059e-09	0.00015685	39.8268	gain
chr17	36739676	36739677	+	3.0048e-07	0.00224696	39.8077	gain
chr5	67217103	67217104	+	1.50152e-06	0.00685547	39.801	gain
chr1	127947294	127947295	+	2.86711e-06	0.0104817	39.7978	gain
chr13	51043168	51043169	+	1.21213e-06	0.00590468	39.7968	gain
chr5	66495187	66495188	+	4.39267e-06	0.0137534	39.7959	gain
chr4	125517262	125517263	+	1.31159e-05	0.027136	39.7859	gain
chr2	13835509	13835510	+	1.39754e-06	0.00649152	39.7762	gain
chr4	85515895	85515896	+	2.66491e-07	0.00206841	39.7568	gain
chr11	114008113	114008114	+	9.17326e-08	0.000965503	39.7436	gain
chr19	30644017	30644018	+	9.17326e-08	0.000965503	39.7436	gain
chr14	64196604	64196605	+	1.82586e-07	0.00156182	39.7436	gain
chr14	48124264	48124265	+	6.17707e-06	0.017041	39.7279	gain
chr18	63438674	63438675	+	1.3412e-07	0.00126476	39.7059	gain
chr19	30619754	30619755	+	4.07216e-07	0.00282462	39.7022	gain
chr15	80708360	80708361	+	1.70164e-07	0.00148272	39.6906	gain
chr1	173332725	173332726	+	4.50219e-08	0.000565022	39.6825	gain
chr13	55997481	55997482	+	5.4532e-07	0.00344904	39.6739	gain
chr3	85319758	85319759	+	2.38298e-07	0.00190629	39.6646	gain
chr1	184882832	184882833	+	3.32418e-06	0.0115368	39.6581	gain
chr11	118074209	118074210	+	8.19469e-06	0.0203492	39.6556	gain
chr18	67164221	67164222	+	1.25763e-05	0.0264479	39.6552	gain
chr14	51819195	51819196	+	6.4828e-06	0.0175275	39.6296	gain
chr12	19288883	19288884	+	6.19873e-06	0.0170673	39.6104	gain
chr3	84080527	84080528	+	9.76495e-06	0.0227027	39.6104	gain
chr5	73684959	73684960	+	5.17153e-06	0.0152518	39.599	gain
chr18	65211196	65211197	+	2.5347e-05	0.0395987	39.5896	gain
chr9	119146114	119146115	+	1.32486e-05	0.0272578	39.5833	gain
chr17	86669622	86669623	+	1.36031e-05	0.0277176	39.5833	gain
chr3	60578705	60578706	+	2.47005e-06	0.00952722	39.5781	gain
chr14	71062661	71062662	+	1.05101e-06	0.00532909	39.5753	gain
chr13	99931936	99931937	+	6.84184e-08	0.000776258	39.5745	gain
chr14	33044768	33044769	+	1.1296e-07	0.00111018	39.5722	gain
chr5	121828620	121828621	+	2.14102e-05	0.036102	39.5578	gain
chr14	79159323	79159324	+	6.05031e-08	0.000703865	39.5506	gain
chr14	118311924	118311925	+	1.42301e-07	0.00131568	39.547	gain
chr9	87728370	87728371	+	8.50381e-07	0.00467007	39.5468	gain
chr6	118296699	118296700	+	9.93832e-08	0.00101979	39.5447	gain
chr9	39724362	39724363	+	4.9507e-10	1.46634e-05	39.5395	gain
chr5	28677606	28677607	+	1.29612e-05	0.0269392	39.5229	gain
chr1	44589107	44589108	+	2.78512e-07	0.00213399	39.4906	gain
chr17	40857336	40857337	+	5.30796e-10	1.55391e-05	39.4872	gain
chr16	18582369	18582370	+	4.2883e-06	0.0135641	39.4737	gain
chr17	36117036	36117037	+	5.71447e-09	0.000110216	39.467	gain
chr7	72737869	72737870	+	5.59617e-06	0.0160309	39.4657	gain
chr1	177470614	177470615	+	3.58234e-07	0.00256236	39.4388	gain
chr2	61816032	61816033	+	4.93572e-06	0.0147927	39.4332	gain
chr13	52914732	52914733	+	1.9243e-06	0.00804329	39.4282	gain
chr6	126039546	126039547	+	4.3939e-06	0.0137544	39.4228	gain
chr1	175225986	175225987	+	3.59302e-06	0.0121382	39.4203	gain
chr13	35739349	35739350	+	1.64875e-05	0.0310141	39.418	gain
chr8	86383613	86383614	+	2.60603e-05	0.0402085	39.4124	gain
chr3	122322640	122322641	+	1.04029e-06	0.00531684	39.4097	gain
chr3	66980315	66980316	+	6.75063e-07	0.00398488	39.4047	gain
chr8	80054945	80054946	+	1.63428e-05	0.0308535	39.4044	gain
chr10	34584498	34584499	+	3.17457e-06	0.011213	39.3789	gain
chr1	90335609	90335610	+	1.52372e-05	0.0296594	39.377	gain
chr1	35890785	35890786	+	1.58164e-06	0.0071034	39.3726	gain
chr9	65773941	65773942	+	9.4961e-09	0.000166616	39.367	gain
chr18	38026811	38026812	+	2.16624e-07	0.00177608	39.3639	gain
chr9	42680519	42680520	+	8.18487e-06	0.0203315	39.359	gain
chr7	24393341	24393342	+	3.08921e-05	0.0445296	39.3531	gain
chr14	74861404	74861405	+	7.82137e-08	0.000859682	39.3506	gain
chr18	68556154	68556155	+	1.12819e-06	0.00560767	39.3471	gain
chr17	27004677	27004678	+	4.08376e-07	0.00283134	39.3346	gain
chr3	129797795	129797796	+	4.54161e-06	0.0140311	39.3341	gain
chr14	70744605	70744606	+	2.24304e-06	0.00892217	39.305	gain
chr7	107210196	107210197	+	7.68983e-07	0.00436071	39.3043	gain
chr2	15037418	15037419	+	2.80436e-08	0.00039228	39.278	gain
chr14	81549711	81549712	+	6.44111e-07	0.00385479	39.2642	gain
chr19	59469106	59469107	+	5.14117e-06	0.0151949	39.2496	gain
chr11	117558315	117558316	+	8.32599e-06	0.0205975	39.2347	gain
chr5	113292232	113292233	+	2.47131e-06	0.00952722	39.2137	gain
chr19	25324395	25324396	+	3.71287e-06	0.0124024	39.2045	gain
chr18	66706087	66706088	+	1.91045e-07	0.00161898	39.1892	gain
chr18	66441320	66441321	+	2.85706e-07	0.00217407	39.1892	gain
chr14	71047276	71047277	+	2.87881e-05	0.0426326	39.1767	gain
chr5	69921728	69921729	+	1.62546e-06	0.00722942	39.1626	gain
chr14	72786538	72786539	+	3.86089e-07	0.00270535	39.1521	gain
chr18	68094116	68094117	+	9.68534e-07	0.00507849	39.1413	gain
chr14	122225294	122225295	+	9.09062e-06	0.0217198	39.1372	gain
chr4	146067922	146067923	+	2.64152e-08	0.000376106	39.1333	gain
chr19	23893123	23893124	+	3.50207e-08	0.00046659	39.1318	gain
chr18	66221059	66221060	+	7.71162e-06	0.0196097	39.1304	gain
chr10	84119575	84119576	+	1.52676e-06	0.00693655	39.127	gain
chr12	19288783	19288784	+	5.35841e-06	0.0155933	39.1228	gain
chr10	42891878	42891879	+	1.1875e-06	0.00581655	39.1125	gain
chr6	51108498	51108499	+	4.33213e-06	0.0136484	39.1067	gain
chr9	65278525	65278526	+	7.16637e-07	0.0041462	39.0909	gain
chr4	32320468	32320469	+	2.51699e-08	0.000363158	39.0821	gain
chr1	55363604	55363605	+	5.86342e-06	0.0165075	39.0765	gain
chr15	103039122	103039123	+	2.5789e-05	0.0400098	39.0762	gain
chr18	62839298	62839299	+	1.87117e-07	0.00159015	39.0609	gain
chr2	8917055	8917056	+	6.07209e-06	0.0168474	39.0609	gain
chr19	22248698	22248699	+	1.51596e-05	0.0295753	39.0599	gain
chr14	48270587	48270588	+	6.45724e-07	0.00386139	39.0458	gain
chr12	112089276	112089277	+	1.03515e-05	0.0235394	39.0352	gain
chr14	54412353	54412354	+	9.81798e-08	0.00101156	39.029	gain
chr3	89316585	89316586	+	5.57995e-10	1.62099e-05	39.0064	gain
chr5	28705769	28705770	+	8.84586e-07	0.00478499	38.9825	gain
chr6	136463472	136463473	+	7.67618e-06	0.0195459	38.9762	gain
chr14	72788577	72788578	+	3.40723e-07	0.00247334	38.9515	gain
chr19	23893108	23893109	+	6.03693e-06	0.0167929	38.9485	gain
chr1	53763921	53763922	+	3.66998e-07	0.00261024	38.9478	gain
chr7	16885108	16885109	+	2.22727e-05	0.0369752	38.9388	gain
chr10	53256500	53256501	+	4.6995e-06	0.0143519	38.9166	gain
chr2	75725796	75725797	+	1.37301e-06	0.00640605	38.8889	gain
chr14	92298960	92298961	+	3.47119e-05	0.047515	38.8889	gain
chr12	76406318	76406319	+	3.01692e-06	0.010846	38.8655	gain
chr11	117586884	117586885	+	5.13467e-07	0.00330948	38.848	gain
chr5	34000608	34000609	+	3.45426e-07	0.00250029	38.8468	gain
chr3	36467979	36467980	+	1.27716e-06	0.00609785	38.8463	gain
chr16	34771750	34771751	+	5.86129e-06	0.0165066	38.8385	gain
chr9	64802719	64802720	+	5.16065e-07	0.00331721	38.832	gain
chr11	102438047	102438048	+	2.62207e-05	0.0403361	38.825	gain
chr5	17491099	17491100	+	2.14818e-06	0.00865866	38.8242	gain
chr11	108140137	108140138	+	5.85745e-06	0.0165037	38.8158	gain
chr17	29762111	29762112	+	1.66527e-05	0.0311895	38.8116	gain
chr19	36768346	36768347	+	1.32206e-06	0.00625305	38.7955	gain
chr7	125872123	125872124	+	2.42754e-06	0.00942571	38.7826	gain
chr17	40645431	40645432	+	4.141e-08	0.000531144	38.7755	gain
chr7	16061702	16061703	+	1.64557e-05	0.0309777	38.7755	gain
chr16	17803298	17803299	+	3.89225e-06	0.0127851	38.7712	gain
chr11	118523087	118523088	+	7.26238e-06	0.0189263	38.7612	gain
chr2	101998274	101998275	+	4.14306e-07	0.00285677	38.7525	gain
chr13	97910239	97910240	+	1.01146e-06	0.0052159	38.7302	gain
chr11	111732320	111732321	+	3.69626e-05	0.0492796	38.7223	gain
chr16	42474876	42474877	+	7.60387e-07	0.00432006	38.7221	gain
chr13	7519624	7519625	+	2.92651e-08	0.000404137	38.7205	gain
chr5	66790342	66790343	+	3.40618e-08	0.000458471	38.7125	gain
chr7	78511561	78511562	+	2.76102e-06	0.0102298	38.7121	gain
chr6	115803433	115803434	+	4.55536e-06	0.0140592	38.7104	gain
chr14	118311716	118311717	+	8.71075e-07	0.00473941	38.7102	gain
chr14	35744574	35744575	+	2.7248e-06	0.0101286	38.7013	gain
chr5	66489816	66489817	+	1.80541e-05	0.0326952	38.6997	gain
chr5	35761277	35761278	+	8.60385e-07	0.00470452	38.6968	gain
chr9	107438606	107438607	+	3.6542e-05	0.0489531	38.6957	gain
chr14	48575206	48575207	+	3.64413e-06	0.0122531	38.6878	gain
chr17	41474634	41474635	+	1.60223e-08	0.000253928	38.6816	gain
chr19	58117855	58117856	+	4.8447e-06	0.0146038	38.6748	gain
chr9	66219430	66219431	+	5.32071e-07	0.00339218	38.6569	gain
chr2	180642188	180642189	+	7.38998e-06	0.0191162	38.6373	gain
chr16	23610637	23610638	+	7.46052e-08	0.000827349	38.6364	gain
chr13	119721520	119721521	+	3.79285e-05	0.0499345	38.6364	gain
chr3	131972028	131972029	+	3.49782e-06	0.0119396	38.6237	gain
chr12	76405816	76405817	+	2.73342e-07	0.00210539	38.6227	gain
chr13	59646437	59646438	+	8.21397e-06	0.020377	38.6207	gain
chr17	85440796	85440797	+	1.32037e-05	0.0272096	38.6144	gain
chr18	65316391	65316392	+	4.38174e-06	0.0137262	38.6123	gain
chr5	143253962	143253963	+	2.30083e-05	0.037578	38.6061	gain
chr8	121119271	121119272	+	3.79029e-05	0.0499277	38.6038	gain
chr9	66084710	66084711	+	6.96004e-07	0.00406098	38.5984	gain
chr17	42649037	42649038	+	3.47504e-08	0.000463397	38.5965	gain
chr11	93602033	93602034	+	1.342e-05	0.0275132	38.5965	gain
chr13	115766926	115766927	+	1.02369e-05	0.0233894	38.5759	gain
chr5	102681579	102681580	+	1.71087e-06	0.00747098	38.5484	gain
chr15	101053059	101053060	+	3.05241e-05	0.0442053	38.5417	gain
chr14	67872412	67872413	+	1.6132e-05	0.0306131	38.5406	gain
chr18	67982500	67982501	+	1.35454e-05	0.0276559	38.5116	gain
chr5	77451702	77451703	+	2.31552e-07	0.00187211	38.5101	gain
chr6	21851030	21851031	+	2.45396e-05	0.0389816	38.5088	gain
chr14	18308326	18308327	+	1.36205e-06	0.0063764	38.5087	gain
chr2	172634958	172634959	+	2.02214e-05	0.0349498	38.4977	gain
chr14	33821064	33821065	+	6.27157e-07	0.00378929	38.4961	gain
chr16	55555514	55555515	+	3.30844e-05	0.0462706	38.4953	gain
chr19	57173592	57173593	+	1.90965e-05	0.0338372	38.4921	gain
chr5	108982116	108982117	+	3.18441e-05	0.0453136	38.4809	gain
chr2	148296063	148296064	+	1.58276e-06	0.00710475	38.4789	gain
chr9	66616203	66616204	+	2.82845e-06	0.0103737	38.4762	gain
chr2	20694475	20694476	+	4.07323e-06	0.0131308	38.4677	gain
chr18	68542648	68542649	+	5.67854e-07	0.00354271	38.4675	gain
chr15	31396991	31396992	+	8.17392e-08	0.000890141	38.4615	gain
chr5	69839991	69839992	+	1.04936e-05	0.0237085	38.4615	gain
chr7	16885652	16885653	+	1.04936e-05	0.0237085	38.4615	gain
chr5	36020266	36020267	+	2.9055e-06	0.0105659	38.4599	gain
chr3	131193944	131193945	+	1.22845e-06	0.00596308	38.4434	gain
chr6	50378454	50378455	+	7.76372e-06	0.0196711	38.4425	gain
chr7	115688091	115688092	+	1.58015e-06	0.00710091	38.434	gain
chr13	28839280	28839281	+	8.55005e-06	0.020903	38.4145	gain
chr1	176445539	176445540	+	9.05404e-07	0.00485956	38.4144	gain
chr14	53847600	53847601	+	4.4992e-08	0.000565022	38.4143	gain
chr13	64902258	64902259	+	9.48785e-06	0.022281	38.4099	gain
chr5	74476482	74476483	+	1.11886e-06	0.00557216	38.4058	gain
chr14	50438691	50438692	+	2.11562e-07	0.00174457	38.4038	gain
chr14	64878775	64878776	+	1.7357e-07	0.00150632	38.4025	gain
chr7	35599921	35599922	+	1.85951e-05	0.0332863	38.3957	gain
chr11	36258907	36258908	+	1.46404e-06	0.00672085	38.3929	gain
chr2	102881233	102881234	+	2.80669e-06	0.0103257	38.3901	gain
chr3	55549766	55549767	+	7.15226e-06	0.0187307	38.3838	gain
chr4	125363038	125363039	+	1.89266e-05	0.03368	38.3791	gain
chr13	46634002	46634003	+	2.96209e-06	0.0107049	38.3784	gain
chr11	117188421	117188422	+	1.71031e-06	0.0074707	38.3553	gain
chr4	41498150	41498151	+	1.3712e-06	0.00640342	38.3529	gain
chr4	48944901	48944902	+	2.84344e-06	0.0104153	38.3516	gain
chr2	160562496	160562497	+	1.50823e-05	0.0294889	38.3475	gain
chr5	74372141	74372142	+	2.77226e-06	0.0102533	38.3459	gain
chr18	66713379	66713380	+	2.11431e-07	0.00174457	38.3454	gain
chr5	36134691	36134692	+	2.13015e-05	0.0360026	38.3402	gain
chr1	14427562	14427563	+	3.01306e-06	0.0108399	38.3344	gain
chr9	67999313	67999314	+	3.01306e-06	0.0108399	38.3344	gain
chr14	37043963	37043964	+	7.79423e-06	0.0197039	38.3294	gain
chr14	48963782	48963783	+	3.29885e-07	0.00240969	38.3263	gain
chr8	22685281	22685282	+	5.12248e-08	0.000624234	38.3207	gain
chr8	11178630	11178631	+	2.30529e-06	0.00910995	38.3152	gain
chr11	80292691	80292692	+	1.01277e-06	0.00522086	38.3133	gain
chr2	71169488	71169489	+	3.82795e-07	0.00268724	38.3101	gain
chr10	122828461	122828462	+	1.21821e-05	0.0259616	38.3085	gain
chr11	105307863	105307864	+	2.24121e-05	0.0371201	38.2967	gain
chr18	34250625	34250626	+	1.42867e-05	0.0285681	38.2964	gain
chr15	80439032	80439033	+	1.18036e-05	0.025427	38.2957	gain
chr5	32938078	32938079	+	7.9124e-06	0.0199228	38.2857	gain
chr3	79989522	79989523	+	7.70801e-06	0.0196071	38.2805	gain
chr13	110479128	110479129	+	2.87453e-05	0.0426051	38.2749	gain
chr11	87087044	87087045	+	2.72257e-05	0.0412644	38.2745	gain
chr5	148674027	148674028	+	9.81004e-06	0.0227812	38.273	gain
chr1	63751868	63751869	+	3.68977e-05	0.0492248	38.2653	gain
chr14	106422720	106422721	+	1.73308e-05	0.0318989	38.2632	gain
chr14	21984989	21984990	+	3.79864e-05	0.049974	38.2545	gain
chr7	4842230	4842231	+	2.2132e-05	0.0368172	38.2519	gain
chr17	26439252	26439253	+	1.6534e-05	0.0310709	38.2479	gain
chr14	48831654	48831655	+	6.21625e-07	0.00376488	38.2463	gain
chr14	33343764	33343765	+	5.52581e-06	0.0159092	38.245	gain
chr5	81851858	81851859	+	2.02701e-07	0.00169125	38.2449	gain
chr10	80019390	80019391	+	3.66581e-05	0.0490305	38.2445	gain
chr12	70696362	70696363	+	1.65862e-05	0.0311003	38.2353	gain
chr18	65399715	65399716	+	2.50973e-06	0.00961412	38.2334	gain
chr13	10114961	10114962	+	3.16843e-06	0.0111972	38.2308	gain
chr17	37279798	37279799	+	1.46137e-06	0.00671636	38.2261	gain
chr15	99697498	99697499	+	2.41421e-05	0.0386581	38.2254	gain
chr18	31939111	31939112	+	5.15643e-07	0.00331721	38.2114	gain
chr18	34063700	34063701	+	3.99291e-06	0.0129704	38.2051	gain
chr13	31503963	31503964	+	3.46594e-06	0.0118683	38.1984	gain
chr7	72873166	72873167	+	3.4859e-07	0.00251597	38.1962	gain
chr5	81136047	81136048	+	1.69804e-06	0.00743857	38.1895	gain
chr14	34249416	34249417	+	2.45677e-10	8.37472e-06	38.186	gain
chr1	120761096	120761097	+	2.36699e-06	0.00926905	38.1638	gain
chr14	73577476	73577477	+	1.38622e-06	0.00645364	38.1535	gain
chr18	66511233	66511234	+	6.63024e-07	0.00392606	38.1434	gain
chr10	121334221	121334222	+	2.37889e-07	0.00190512	38.1401	gain
chr12	19882139	19882140	+	3.58806e-05	0.0484668	38.1339	gain
chr5	31522063	31522064	+	1.86924e-06	0.00789231	38.1279	gain
chr14	62651068	62651069	+	4.23037e-06	0.0134597	38.1092	gain
chr3	138593040	138593041	+	3.3441e-07	0.00243569	38.1036	gain
chr18	65183193	65183194	+	5.1135e-08	0.000623642	38.1008	gain
chr9	123933055	123933056	+	6.94592e-11	2.91214e-06	38.0982	gain
chr12	110279889	110279890	+	1.4839e-07	0.00135112	38.0952	gain
chr6	23410154	23410155	+	3.88673e-06	0.0127773	38.0822	gain
chr5	100694246	100694247	+	1.11139e-06	0.00554969	38.0802	gain
chr9	68301262	68301263	+	1.69676e-07	0.00147931	38.0769	gain
chr18	31939099	31939100	+	1.719e-06	0.00749566	38.0759	gain
chr5	142277559	142277560	+	3.39045e-06	0.0116715	38.0719	gain
chr6	53581696	53581697	+	2.43421e-08	0.000352897	38.0661	gain
chr13	102550318	102550319	+	8.34169e-07	0.00461959	38.0637	gain
chr3	72302847	72302848	+	1.87164e-05	0.0334211	38.0602	gain
chr5	73206925	73206926	+	1.27089e-05	0.0265901	38.0597	gain
chr9	98484370	98484371	+	6.80109e-07	0.00400218	38.0486	gain
chr7	78530116	78530117	+	5.67392e-06	0.0161756	38.0448	gain
chr2	124843797	124843798	+	1.44219e-06	0.00664876	38.0255	gain
chr11	52460776	52460777	+	7.44332e-06	0.0191932	38.022	gain
chr10	108067861	108067862	+	4.859e-08	0.000597145	38.0216	gain
chr10	69641321	69641322	+	3.9005e-06	0.0127952	38.0208	gain
chr12	56519919	56519920	+	4.50089e-06	0.013948	38.0188	gain
chr15	102963835	102963836	+	4.47649e-06	0.0139094	38.0183	gain
chr15	12962459	12962460	+	5.2057e-06	0.0153227	38.0135	gain
chr19	29846885	29846886	+	2.71075e-06	0.010104	38.0126	gain
chr17	56878967	56878968	+	9.92434e-07	0.00514411	38.0056	gain
chr15	91075961	91075962	+	1.22639e-05	0.0260698	38.0048	gain
chr4	101362891	101362892	+	8.68664e-06	0.021117	38	gain
chr18	37725994	37725995	+	3.33467e-06	0.0115494	37.9945	gain
chr1	97941935	97941936	+	4.40977e-07	0.00298759	37.9898	gain
chr13	21934186	21934187	+	1.26421e-05	0.0265237	37.9825	gain
chr1	170753618	170753619	+	1.86492e-05	0.0333286	37.9798	gain
chr1	169853135	169853136	+	2.42371e-05	0.0387569	37.9597	gain
chr14	75572731	75572732	+	1.04549e-05	0.0236598	37.9455	gain
chr3	102656315	102656316	+	4.27038e-06	0.0135392	37.9442	gain
chr14	48558465	48558466	+	1.4023e-06	0.0065025	37.9365	gain
chr11	118135324	118135325	+	5.19943e-09	0.00010264	37.9279	gain
chr5	66589813	66589814	+	2.24276e-07	0.00182533	37.9073	gain
chr14	71304507	71304508	+	2.99104e-07	0.00223998	37.8912	gain
chr5	35808132	35808133	+	1.08482e-05	0.0242307	37.8846	gain
chr18	71986620	71986621	+	9.16003e-06	0.0218226	37.8788	gain
chr13	64349193	64349194	+	1.65398e-05	0.0310709	37.8788	gain
chr1	136047262	136047263	+	3.39734e-05	0.0469462	37.8656	gain
chr18	42395905	42395906	+	1.82739e-09	4.34191e-05	37.8605	gain
chr2	31267773	31267774	+	3.66196e-05	0.0490066	37.8571	gain
chr5	66573410	66573411	+	2.80005e-07	0.00214229	37.8378	gain
chr6	117866417	117866418	+	1.55596e-05	0.0300495	37.8326	gain
chr4	150000059	150000060	+	1.96012e-07	0.00164724	37.8311	gain
chr10	121334249	121334250	+	7.42875e-08	0.000825069	37.8247	gain
chr3	108629159	108629160	+	4.11524e-06	0.0132016	37.8205	gain
chr5	32882245	32882246	+	5.17891e-07	0.00332277	37.8151	gain
chr17	37941900	37941901	+	3.66221e-10	1.16202e-05	37.8146	gain
chr3	33380945	33380946	+	6.55395e-07	0.00389002	37.8049	gain
chr10	108298621	108298622	+	1.15632e-05	0.025134	37.798	gain
chr4	12512119	12512120	+	4.22103e-08	0.000537764	37.7931	gain
chr3	138186464	138186465	+	7.15254e-07	0.00414137	37.7913	gain
chr1	136674841	136674842	+	2.3307e-06	0.00917368	37.7893	gain
chr11	104053466	104053467	+	1.36148e-07	0.0012791	37.7819	gain
chr5	66405453	66405454	+	2.03011e-05	0.0350195	37.7804	gain
chr14	118234819	118234820	+	1.79028e-05	0.0325138	37.7778	gain
chr3	138330449	138330450	+	3.30278e-06	0.0114879	37.7688	gain
chr14	37039483	37039484	+	1.30987e-05	0.0271206	37.7564	gain
chr9	66768218	66768219	+	3.92552e-06	0.0128462	37.7551	gain
chr11	115917166	115917167	+	1.76081e-05	0.0321772	37.7551	gain
chr3	115783646	115783647	+	3.15066e-05	0.0450001	37.7551	gain
chr10	42205871	42205872	+	2.4335e-06	0.00943915	37.7489	gain
chr19	37823220	37823221	+	7.70377e-07	0.00436535	37.7358	gain
chr14	54939335	54939336	+	1.09538e-06	0.00550242	37.7273	gain
chr11	118276867	118276868	+	2.76284e-09	6.13141e-05	37.7249	gain
chr9	63266911	63266912	+	3.17936e-06	0.0112204	37.7193	gain
chr4	21687474	21687475	+	3.06132e-06	0.0109407	37.7174	gain
chr1	63248395	63248396	+	9.85885e-06	0.0228473	37.7038	gain
chr2	67177084	67177085	+	1.38357e-05	0.0280217	37.6984	gain
chr14	81607528	81607529	+	1.44355e-08	0.000233923	37.6977	gain
chr14	72487281	72487282	+	9.89717e-08	0.00101694	37.6935	gain
chr18	64015613	64015614	+	4.38105e-06	0.0137262	37.692	gain
chr14	45943295	45943296	+	7.22423e-07	0.00416249	37.6818	gain
chr11	111446405	111446406	+	1.04139e-06	0.00531684	37.679	gain
chr10	93677395	93677396	+	6.53487e-07	0.00388839	37.6751	gain
chr12	19288967	19288968	+	1.18159e-06	0.00579507	37.6712	gain
chr18	68182602	68182603	+	3.33374e-06	0.0115494	37.6697	gain
chr4	125612235	125612236	+	6.88354e-06	0.0183053	37.6673	gain
chr15	31101931	31101932	+	6.40784e-06	0.0174031	37.6585	gain
chr1	14489679	14489680	+	3.24352e-06	0.0113702	37.6578	gain
chr18	78353582	78353583	+	8.4071e-07	0.00464053	37.6442	gain
chr9	66595359	66595360	+	2.30232e-05	0.0375841	37.6396	gain
chr12	107980716	107980717	+	2.88892e-05	0.0427372	37.6271	gain
chr19	53449705	53449706	+	5.89262e-06	0.0165397	37.6269	gain
chr3	135545929	135545930	+	7.34886e-06	0.0190652	37.6227	gain
chr5	66585400	66585401	+	2.45653e-06	0.00949928	37.6216	gain
chr16	77030211	77030212	+	6.4973e-06	0.0175604	37.6114	gain
chr9	48816401	48816402	+	1.74998e-06	0.00759357	37.6085	gain
chr2	124843758	124843759	+	2.00061e-06	0.00824386	37.5824	gain
chr13	51043371	51043372	+	6.77882e-06	0.0181098	37.5812	gain
chr4	117926783	117926784	+	1.86314e-05	0.0333165	37.5758	gain
chr18	69320157	69320158	+	4.29629e-07	0.00293171	37.5742	gain
chr14	25343613	25343614	+	1.14978e-05	0.0250607	37.5711	gain
chr11	114009343	114009344	+	2.92821e-05	0.043112	37.5681	gain
chr14	121802631	121802632	+	4.19928e-08	0.000535835	37.5599	gain
chr13	30985605	30985606	+	2.24621e-05	0.0371469	37.5494	gain
chr11	116797053	116797054	+	5.44421e-07	0.00344479	37.5463	gain
chr2	75778243	75778244	+	1.64672e-05	0.0309917	37.5458	gain
chr9	66791452	66791453	+	9.03725e-07	0.00485383	37.535	gain
chr10	42982880	42982881	+	2.64309e-05	0.0405389	37.5303	gain
chr18	65696268	65696269	+	3.6807e-07	0.00261664	37.5236	gain
chr7	78258415	78258416	+	7.82128e-06	0.0197393	37.5131	gain
chr2	66840338	66840339	+	3.62341e-05	0.0486873	37.5036	gain
chr19	47253215	47253216	+	7.46161e-08	0.000827349	37.5034	gain
chr9	73877754	73877755	+	2.91266e-07	0.0022063	37.5031	gain
chr14	85589825	85589826	+	3.82455e-08	0.000499442	37.5	gain
chr2	32433715	32433716	+	1.71159e-07	0.00148944	37.5	gain
chr5	33955998	33955999	+	3.32629e-06	0.0115389	37.5	gain
chr15	59582438	59582439	+	4.70459e-06	0.0143587	37.5	gain
chr18	58218767	58218768	+	3.04676e-05	0.0441395	37.5	gain
chr7	92431022	92431023	+	1.76213e-05	0.032191	37.4847	gain
chr14	49429110	49429111	+	9.99406e-09	0.000172187	37.4752	gain
chr12	73547945	73547946	+	2.14816e-05	0.036191	37.4714	gain
chr1	125823502	125823503	+	4.70451e-06	0.0143587	37.4693	gain
chr9	123932788	123932789	+	1.22365e-06	0.00595125	37.4676	gain
chr2	174831699	174831700	+	1.11588e-06	0.00556847	37.4623	gain
chr15	77729653	77729654	+	8.20621e-06	0.0203678	37.4603	gain
chr14	121462010	121462011	+	2.976e-05	0.0435529	37.4603	gain
chr1	162215865	162215866	+	1.34599e-05	0.0275631	37.4592	gain
chr1	36369285	36369286	+	2.09395e-05	0.0356414	37.4527	gain
chr3	69932248	69932249	+	1.10307e-06	0.00553006	37.4496	gain
chr3	130860462	130860463	+	2.54756e-08	0.000365825	37.4459	gain
chr18	68521137	68521138	+	2.64891e-07	0.00205916	37.4362	gain
chr14	89823601	89823602	+	1.35298e-05	0.0276497	37.4296	gain
chr11	116310735	116310736	+	4.90089e-07	0.00322085	37.4237	gain
chr11	115148834	115148835	+	2.91903e-06	0.0105999	37.4202	gain
chr10	77167081	77167082	+	1.98338e-05	0.0345801	37.4157	gain
chr4	85515929	85515930	+	2.62609e-06	0.00989949	37.4128	gain
chr4	109136730	109136731	+	4.95819e-07	0.00323629	37.3923	gain
chr15	41156256	41156257	+	2.82345e-05	0.0421644	37.3922	gain
chr18	74327013	74327014	+	5.16086e-06	0.0152411	37.3915	gain
chr7	83208144	83208145	+	2.85971e-05	0.0425017	37.3798	gain
chr3	137368489	137368490	+	7.87429e-07	0.00442906	37.3783	gain
chr9	71613741	71613742	+	8.24669e-06	0.0204333	37.3776	gain
chr3	148603890	148603891	+	2.35008e-05	0.0380499	37.3684	gain
chr17	36947458	36947459	+	9.60776e-06	0.0224591	37.3591	gain
chr3	146187881	146187882	+	1.15436e-06	0.00570033	37.3584	gain
chr9	68082450	68082451	+	7.63386e-07	0.00433384	37.3488	gain
chr14	7867447	7867448	+	7.17284e-06	0.0187695	37.3413	gain
chr14	11975801	11975802	+	1.92716e-05	0.0339755	37.3387	gain
chr2	133340643	133340644	+	2.04576e-05	0.0351255	37.3383	gain
chr3	27767471	27767472	+	2.98248e-05	0.0435629	37.3333	gain
chr1	169843242	169843243	+	2.24096e-06	0.00892097	37.3264	gain
chr18	55414553	55414554	+	4.58983e-06	0.014131	37.3218	gain
chr3	72833220	72833221	+	2.15994e-06	0.0086968	37.3134	gain
chr5	150456323	150456324	+	1.57688e-05	0.0302681	37.3118	gain
chr5	32104689	32104690	+	4.12047e-08	0.000529408	37.3097	gain
chr5	81031517	81031518	+	6.75623e-08	0.000770008	37.3048	gain
chr14	68064227	68064228	+	1.16248e-05	0.0252178	37.3016	gain
chr5	35523504	35523505	+	3.58646e-05	0.0484617	37.3016	gain
chr18	69015233	69015234	+	5.94361e-06	0.0166189	37.293	gain
chr19	60100580	60100581	+	4.57987e-06	0.0141147	37.2919	gain
chr4	142839568	142839569	+	1.74299e-05	0.031992	37.2906	gain
chr4	108021476	108021477	+	6.77591e-07	0.00399357	37.2822	gain
chr6	67480682	67480683	+	5.41698e-06	0.0157063	37.2738	gain
chr5	35603948	35603949	+	7.96023e-06	0.0200099	37.2723	gain
chr13	97492717	97492718	+	1.27281e-05	0.0266098	37.2575	gain
chr3	151416194	151416195	+	1.11131e-07	0.00109862	37.2549	gain
chr13	6975540	6975541	+	5.77281e-06	0.0163314	37.2522	gain
chr8	125993992	125993993	+	1.42578e-06	0.00659321	37.2514	gain
chr2	66555013	66555014	+	3.46883e-07	0.00250504	37.2492	gain
chr9	66999764	66999765	+	6.05053e-07	0.00370154	37.2481	gain
chr18	63363238	63363239	+	7.96135e-08	0.000871902	37.2302	gain
chr13	10241051	10241052	+	4.82038e-06	0.0145726	37.229	gain
chr7	82394633	82394634	+	2.85327e-06	0.0104463	37.229	gain
chr18	52825342	52825343	+	4.81867e-09	9.65983e-05	37.2247	gain
chr19	17504531	17504532	+	2.5189e-07	0.00198047	37.2117	gain
chr14	118234939	118234940	+	3.7265e-06	0.0124342	37.2064	gain
chr10	42528331	42528332	+	4.69633e-07	0.00312852	37.2028	gain
chr5	120631375	120631376	+	1.53738e-06	0.00696247	37.1994	gain
chr14	73415640	73415641	+	1.2962e-06	0.00617119	37.1954	gain
chr12	86013821	86013822	+	1.3134e-05	0.0271394	37.1917	gain
chr17	41398658	41398659	+	3.42678e-08	0.000459797	37.1831	gain
chr18	68587137	68587138	+	7.28845e-07	0.00418801	37.1777	gain
chr19	26929456	26929457	+	1.6161e-06	0.00719626	37.1542	gain
chr19	30227888	30227889	+	6.78545e-07	0.00399609	37.1514	gain
chr9	79631560	79631561	+	3.07732e-06	0.0109875	37.1429	gain
chr18	36018550	36018551	+	2.3824e-05	0.0383394	37.1386	gain
chr11	65013605	65013606	+	2.50113e-05	0.0393461	37.1341	gain
chr18	62825987	62825988	+	2.20754e-06	0.00882505	37.1272	gain
chr14	60558696	60558697	+	3.43666e-05	0.0472088	37.1083	gain
chr10	79921721	79921722	+	4.2216e-06	0.0134359	37.1056	gain
chr18	37732707	37732708	+	3.41721e-05	0.0471009	37.1045	gain
chr18	80620621	80620622	+	7.77624e-07	0.00439489	37.1039	gain
chr2	69049079	69049080	+	6.94706e-06	0.0183981	37.1029	gain
chr12	12939573	12939574	+	7.07017e-06	0.0185922	37.0968	gain
chr13	5859151	5859152	+	8.09788e-06	0.0202074	37.0851	gain
chr11	115729841	115729842	+	7.07363e-06	0.0185922	37.0744	gain
chr13	52914722	52914723	+	5.64255e-06	0.0161226	37.0709	gain
chr4	41499214	41499215	+	2.4766e-05	0.0391541	37.0605	gain
chr5	75709820	75709821	+	8.46799e-07	0.00466054	37.0514	gain
chr4	8750902	8750903	+	1.91263e-05	0.0338629	37.0492	gain
chr19	57942324	57942325	+	6.93266e-06	0.0183922	37.0427	gain
chr5	66683621	66683622	+	2.92727e-05	0.0431066	37.0407	gain
chr14	74168179	74168180	+	9.72744e-08	0.00100565	37.0395	gain
chr2	74726510	74726511	+	8.88024e-06	0.0214156	37.0349	gain
chr9	86804548	86804549	+	7.44508e-06	0.0191932	37.034	gain
chr17	40908407	40908408	+	3.01765e-06	0.0108461	37.0249	gain
chr2	13166562	13166563	+	2.82302e-05	0.0421634	37.0192	gain
chr12	57201625	57201626	+	1.63464e-06	0.00724573	37.0182	gain
chr4	41499151	41499152	+	2.65369e-08	0.000377129	37.0149	gain
chr18	69181267	69181268	+	3.77692e-06	0.012548	37.0096	gain
chr15	83704367	83704368	+	2.5558e-05	0.0398215	37.0053	gain
chr5	149634562	149634563	+	8.68414e-06	0.0211143	37.004	gain
chr3	139028202	139028203	+	6.37519e-06	0.0173624	37	gain
chr5	147761412	147761413	+	2.12962e-05	0.0359976	36.9959	gain
chr4	147275800	147275801	+	3.64113e-07	0.00259583	36.9959	gain
chr18	66707988	66707989	+	1.5329e-06	0.00694844	36.9809	gain
chr9	68959859	68959860	+	2.48764e-07	0.00196816	36.9763	gain
chr3	136323956	136323957	+	3.39201e-06	0.0116724	36.9748	gain
chr5	75685766	75685767	+	6.0518e-06	0.0168188	36.9748	gain
chr17	27004670	27004671	+	1.56605e-06	0.00706273	36.9721	gain
chr2	178968215	178968216	+	6.21515e-06	0.0170877	36.9565	gain
chr2	25577716	25577717	+	1.13887e-08	0.000191444	36.9549	gain
chr18	65230377	65230378	+	2.24467e-05	0.0371377	36.9483	gain
chr18	36018343	36018344	+	1.82943e-05	0.0329591	36.9452	gain
chr6	52193057	52193058	+	7.77699e-06	0.0196711	36.9369	gain
chr1	129725937	129725938	+	2.21812e-06	0.00885366	36.9358	gain
chr4	89289584	89289585	+	6.48589e-06	0.0175327	36.9313	gain
chr2	61004977	61004978	+	3.33472e-05	0.0464947	36.9269	gain
chr13	44340953	44340954	+	1.55081e-05	0.0299884	36.9179	gain
chr5	66512760	66512761	+	3.12467e-05	0.044834	36.9139	gain
chr3	96334671	96334672	+	5.59215e-07	0.00350959	36.9094	gain
chr3	138020005	138020006	+	2.81699e-05	0.0421302	36.9073	gain
chr4	41499242	41499243	+	2.19818e-06	0.00879504	36.8961	gain
chr14	74397389	74397390	+	1.94183e-07	0.00163581	36.8934	gain
chr19	34814931	34814932	+	2.50879e-06	0.00961293	36.8893	gain
chr3	96402258	96402259	+	4.42285e-06	0.0138108	36.8792	gain
chr13	35845888	35845889	+	1.67464e-06	0.00735734	36.8783	gain
chr18	68173793	68173794	+	2.14847e-07	0.0017663	36.874	gain
chr4	32656639	32656640	+	4.0602e-06	0.0131056	36.8726	gain
chr10	93677376	93677377	+	4.35999e-06	0.0136993	36.8476	gain
chr1	41831404	41831405	+	6.34772e-07	0.00382005	36.8442	gain
chr1	138878186	138878187	+	4.2643e-06	0.0135271	36.8421	gain
chr10	96883541	96883542	+	1.65088e-06	0.00729533	36.8382	gain
chr5	18271877	18271878	+	7.90083e-06	0.019897	36.8276	gain
chr18	63875330	63875331	+	1.70559e-06	0.00745785	36.8162	gain
chr5	14122284	14122285	+	1.16656e-05	0.02527	36.8116	gain
chr18	60752158	60752159	+	1.73335e-05	0.0319001	36.8116	gain
chr11	115601952	115601953	+	1.60222e-05	0.0304841	36.8059	gain
chr7	119667410	119667411	+	2.05636e-05	0.0352404	36.792	gain
chr3	63289083	63289084	+	8.12782e-06	0.0202364	36.785	gain
chr13	41332084	41332085	+	1.59919e-05	0.0304776	36.7842	gain
chr10	70037900	70037901	+	3.35752e-05	0.0466509	36.7816	gain
chr12	104191644	104191645	+	4.61848e-06	0.0141973	36.7792	gain
chr17	26439205	26439206	+	2.19665e-05	0.0366243	36.7692	gain
chr5	76875729	76875730	+	5.32176e-06	0.0155265	36.765	gain
chr12	107888294	107888295	+	2.72834e-06	0.010136	36.7647	gain
chr5	25518545	25518546	+	1.17446e-05	0.0253686	36.7586	gain
chr11	88313838	88313839	+	2.23647e-05	0.037067	36.7562	gain
chr8	115251802	115251803	+	9.84078e-09	0.000171002	36.7544	gain
chr10	84083645	84083646	+	3.60168e-05	0.0485712	36.746	gain
chr17	5761854	5761855	+	1.45997e-05	0.0289189	36.7424	gain
chr4	125760835	125760836	+	3.62059e-05	0.0486743	36.7424	gain
chr3	136421190	136421191	+	2.4144e-07	0.00192486	36.7326	gain
chr3	121009303	121009304	+	1.13617e-05	0.0249113	36.7316	gain
chr14	62384874	62384875	+	3.16086e-07	0.00233157	36.7089	gain
chr11	114421434	114421435	+	2.43387e-05	0.0388367	36.7063	gain
chr3	50387869	50387870	+	1.49027e-05	0.0292854	36.7029	gain
chr6	6179501	6179502	+	7.59336e-07	0.00431733	36.6986	gain
chr7	29206861	29206862	+	1.21122e-06	0.00590403	36.6922	gain
chr3	139674776	139674777	+	6.26066e-07	0.00378421	36.6911	gain
chr14	55567016	55567017	+	1.34973e-08	0.000220627	36.6799	gain
chr5	116545956	116545957	+	6.7411e-06	0.0180517	36.6667	gain
chr5	28403413	28403414	+	6.80199e-06	0.0181409	36.6667	gain
chr3	76239129	76239130	+	7.93909e-06	0.0199703	36.6667	gain
chr6	63537348	63537349	+	1.63229e-06	0.00724408	36.6637	gain
chr15	92419677	92419678	+	3.40738e-05	0.0470248	36.6606	gain
chr18	39083477	39083478	+	5.75003e-06	0.0162959	36.6546	gain
chr2	171006343	171006344	+	3.11064e-05	0.0446937	36.6344	gain
chr14	51911818	51911819	+	1.53244e-06	0.00694844	36.6317	gain
chr4	89291620	89291621	+	3.8094e-06	0.0125942	36.6228	gain
chr19	34554808	34554809	+	6.18131e-07	0.00375423	36.6176	gain
chr3	135744512	135744513	+	4.76325e-07	0.00316335	36.6101	gain
chr10	79921772	79921773	+	4.82987e-06	0.0145794	36.6093	gain
chr3	89316622	89316623	+	1.03224e-09	2.67063e-05	36.6071	gain
chr1	34453047	34453048	+	8.5755e-06	0.0209473	36.599	gain
chr17	40965035	40965036	+	1.52177e-05	0.0296426	36.5939	gain
chr14	34148927	34148928	+	1.38398e-07	0.00129462	36.5923	gain
chr8	26263770	26263771	+	3.80894e-07	0.00268011	36.5921	gain
chr4	57023931	57023932	+	2.23709e-05	0.0370731	36.5915	gain
chr14	55564642	55564643	+	1.83733e-05	0.0330581	36.5909	gain
chr12	107980639	107980640	+	2.44411e-05	0.0389317	36.5874	gain
chr14	67865625	67865626	+	1.69127e-05	0.0314665	36.5801	gain
chr11	102438026	102438027	+	1.90057e-05	0.0337545	36.5779	gain
chr3	148604650	148604651	+	2.19283e-06	0.0087825	36.5642	gain
chr9	88065103	88065104	+	3.32093e-05	0.0463938	36.5423	gain
chr18	79950090	79950091	+	3.86288e-08	0.000503146	36.5385	gain
chr14	53888289	53888290	+	9.79478e-06	0.0227581	36.5385	gain
chr2	57104862	57104863	+	9.70934e-06	0.0226221	36.5365	gain
chr4	41497631	41497632	+	2.12298e-05	0.0359256	36.526	gain
chr3	79989535	79989536	+	6.78935e-06	0.0181232	36.5217	gain
chr6	6145461	6145462	+	1.45612e-07	0.00133487	36.5169	gain
chr16	21952911	21952912	+	1.95376e-05	0.0342689	36.5147	gain
chr18	80740493	80740494	+	6.50119e-07	0.00387848	36.5079	gain
chr17	85687192	85687193	+	1.28737e-05	0.0268272	36.5079	gain
chr10	80132034	80132035	+	1.65658e-05	0.0310921	36.5079	gain
chr18	67718918	67718919	+	5.42799e-06	0.0157232	36.4972	gain
chr13	43360859	43360860	+	6.39905e-06	0.0173942	36.4924	gain
chr5	64802860	64802861	+	2.53162e-07	0.00198841	36.4823	gain
chr3	136181088	136181089	+	1.45929e-07	0.00133697	36.4806	gain
chr9	31474904	31474905	+	3.79944e-05	0.0499742	36.4734	gain
chr15	36201494	36201495	+	1.55391e-05	0.0300253	36.4721	gain
chr1	64080809	64080810	+	2.16153e-06	0.00869955	36.4706	gain
chr18	68133263	68133264	+	7.03924e-07	0.00410245	36.4692	gain
chr3	63868878	63868879	+	1.78029e-06	0.00768019	36.4678	gain
chr4	81285933	81285934	+	1.75316e-06	0.00760085	36.4606	gain
chr17	35595948	35595949	+	1.746e-05	0.0320238	36.4516	gain
chr18	65198101	65198102	+	6.64738e-06	0.0178481	36.4286	gain
chr7	46618621	46618622	+	3.21682e-06	0.0113084	36.4275	gain
chr9	56899573	56899574	+	9.3055e-06	0.0220236	36.4244	gain
chr4	85723676	85723677	+	9.84404e-06	0.0228369	36.4185	gain
chr12	103174126	103174127	+	1.40673e-05	0.0283052	36.4039	gain
chr16	6017259	6017260	+	8.39953e-06	0.0206798	36.3946	gain
chr14	34454765	34454766	+	8.2602e-07	0.00458453	36.3889	gain
chr8	94191478	94191479	+	1.35682e-05	0.0276854	36.3866	gain
chr18	71372074	71372075	+	2.31481e-05	0.0377169	36.3842	gain
chr4	125575226	125575227	+	8.82321e-06	0.0213241	36.3799	gain
chr9	65608076	65608077	+	4.38201e-06	0.0137262	36.3787	gain
chr3	60892919	60892920	+	2.67129e-07	0.0020723	36.3716	gain
chr19	39091923	39091924	+	2.52449e-07	0.00198384	36.3671	gain
chr3	139656188	139656189	+	8.97617e-08	0.000951375	36.3636	gain
chr1	132092987	132092988	+	4.51217e-06	0.0139658	36.3636	gain
chr3	134405069	134405070	+	3.51636e-05	0.0478734	36.3596	gain
chr2	52496814	52496815	+	9.61501e-06	0.0224677	36.3544	gain
chr15	82917576	82917577	+	3.68191e-05	0.049172	36.3441	gain
chr18	33813522	33813523	+	5.76614e-06	0.0163278	36.3434	gain
chr10	122578095	122578096	+	1.51527e-05	0.0295712	36.3434	gain
chr1	58057150	58057151	+	2.81133e-05	0.0420705	36.3305	gain
chr16	36091846	36091847	+	8.66431e-07	0.00472734	36.3248	gain
chr1	120195267	120195268	+	1.70852e-06	0.00746717	36.3221	gain
chr12	23634514	23634515	+	2.547e-05	0.0397458	36.302	gain
chr18	23786758	23786759	+	1.82482e-05	0.0329151	36.2998	gain
chr3	70702924	70702925	+	1.26294e-05	0.0265226	36.2983	gain
chr18	37767350	37767351	+	4.80992e-06	0.0145687	36.2954	gain
chr18	58676585	58676586	+	9.40111e-08	0.000981296	36.2953	gain
chr3	28413686	28413687	+	3.84569e-06	0.0126804	36.2943	gain
chr11	36396345	36396346	+	4.31645e-06	0.0136296	36.2927	gain
chr13	92345613	92345614	+	5.49745e-07	0.00346112	36.2911	gain
chr1	128854730	128854731	+	3.19031e-05	0.0453493	36.2901	gain
chr8	113790123	113790124	+	1.69335e-07	0.00147851	36.2883	gain
chr11	83469035	83469036	+	6.46258e-07	0.00386306	36.2805	gain
chr8	108815127	108815128	+	2.27706e-05	0.0373754	36.2745	gain
chr9	120822567	120822568	+	2.36051e-05	0.0381249	36.2738	gain
chr18	65612208	65612209	+	9.74082e-06	0.022671	36.27	gain
chr6	111223169	111223170	+	5.92478e-06	0.0165938	36.2664	gain
chr2	50177404	50177405	+	5.75057e-06	0.0162959	36.2654	gain
chr3	24593275	24593276	+	1.63977e-05	0.0309186	36.2605	gain
chr3	28640851	28640852	+	1.63977e-05	0.0309186	36.2605	gain
chr18	34546320	34546321	+	6.81629e-06	0.0181662	36.2573	gain
chr3	30515111	30515112	+	6.5046e-06	0.017568	36.2554	gain
chr17	34208552	34208553	+	1.66689e-05	0.0312083	36.25	gain
chr4	89092394	89092395	+	3.617e-05	0.04867	36.2421	gain
chr12	76406122	76406123	+	2.72948e-05	0.0413238	36.2395	gain
chr2	164071918	164071919	+	6.82853e-06	0.0181893	36.2393	gain
chr11	35797782	35797783	+	5.88694e-08	0.000690164	36.2366	gain
chr13	65259024	65259025	+	1.8278e-05	0.0329413	36.2356	gain
chr1	173794688	173794689	+	7.43014e-08	0.000825069	36.2247	gain
chr4	154473655	154473656	+	2.9294e-05	0.043117	36.2182	gain
chr18	63394405	63394406	+	2.55192e-05	0.0397939	36.2069	gain
chr19	34554853	34554854	+	9.04781e-08	0.000955793	36.2003	gain
chr8	109315958	109315959	+	9.19761e-06	0.0218709	36.1991	gain
chr19	59351646	59351647	+	1.40594e-05	0.0283021	36.1877	gain
chr14	71163292	71163293	+	5.78725e-07	0.00359275	36.1869	gain
chr15	102927952	102927953	+	3.36403e-05	0.0467003	36.1854	gain
chr3	138599999	138600000	+	3.56491e-05	0.0482961	36.1765	gain
chr12	31627695	31627696	+	5.47801e-06	0.0158167	36.1688	gain
chr14	39604607	39604608	+	8.05079e-06	0.0201472	36.1673	gain
chr5	120776849	120776850	+	2.02055e-05	0.0349303	36.165	gain
chr3	122322650	122322651	+	1.12041e-05	0.0247196	36.1637	gain
chr5	75680827	75680828	+	2.94955e-06	0.0106728	36.1569	gain
chr7	110225825	110225826	+	9.13929e-07	0.00489296	36.1546	gain
chr3	122394178	122394179	+	2.97569e-06	0.0107425	36.1472	gain
chr4	130183266	130183267	+	2.2751e-05	0.0373634	36.1391	gain
chr2	60799633	60799634	+	1.16499e-05	0.0252568	36.1339	gain
chr14	33105472	33105473	+	1.77356e-06	0.00765998	36.1319	gain
chr6	38021824	38021825	+	1.15636e-05	0.025134	36.1241	gain
chr1	173994785	173994786	+	3.6853e-07	0.00261748	36.1223	gain
chr2	180293266	180293267	+	1.3507e-05	0.0276109	36.1167	gain
chr14	73709388	73709389	+	1.79526e-07	0.00154544	36.1111	gain
chr2	59430203	59430204	+	1.79528e-06	0.00771712	36.1111	gain
chr10	17869626	17869627	+	3.45199e-05	0.0473335	36.1111	gain
chr4	155345395	155345396	+	1.14902e-05	0.0250549	36.1101	gain
chr12	31626848	31626849	+	3.19235e-05	0.0453499	36.0994	gain
chr5	75382318	75382319	+	2.98506e-05	0.0435718	36.0942	gain
chr2	35320419	35320420	+	1.89377e-05	0.0336817	36.0792	gain
chr1	170144873	170144874	+	3.18906e-06	0.0112406	36.0784	gain
chr11	46216797	46216798	+	1.1413e-05	0.0249729	36.0775	gain
chr5	66516363	66516364	+	3.92855e-06	0.0128491	36.0759	gain
chr4	46345146	46345147	+	2.68018e-06	0.0100347	36.0709	gain
chr5	28584423	28584424	+	7.07928e-07	0.00411757	36.0704	gain
chr13	10090285	10090286	+	3.84786e-06	0.0126825	36.0606	gain
chr9	61005874	61005875	+	2.09418e-05	0.0356414	36.0548	gain
chr17	43296870	43296871	+	1.49481e-05	0.0293288	36.0395	gain
chr16	72868740	72868741	+	1.63821e-05	0.0309083	36.0276	gain
chr14	48173912	48173913	+	3.12606e-06	0.0111039	36.0224	gain
chr16	72510896	72510897	+	1.05461e-06	0.00534373	36.0212	gain
chr5	74607206	74607207	+	7.51635e-06	0.0193072	36.0208	gain
chr5	35809132	35809133	+	3.15524e-05	0.0450479	36.0184	gain
chr13	99931817	99931818	+	5.4658e-06	0.0157874	36.0174	gain
chr5	147727672	147727673	+	2.18893e-05	0.0365667	36.014	gain
chr2	114737448	114737449	+	3.20064e-05	0.0454058	36.0119	gain
chr2	53039399	53039400	+	1.7721e-05	0.032299	36.0101	gain
chr19	26868175	26868176	+	5.57231e-06	0.0159852	36.0089	gain
chr3	138802193	138802194	+	2.44934e-05	0.0389463	36.0029	gain
chr5	57720448	57720449	+	6.25315e-07	0.00378118	36	gain
chr14	51233339	51233340	+	1.37939e-05	0.027967	36	gain
chr15	75565195	75565196	+	3.56873e-05	0.0483111	36	gain
chr9	42077336	42077337	+	5.81158e-07	0.00360342	35.9921	gain
chr9	123936321	123936322	+	4.31395e-08	0.000545925	35.9867	gain
chr5	136430419	136430420	+	9.09316e-06	0.0217198	35.9867	gain
chr18	63339602	63339603	+	1.62142e-05	0.0307142	35.9767	gain
chr14	72328646	72328647	+	1.89586e-06	0.00796179	35.971	gain
chr1	124743158	124743159	+	2.21879e-06	0.00885366	35.9686	gain
chr16	17803292	17803293	+	5.41543e-06	0.0157063	35.9649	gain
chr9	65468570	65468571	+	1.3728e-05	0.0278818	35.9606	gain
chr9	21740745	21740746	+	1.02727e-05	0.0234261	35.9541	gain
chr14	63980355	63980356	+	5.75008e-06	0.0162959	35.9524	gain
chr13	10197124	10197125	+	2.59102e-06	0.00981618	35.951	gain
chr8	39073622	39073623	+	4.6796e-06	0.0143142	35.9494	gain
chr1	122318766	122318767	+	8.43941e-06	0.0207324	35.9375	gain
chr2	58787522	58787523	+	2.27079e-05	0.0373476	35.9355	gain
chr11	118390208	118390209	+	2.82814e-05	0.042201	35.931	gain
chr14	118998493	118998494	+	3.07066e-07	0.00228829	35.9282	gain
chr19	37945672	37945673	+	3.11685e-05	0.0447488	35.9207	gain
chr4	128895002	128895003	+	3.3077e-06	0.0114981	35.9198	gain
chr5	81943561	81943562	+	1.01535e-07	0.00103765	35.9194	gain
chr5	73687783	73687784	+	9.41406e-06	0.0221986	35.9182	gain
chr18	67992722	67992723	+	1.68322e-06	0.00738649	35.9098	gain
chr6	64073175	64073176	+	1.74121e-05	0.0319749	35.9027	gain
chr14	34833346	34833347	+	3.7027e-05	0.0493294	35.8994	gain
chr16	55555408	55555409	+	1.22448e-06	0.00595145	35.8974	gain
chr3	68094434	68094435	+	1.67077e-06	0.00734888	35.8974	gain
chr3	139485491	139485492	+	4.90357e-07	0.00322121	35.8959	gain
chr14	74726358	74726359	+	9.03926e-06	0.0216371	35.8875	gain
chr16	17316862	17316863	+	1.64443e-05	0.0309636	35.8863	gain
chr3	28629132	28629133	+	1.64443e-05	0.0309636	35.8863	gain
chr11	80312778	80312779	+	3.83831e-06	0.0126649	35.8853	gain
chr19	28296482	28296483	+	8.23279e-07	0.00457434	35.8841	gain
chr8	40881248	40881249	+	1.30411e-05	0.027045	35.8841	gain
chr10	19025934	19025935	+	1.21065e-06	0.00590318	35.8764	gain
chr1	161396139	161396140	+	3.61664e-05	0.04867	35.8732	gain
chr10	20102365	20102366	+	3.03889e-06	0.0108914	35.8598	gain
chr2	180642382	180642383	+	1.31766e-06	0.00623807	35.8553	gain
chr14	36949675	36949676	+	2.28182e-05	0.037421	35.8516	gain
chr3	100861719	100861720	+	3.29032e-05	0.0461397	35.8508	gain
chr6	30958208	30958209	+	3.06189e-05	0.0442959	35.8491	gain
chr4	47279326	47279327	+	2.12047e-05	0.0358991	35.8443	gain
chr14	105521559	105521560	+	4.27057e-06	0.0135392	35.8435	gain
chr19	38282322	38282323	+	3.40059e-05	0.0469733	35.8423	gain
chr3	53204595	53204596	+	7.62875e-06	0.0195006	35.8357	gain
chr16	6644110	6644111	+	2.88797e-05	0.0427315	35.8321	gain
chr13	7459506	7459507	+	4.12319e-07	0.0028475	35.8286	gain
chr13	8439359	8439360	+	1.24654e-06	0.00601426	35.8227	gain
chr18	69012670	69012671	+	1.33302e-05	0.0273865	35.8209	gain
chr10	125741261	125741262	+	1.69585e-05	0.0315236	35.8182	gain
chr17	40810007	40810008	+	2.11252e-10	7.40126e-06	35.812	gain
chr8	80056694	80056695	+	4.6721e-06	0.0142942	35.8095	gain
chr18	47129844	47129845	+	6.77954e-06	0.0181098	35.8074	gain
chr11	46519587	46519588	+	5.63479e-06	0.0161034	35.7971	gain
chr19	58537822	58537823	+	2.77425e-05	0.0417054	35.7963	gain
chr9	65473250	65473251	+	1.36587e-08	0.000222767	35.7949	gain
chr8	72320792	72320793	+	1.34079e-06	0.00631008	35.7919	gain
chr18	82381295	82381296	+	6.01835e-06	0.0167628	35.7825	gain
chr7	141331377	141331378	+	1.8294e-06	0.00781054	35.7778	gain
chr5	74778806	74778807	+	2.23972e-06	0.00891837	35.7708	gain
chr14	87668476	87668477	+	2.30736e-05	0.0376441	35.7677	gain
chr17	66377317	66377318	+	1.08988e-05	0.0242981	35.7658	gain
chr4	125610384	125610385	+	3.66781e-06	0.0123007	35.7614	gain
chr7	78339566	78339567	+	5.16512e-06	0.0152448	35.7613	gain
chr19	45232283	45232284	+	1.2508e-05	0.0263576	35.759	gain
chr5	4756275	4756276	+	7.33818e-06	0.0190506	35.7377	gain
chr14	111971769	111971770	+	2.66188e-05	0.0406787	35.7377	gain
chr10	93971638	93971639	+	2.40269e-05	0.0385274	35.7292	gain
chr9	68038961	68038962	+	4.06279e-06	0.0131101	35.7254	gain
chr19	45232270	45232271	+	1.19391e-05	0.0256387	35.7157	gain
chr8	106638713	106638714	+	1.20401e-06	0.00588027	35.7143	gain
chr2	153032221	153032222	+	9.96072e-06	0.0229884	35.7143	gain
chr3	82828861	82828862	+	3.60647e-05	0.0486081	35.7143	gain
chr1	175434873	175434874	+	4.52868e-08	0.000567876	35.7008	gain
chr8	69883128	69883129	+	1.45197e-05	0.0288246	35.6959	gain
chr3	63282937	63282938	+	9.00865e-06	0.0215946	35.6887	gain
chr3	133550391	133550392	+	3.62106e-05	0.0486743	35.6844	gain
chr4	58770748	58770749	+	2.58205e-05	0.0400163	35.6838	gain
chr18	39916996	39916997	+	3.44665e-06	0.0118209	35.6801	gain
chr11	81370326	81370327	+	4.81684e-06	0.0145726	35.6763	gain
chr14	51168342	51168343	+	2.30572e-05	0.0376255	35.6754	gain
chr14	74114717	74114718	+	1.04103e-05	0.0236189	35.6725	gain
chr14	63941801	63941802	+	3.58171e-05	0.0484281	35.6676	gain
chr1	35890770	35890771	+	7.99075e-06	0.0200573	35.6667	gain
chr3	138186467	138186468	+	2.05295e-06	0.00839685	35.6636	gain
chr7	128521290	128521291	+	1.15271e-06	0.0056958	35.6616	gain
chr10	69736441	69736442	+	1.61916e-05	0.0306752	35.6612	gain
chr5	75898687	75898688	+	1.64823e-05	0.0310086	35.6592	gain
chr19	25172402	25172403	+	6.00115e-08	0.000699221	35.6495	gain
chr13	69543917	69543918	+	6.34639e-06	0.0173133	35.6473	gain
chr11	115764341	115764342	+	5.98301e-07	0.00367062	35.641	gain
chr11	114014765	114014766	+	1.95255e-05	0.0342608	35.6399	gain
chr18	69076155	69076156	+	5.27286e-06	0.0154649	35.639	gain
chr13	58835177	58835178	+	2.52414e-05	0.0395031	35.6379	gain
chr17	11226147	11226148	+	2.06389e-05	0.0353405	35.6275	gain
chr5	120813218	120813219	+	1.58072e-05	0.0302971	35.6255	gain
chr14	75257437	75257438	+	5.52186e-06	0.0159044	35.625	gain
chr4	106047076	106047077	+	5.9554e-06	0.0166343	35.6164	gain
chr5	78404721	78404722	+	2.02163e-05	0.0349449	35.6158	gain
chr16	30120910	30120911	+	1.09348e-05	0.0243524	35.6101	gain
chr7	132626399	132626400	+	1.65262e-05	0.0310641	35.6061	gain
chr14	34355898	34355899	+	3.28773e-05	0.046113	35.6061	gain
chr14	101595362	101595363	+	5.66824e-06	0.0161655	35.5997	gain
chr18	69181103	69181104	+	5.66824e-06	0.0161655	35.5997	gain
chr14	65505899	65505900	+	2.58434e-07	0.00202247	35.5882	gain
chr14	34869574	34869575	+	1.07378e-07	0.00107987	35.5882	gain
chr19	26913258	26913259	+	1.68212e-07	0.00147248	35.5869	gain
chr13	116445652	116445653	+	1.44187e-07	0.00132501	35.5837	gain
chr14	72251614	72251615	+	1.23332e-06	0.00597332	35.5773	gain
chr2	52781023	52781024	+	1.05658e-05	0.0238253	35.5769	gain
chr3	132947672	132947673	+	8.4339e-06	0.0207306	35.5742	gain
chr3	86546851	86546852	+	2.50086e-05	0.0393461	35.5741	gain
chr14	74196553	74196554	+	4.79128e-06	0.0145238	35.5718	gain
chr15	103039262	103039263	+	1.84029e-06	0.00784157	35.5682	gain
chr8	31784099	31784100	+	4.72585e-06	0.0144004	35.5646	gain
chr16	93801897	93801898	+	5.3181e-06	0.0155265	35.5612	gain
chr10	100489902	100489903	+	2.61971e-06	0.00989022	35.5477	gain
chr14	48789920	48789921	+	2.36165e-05	0.0381351	35.5376	gain
chr13	9239807	9239808	+	1.31428e-05	0.0271451	35.5362	gain
chr5	110949152	110949153	+	9.33082e-06	0.0220697	35.5147	gain
chr14	54195326	54195327	+	3.67887e-06	0.0123296	35.5138	gain
chr7	112925400	112925401	+	4.60069e-07	0.00308518	35.5032	gain
chr3	140224853	140224854	+	3.06049e-06	0.0109403	35.4995	gain
chr13	37355453	37355454	+	7.00621e-06	0.0184901	35.4974	gain
chr14	34442767	34442768	+	7.38079e-06	0.0191022	35.4839	gain
chr5	101648516	101648517	+	1.20922e-05	0.025821	35.4839	gain
chr18	41457293	41457294	+	2.66898e-05	0.0407429	35.4839	gain
chr2	165051458	165051459	+	3.04599e-05	0.0441395	35.4791	gain
chr5	73376961	73376962	+	3.64837e-06	0.0122568	35.4759	gain
chr17	84716566	84716567	+	9.44496e-07	0.00499814	35.4747	gain
chr13	110441490	110441491	+	1.80699e-06	0.00774987	35.4666	gain
chr2	112622328	112622329	+	1.14492e-06	0.00567121	35.4624	gain
chr18	25424542	25424543	+	4.37486e-07	0.00297326	35.4506	gain
chr2	5133500	5133501	+	3.80815e-06	0.0125928	35.4443	gain
chr15	36201502	36201503	+	1.97524e-05	0.0344902	35.4435	gain
chr18	66116373	66116374	+	2.31168e-06	0.00912091	35.4418	gain
chr18	63326773	63326774	+	1.97682e-06	0.00816806	35.4391	gain
chr12	38854031	38854032	+	1.15828e-06	0.00571036	35.4328	gain
chr11	112232603	112232604	+	3.33319e-06	0.0115494	35.4217	gain
chr9	48816377	48816378	+	1.15627e-05	0.025134	35.4189	gain
chr9	7663305	7663306	+	4.53689e-07	0.00305593	35.4188	gain
chr14	66095370	66095371	+	5.09902e-07	0.00329244	35.4167	gain
chr2	170046117	170046118	+	1.57123e-05	0.030221	35.4012	gain
chr2	105080766	105080767	+	6.16254e-07	0.00374885	35.4007	gain
chr14	64881070	64881071	+	4.25494e-06	0.0135123	35.3991	gain
chr13	43783338	43783339	+	2.23321e-06	0.00889945	35.3939	gain
chr18	37720954	37720955	+	9.12286e-06	0.0217603	35.3939	gain
chr8	111534847	111534848	+	2.03437e-05	0.0350532	35.3939	gain
chr4	135302364	135302365	+	1.47375e-06	0.00674902	35.3846	gain
chr4	125525849	125525850	+	8.41263e-06	0.020699	35.3846	gain
chr1	51853856	51853857	+	1.68604e-05	0.0314308	35.3846	gain
chr2	124843618	124843619	+	2.38559e-05	0.0383674	35.3846	gain
chr6	72652288	72652289	+	3.5556e-05	0.0482212	35.3846	gain
chr18	65399525	65399526	+	7.36756e-06	0.0190894	35.3793	gain
chr13	99931672	99931673	+	4.94396e-06	0.0148084	35.3763	gain
chr17	36233664	36233665	+	4.78579e-10	1.42973e-05	35.3681	gain
chr6	111232883	111232884	+	3.36804e-05	0.0467242	35.3571	gain
chr17	86640217	86640218	+	5.06724e-07	0.00327844	35.3563	gain
chr1	172372925	172372926	+	5.20143e-09	0.00010264	35.3509	gain
chr3	135759739	135759740	+	8.52695e-07	0.00468078	35.3502	gain
chr17	43268340	43268341	+	1.14097e-07	0.00111845	35.3483	gain
chr17	85045430	85045431	+	2.39503e-06	0.00933781	35.3477	gain
chr18	65235229	65235230	+	2.33483e-07	0.0018797	35.3469	gain
chr5	86228483	86228484	+	5.96235e-06	0.0166478	35.3465	gain
chr5	97635853	97635854	+	7.74686e-06	0.019663	35.3463	gain
chr18	64981981	64981982	+	3.39619e-05	0.0469462	35.34	gain
chr1	14427567	14427568	+	1.68535e-05	0.0314233	35.3333	gain
chr19	25439580	25439581	+	1.0316e-06	0.00528915	35.3306	gain
chr14	36949780	36949781	+	3.722e-05	0.0494673	35.3248	gain
chr9	65645509	65645510	+	3.55149e-05	0.0481827	35.31	gain
chr1	172285474	172285475	+	2.00686e-05	0.034789	35.3096	gain
chr18	37756214	37756215	+	6.15985e-06	0.0170171	35.3088	gain
chr14	73412592	73412593	+	3.52784e-05	0.0479607	35.3073	gain
chr3	138412675	138412676	+	3.34096e-05	0.0465423	35.307	gain
chr19	16950844	16950845	+	3.7575e-05	0.049647	35.3005	gain
chr6	6179245	6179246	+	3.18188e-07	0.00234462	35.2941	gain
chr5	75614357	75614358	+	2.13843e-06	0.00863447	35.2941	gain
chr10	79921819	79921820	+	3.28413e-06	0.0114398	35.2941	gain
chr4	85515886	85515887	+	1.23741e-05	0.0261941	35.293	gain
chr10	118840875	118840876	+	7.0339e-06	0.0185341	35.2878	gain
chr15	93073915	93073916	+	2.6256e-07	0.00204524	35.2817	gain
chr18	65645244	65645245	+	3.21622e-07	0.00236647	35.2744	gain
chr9	67324067	67324068	+	9.30671e-07	0.0049459	35.2743	gain
chr12	76406067	76406068	+	1.37463e-06	0.00640952	35.27	gain
chr3	139840531	139840532	+	3.67511e-06	0.0123198	35.2688	gain
chr4	154575295	154575296	+	1.02311e-05	0.0233864	35.2564	gain
chr5	105813471	105813472	+	2.66439e-06	0.00999409	35.2397	gain
chr9	65595896	65595897	+	6.11834e-07	0.00372646	35.2357	gain
chr19	30669075	30669076	+	3.39779e-05	0.0469462	35.2239	gain
chr18	66436581	66436582	+	2.99719e-05	0.0436899	35.2074	gain
chr8	61515847	61515848	+	1.46278e-05	0.0289539	35.2053	gain
chr14	50775192	50775193	+	1.10284e-06	0.00553006	35.1986	gain
chr18	64504237	64504238	+	1.63579e-06	0.00724767	35.1918	gain
chr13	82360284	82360285	+	1.30078e-06	0.00618523	35.1884	gain
chr17	41558138	41558139	+	7.39334e-07	0.00424024	35.1828	gain
chr13	51043172	51043173	+	1.15469e-05	0.0251317	35.1814	gain
chr5	81934168	81934169	+	5.52172e-07	0.0034714	35.1787	gain
chr2	158156379	158156380	+	5.41903e-06	0.0157063	35.1774	gain
chr18	65327088	65327089	+	6.72552e-06	0.0180195	35.1749	gain
chr5	114199712	114199713	+	3.16429e-06	0.011195	35.1737	gain
chr9	34999297	34999298	+	6.3202e-06	0.0172728	35.1732	gain
chr13	114493989	114493990	+	1.5449e-05	0.0299352	35.1608	gain
chr9	67241909	67241910	+	1.69095e-06	0.00740965	35.1603	gain
chr4	121028750	121028751	+	1.43225e-05	0.0286027	35.1591	gain
chr2	74659332	74659333	+	7.54227e-06	0.019358	35.1552	gain
chr14	121267894	121267895	+	3.61887e-06	0.0121933	35.1545	gain
chr18	66621867	66621868	+	7.77703e-06	0.0196711	35.1541	gain
chr2	5058809	5058810	+	9.36433e-06	0.0221213	35.1539	gain
chr10	90966118	90966119	+	1.3566e-05	0.0276854	35.1515	gain
chr13	98351658	98351659	+	1.0497e-05	0.023709	35.1515	gain
chr5	48919959	48919960	+	1.59317e-06	0.00713403	35.1504	gain
chr5	32019302	32019303	+	6.77486e-07	0.00399357	35.1478	gain
chr5	33524475	33524476	+	2.91596e-06	0.010596	35.1405	gain
chr13	6081805	6081806	+	3.32608e-06	0.0115389	35.1399	gain
chr2	69049291	69049292	+	2.12692e-05	0.0359681	35.1346	gain
chr14	25343603	25343604	+	8.23935e-06	0.0204243	35.1304	gain
chr14	69907003	69907004	+	4.56576e-09	9.31318e-05	35.1259	gain
chr17	12262920	12262921	+	3.75174e-05	0.0496185	35.1254	gain
chr17	42953859	42953860	+	9.54621e-07	0.00503196	35.1233	gain
chr18	67788734	67788735	+	9.70063e-06	0.0226118	35.119	gain
chr5	31076730	31076731	+	9.70063e-06	0.0226118	35.119	gain
chr11	54390474	54390475	+	1.9165e-05	0.0338665	35.1152	gain
chr17	39241161	39241162	+	1.11956e-07	0.00110317	35.1103	gain
chr9	97629492	97629493	+	1.45266e-05	0.0288346	35.1026	gain
chr6	88756970	88756971	+	3.43352e-05	0.0471871	35.101	gain
chr19	45929436	45929437	+	1.47285e-05	0.0290486	35.0984	gain
chr5	66860418	66860419	+	5.52768e-07	0.00347292	35.098	gain
chr13	118387999	118388000	+	1.63259e-06	0.00724408	35.0977	gain
chr5	57720499	57720500	+	8.56361e-06	0.0209255	35.0768	gain
chr5	36495963	36495964	+	9.79633e-06	0.0227582	35.0649	gain
chr6	23291775	23291776	+	2.76752e-06	0.0102388	35.0476	gain
chr5	75393404	75393405	+	2.56705e-05	0.0399363	35.044	gain
chr18	69794326	69794327	+	5.12282e-06	0.0151562	35.0385	gain
chr14	34937211	34937212	+	4.6051e-07	0.00308568	35.0373	gain
chr14	54637663	54637664	+	1.59045e-06	0.0071303	35.0347	gain
chr5	73067567	73067568	+	6.65478e-07	0.00393724	35.0298	gain
chr5	57720452	57720453	+	8.00753e-06	0.0200788	35.0244	gain
chr2	90906899	90906900	+	4.25326e-06	0.0135123	35.0187	gain
chr5	31061276	31061277	+	3.00745e-06	0.0108293	35.0176	gain
chr4	125612276	125612277	+	1.51597e-05	0.0295753	35.0168	gain
chr14	48317882	48317883	+	3.91649e-07	0.0027405	35	gain
chr13	15543316	15543317	+	5.11178e-06	0.0151405	35	gain
chr2	125438335	125438336	+	1.57541e-05	0.0302627	35	gain
chr13	51919723	51919724	+	3.3415e-05	0.0465431	35	gain
chr15	54063409	54063410	+	3.6479e-06	0.0122568	34.9914	gain
chr17	56019455	56019456	+	2.37316e-05	0.0382598	34.9781	gain
chr5	69986015	69986016	+	4.39776e-06	0.0137608	34.9691	gain
chr9	65447989	65447990	+	4.80933e-08	0.000594692	34.9652	gain
chr17	86866139	86866140	+	7.75946e-06	0.0196711	34.9586	gain
chr15	96691598	96691599	+	8.15131e-06	0.0202681	34.9575	gain
chr17	56751615	56751616	+	6.02212e-06	0.0167671	34.9568	gain
chr15	32946479	32946480	+	1.72183e-05	0.0317809	34.952	gain
chr8	80764197	80764198	+	3.57897e-06	0.0121047	34.9502	gain
chr5	14827867	14827868	+	2.34845e-06	0.00922272	34.949	gain
chr5	30173070	30173071	+	7.63618e-06	0.019505	34.9474	gain
chr13	114933550	114933551	+	1.75204e-05	0.0320996	34.9451	gain
chr9	22544010	22544011	+	1.08174e-05	0.0241909	34.9432	gain
chr11	115875088	115875089	+	1.79471e-08	0.000277177	34.9243	gain
chr1	120963480	120963481	+	6.92249e-06	0.0183749	34.9237	gain
chr8	123186206	123186207	+	2.44761e-05	0.0389463	34.9206	gain
chr5	69839463	69839464	+	1.5762e-05	0.0302627	34.9164	gain
chr15	4530885	4530886	+	3.34125e-06	0.0115584	34.9139	gain
chr7	82176358	82176359	+	2.80116e-05	0.0419681	34.9125	gain
chr19	21479898	21479899	+	2.29178e-06	0.00906602	34.9102	gain
chr17	90460324	90460325	+	6.1609e-06	0.0170171	34.9054	gain
chr14	63301639	63301640	+	3.25262e-05	0.0457956	34.9026	gain
chr11	72302481	72302482	+	5.77817e-06	0.0163372	34.9009	gain
chr16	38568267	38568268	+	1.44318e-05	0.028718	34.9001	gain
chr13	42700671	42700672	+	7.58532e-07	0.00431674	34.8933	gain
chr12	76405751	76405752	+	1.35585e-06	0.00635523	34.887	gain
chr1	35336539	35336540	+	2.77069e-05	0.0416808	34.8865	gain
chr5	3412258	3412259	+	8.41575e-07	0.00464361	34.8837	gain
chr1	128572937	128572938	+	5.92307e-06	0.0165921	34.8806	gain
chr5	64802857	64802858	+	2.28272e-06	0.00904569	34.8694	gain
chr11	33148933	33148934	+	9.03404e-06	0.021631	34.8516	gain
chr14	121926952	121926953	+	1.01744e-07	0.00103908	34.8485	gain
chr13	116811193	116811194	+	4.5364e-06	0.0140179	34.8485	gain
chr14	53368432	53368433	+	5.93594e-07	0.00364938	34.828	gain
chr10	26513597	26513598	+	4.44336e-07	0.00300095	34.8276	gain
chr9	64363481	64363482	+	3.68837e-07	0.0026184	34.8157	gain
chr1	13202652	13202653	+	2.47983e-05	0.0391541	34.812	gain
chr3	79525581	79525582	+	1.29593e-05	0.026939	34.8007	gain
chr14	45746540	45746541	+	2.24318e-07	0.00182533	34.8007	gain
chr17	39310239	39310240	+	5.27841e-07	0.00337088	34.7928	gain
chr8	102787318	102787319	+	1.89482e-05	0.0336879	34.7902	gain
chr5	41630469	41630470	+	2.81184e-06	0.0103371	34.7891	gain
chr14	40709482	40709483	+	6.9191e-07	0.00404333	34.7878	gain
chr15	94795997	94795998	+	2.10119e-05	0.0357085	34.7826	gain
chr16	3933756	3933757	+	2.20608e-05	0.0367322	34.7826	gain
chr8	22214827	22214828	+	2.93317e-06	0.0106308	34.7794	gain
chr14	55039790	55039791	+	6.39955e-08	0.000736568	34.7793	gain
chr17	7258901	7258902	+	1.00582e-05	0.0231182	34.7762	gain
chr9	70385576	70385577	+	2.27278e-05	0.03735	34.7744	gain
chr8	122854169	122854170	+	1.27329e-05	0.0266108	34.7692	gain
chr7	110326450	110326451	+	3.25188e-05	0.0457956	34.7692	gain
chr11	30482141	30482142	+	1.1456e-05	0.0250209	34.7654	gain
chr3	93174797	93174798	+	3.18442e-06	0.011231	34.7654	gain
chr9	52366109	52366110	+	1.91301e-06	0.00800716	34.7619	gain
chr15	59667455	59667456	+	8.85837e-06	0.0213808	34.761	gain
chr19	40949095	40949096	+	2.83337e-07	0.00216039	34.76	gain
chr1	187303217	187303218	+	1.07446e-05	0.0241043	34.7561	gain
chr7	136804608	136804609	+	1.06813e-05	0.02401	34.7508	gain
chr5	28668185	28668186	+	7.9379e-06	0.0199703	34.7429	gain
chr9	83607479	83607480	+	3.5827e-05	0.0484281	34.7396	gain
chr1	89736002	89736003	+	1.11713e-06	0.005571	34.7388	gain
chr17	37679179	37679180	+	6.6236e-06	0.0178	34.7385	gain
chr7	113859089	113859090	+	1.4634e-06	0.00672037	34.7375	gain
chr4	125356748	125356749	+	7.03127e-06	0.0185304	34.7298	gain
chr5	81484095	81484096	+	6.68105e-06	0.0179131	34.7297	gain
chr9	103682856	103682857	+	1.77769e-05	0.0323686	34.7273	gain
chr7	70370353	70370354	+	1.22866e-05	0.0260998	34.7271	gain
chr1	51289776	51289777	+	8.46071e-06	0.0207713	34.7253	gain
chr10	77991826	77991827	+	1.39542e-05	0.02816	34.7253	gain
chr8	91831718	91831719	+	3.34075e-05	0.0465423	34.72	gain
chr2	75545697	75545698	+	1.09556e-05	0.0243739	34.7197	gain
chr17	39542624	39542625	+	1.97312e-07	0.00165541	34.7187	gain
chr16	5154367	5154368	+	9.60348e-06	0.0224549	34.7101	gain
chr9	8192708	8192709	+	1.5798e-05	0.0302934	34.7007	gain
chr8	89272097	89272098	+	9.79822e-07	0.00510852	34.6939	gain
chr5	147636048	147636049	+	6.86535e-06	0.0182745	34.6928	gain
chr10	17634575	17634576	+	2.6574e-05	0.0406462	34.6893	gain
chr7	13043681	13043682	+	7.11083e-07	0.00412945	34.6818	gain
chr13	111904987	111904988	+	1.02484e-05	0.0234014	34.681	gain
chr17	39225829	39225830	+	1.00883e-06	0.0052041	34.676	gain
chr7	107614220	107614221	+	1.4073e-05	0.0283091	34.6683	gain
chr15	8003782	8003783	+	7.77093e-06	0.0196711	34.6667	gain
chr5	66685559	66685560	+	5.74329e-07	0.00357132	34.6638	gain
chr8	125115131	125115132	+	2.87082e-06	0.0104899	34.6629	gain
chr11	86920330	86920331	+	4.65469e-06	0.014264	34.6604	gain
chr3	135514239	135514240	+	1.12648e-05	0.0247994	34.6591	gain
chr14	77069012	77069013	+	7.2355e-07	0.0041655	34.6471	gain
chr12	99204470	99204471	+	2.27837e-05	0.0373888	34.6282	gain
chr13	74440261	74440262	+	3.4582e-05	0.0473843	34.6257	gain
chr13	111194554	111194555	+	1.41053e-06	0.00653463	34.6154	gain
chr18	65656831	65656832	+	1.32441e-06	0.00625634	34.6112	gain
chr3	138020233	138020234	+	1.08247e-05	0.0242036	34.6096	gain
chr10	107203266	107203267	+	1.37514e-05	0.0279183	34.6076	gain
chr14	12348606	12348607	+	1.69069e-05	0.0314665	34.6054	gain
chr5	75683523	75683524	+	2.58936e-07	0.0020247	34.6053	gain
chr5	32988188	32988189	+	1.14502e-05	0.0250146	34.5966	gain
chr18	53138081	53138082	+	2.13974e-05	0.0360881	34.5943	gain
chr7	30515564	30515565	+	3.16396e-05	0.0451244	34.5938	gain
chr17	86384842	86384843	+	2.19384e-05	0.0366129	34.5921	gain
chr5	89258640	89258641	+	1.82709e-06	0.00780288	34.5911	gain
chr2	63962926	63962927	+	1.03318e-06	0.00529006	34.5833	gain
chr2	51160847	51160848	+	2.2728e-05	0.03735	34.5787	gain
chr3	51359638	51359639	+	2.2728e-05	0.03735	34.5787	gain
chr5	66673597	66673598	+	3.19371e-05	0.0453499	34.5787	gain
chr6	61968002	61968003	+	1.96323e-05	0.0343688	34.576	gain
chr9	43698408	43698409	+	7.86262e-06	0.0198272	34.5711	gain
chr3	63432225	63432226	+	1.59631e-05	0.0304711	34.5674	gain
chr16	25486233	25486234	+	2.92186e-05	0.0430436	34.5622	gain
chr16	16600856	16600857	+	4.48192e-06	0.0139177	34.5611	gain
chr18	81270957	81270958	+	1.78507e-07	0.00153858	34.5591	gain
chr13	89541310	89541311	+	6.12543e-06	0.0169643	34.554	gain
chr9	67821969	67821970	+	1.76552e-06	0.00763911	34.5523	gain
chr14	90263163	90263164	+	3.92365e-06	0.0128456	34.5455	gain
chr18	69136643	69136644	+	2.34474e-05	0.0380082	34.5455	gain
chr12	23634523	23634524	+	3.49516e-05	0.0476663	34.5455	gain
chr2	147353731	147353732	+	1.64373e-05	0.0309636	34.5417	gain
chr19	32295806	32295807	+	7.12913e-07	0.00413731	34.538	gain
chr10	68724360	68724361	+	5.05308e-08	0.000617268	34.5378	gain
chr18	54760567	54760568	+	6.44162e-06	0.0174598	34.5373	gain
chr1	120672076	120672077	+	5.65645e-06	0.0161456	34.5238	gain
chr9	69023832	69023833	+	7.2018e-06	0.0188192	34.5238	gain
chr14	53577896	53577897	+	1.81519e-06	0.00777181	34.5195	gain
chr10	17584911	17584912	+	7.87202e-06	0.0198443	34.515	gain
chr3	53204560	53204561	+	3.70423e-06	0.0123762	34.5128	gain
chr14	56794624	56794625	+	1.56805e-05	0.030179	34.5103	gain
chr11	88873211	88873212	+	1.16631e-05	0.0252683	34.5089	gain
chr14	49997382	49997383	+	3.57932e-05	0.0484084	34.5029	gain
chr7	137138186	137138187	+	9.07849e-06	0.021707	34.4993	gain
chr1	165538811	165538812	+	1.64457e-05	0.0309636	34.4979	gain
chr16	55555450	55555451	+	1.78231e-05	0.0324267	34.497	gain
chr8	33607242	33607243	+	5.69973e-06	0.0162123	34.4928	gain
chr5	75192849	75192850	+	4.5838e-06	0.0141166	34.4864	gain
chr18	76042345	76042346	+	1.7584e-09	4.23751e-05	34.4828	gain
chr14	54541725	54541726	+	3.74611e-07	0.00264698	34.4807	gain
chr11	31615153	31615154	+	7.66027e-06	0.0195317	34.4776	gain
chr3	131115498	131115499	+	1.11343e-05	0.0246058	34.4762	gain
chr7	128981905	128981906	+	2.70298e-05	0.0410795	34.4735	gain
chr18	68094083	68094084	+	9.14364e-06	0.0217904	34.4722	gain
chr9	35095830	35095831	+	3.34075e-05	0.0465423	34.4682	gain
chr7	47025318	47025319	+	1.26247e-05	0.0265202	34.4665	gain
chr8	16406897	16406898	+	2.27964e-05	0.0374015	34.4609	gain
chr11	117171076	117171077	+	2.48968e-05	0.039245	34.4528	gain
chr18	63311193	63311194	+	7.9196e-06	0.0199343	34.448	gain
chr14	73635272	73635273	+	6.41761e-07	0.00384225	34.4475	gain
chr16	18586480	18586481	+	2.55458e-05	0.0398146	34.4444	gain
chr11	117681692	117681693	+	6.45958e-06	0.0174865	34.4417	gain
chr3	130297865	130297866	+	3.66623e-08	0.000482096	34.4322	gain
chr18	65190028	65190029	+	3.65659e-06	0.0122767	34.4304	gain
chr6	100509671	100509672	+	3.07761e-05	0.0444257	34.4295	gain
chr3	57851597	57851598	+	3.49292e-05	0.0476614	34.4293	gain
chr9	59530470	59530471	+	1.6025e-05	0.0304841	34.4262	gain
chr13	10097483	10097484	+	3.957e-06	0.0128962	34.4258	gain
chr2	163133692	163133693	+	1.25525e-06	0.00603888	34.4223	gain
chr10	42902204	42902205	+	2.62366e-05	0.0403471	34.4216	gain
chr18	40316273	40316274	+	4.90549e-06	0.0147342	34.4156	gain
chr18	65535062	65535063	+	3.19657e-05	0.0453623	34.4156	gain
chr17	41755078	41755079	+	1.48848e-05	0.0292615	34.4108	gain
chr3	136317322	136317323	+	1.26941e-06	0.00607734	34.4064	gain
chr15	5409734	5409735	+	2.40729e-05	0.0385841	34.4048	gain
chr6	22109566	22109567	+	4.32986e-06	0.013647	34.3958	gain
chr3	60401687	60401688	+	2.34723e-05	0.0380241	34.3956	gain
chr14	48268653	48268654	+	5.91963e-06	0.0165855	34.3927	gain
chr3	75930950	75930951	+	1.98555e-05	0.0346019	34.3889	gain
chr3	148424988	148424989	+	2.54311e-07	0.0019964	34.38	gain
chr5	31608390	31608391	+	1.30842e-05	0.0271054	34.375	gain
chr7	92431003	92431004	+	2.79246e-05	0.0418905	34.375	gain
chr6	31293192	31293193	+	1.37552e-05	0.0279207	34.3739	gain
chr12	81604459	81604460	+	1.86321e-06	0.00787661	34.3729	gain
chr8	83668598	83668599	+	1.62965e-05	0.0308145	34.3656	gain
chr18	65224024	65224025	+	3.39073e-06	0.0116715	34.3629	gain
chr11	77800916	77800917	+	5.77052e-06	0.0163279	34.359	gain
chr1	80219996	80219997	+	5.84926e-07	0.00361993	34.3588	gain
chr2	120144639	120144640	+	2.32788e-05	0.0378849	34.3413	gain
chr19	23503379	23503380	+	8.53788e-07	0.00468198	34.3391	gain
chr9	65958088	65958089	+	1.68646e-07	0.00147458	34.3367	gain
chr12	31057355	31057356	+	1.85564e-05	0.033253	34.3333	gain
chr17	33811332	33811333	+	2.13972e-05	0.0360881	34.3311	gain
chr11	116487416	116487417	+	1.36142e-05	0.0277328	34.3309	gain
chr3	59407177	59407178	+	1.41755e-05	0.028436	34.3284	gain
chr1	120151960	120151961	+	2.19004e-05	0.0365737	34.3254	gain
chr19	47247989	47247990	+	2.56573e-05	0.0399351	34.3254	gain
chr14	71711915	71711916	+	2.54395e-08	0.000365653	34.3245	gain
chr1	124771607	124771608	+	3.59553e-05	0.0485452	34.3243	gain
chr2	31955367	31955368	+	5.06215e-06	0.0150524	34.3186	gain
chr12	33082056	33082057	+	2.49882e-06	0.0095893	34.3137	gain
chr1	126895730	126895731	+	3.60798e-05	0.0486154	34.3082	gain
chr18	68941353	68941354	+	1.90815e-05	0.0338277	34.3074	gain
chr1	89357603	89357604	+	2.36236e-05	0.0381384	34.3069	gain
chr2	20560876	20560877	+	4.31428e-06	0.0136296	34.298	gain
chr14	77148595	77148596	+	1.02678e-05	0.0234222	34.2949	gain
chr17	3490640	3490641	+	3.65426e-06	0.0122716	34.2923	gain
chr15	72706986	72706987	+	2.69944e-05	0.0410413	34.2885	gain
chr19	17244754	17244755	+	3.08981e-05	0.0445296	34.2879	gain
chr14	51322936	51322937	+	2.62484e-06	0.00989724	34.2857	gain
chr14	112186911	112186912	+	1.4055e-05	0.0282992	34.2717	gain
chr1	89180451	89180452	+	1.42905e-05	0.028572	34.2676	gain
chr17	23927675	23927676	+	1.31132e-05	0.0271359	34.267	gain
chr3	138079415	138079416	+	1.31132e-05	0.0271359	34.267	gain
chr9	95653849	95653850	+	6.85108e-06	0.0182429	34.262	gain
chr9	56148009	56148010	+	1.53453e-05	0.0298029	34.2556	gain
chr18	57238770	57238771	+	3.93411e-06	0.0128576	34.251	gain
chr9	65610465	65610466	+	5.27679e-06	0.015469	34.2424	gain
chr5	77547833	77547834	+	2.29985e-05	0.0375701	34.2411	gain
chr14	54196187	54196188	+	9.87468e-06	0.02287	34.2389	gain
chr13	83976373	83976374	+	2.31478e-05	0.0377169	34.2377	gain
chr11	115596024	115596025	+	7.63016e-07	0.00433337	34.232	gain
chr3	98111607	98111608	+	9.79403e-06	0.0227581	34.2252	gain
chr14	29394324	29394325	+	2.87357e-05	0.0426051	34.2222	gain
chr18	64549397	64549398	+	2.11718e-06	0.0085769	34.2123	gain
chr1	138878154	138878155	+	4.65894e-06	0.0142703	34.211	gain
chr13	116258854	116258855	+	9.68293e-06	0.0225884	34.2105	gain
chr18	66723218	66723219	+	9.70193e-06	0.0226118	34.2105	gain
chr5	102860461	102860462	+	2.1642e-05	0.0363356	34.2105	gain
chr3	141614992	141614993	+	1.27524e-05	0.0266259	34.2062	gain
chr10	5385074	5385075	+	2.13869e-05	0.0360827	34.2061	gain
chr11	118271439	118271440	+	1.86423e-05	0.0333241	34.1997	gain
chr10	82768821	82768822	+	2.42508e-05	0.0387747	34.1982	gain
chr10	42683270	42683271	+	1.11085e-07	0.00109862	34.1954	gain
chr8	107837286	107837287	+	1.20161e-05	0.0257158	34.1951	gain
chr12	31627661	31627662	+	3.2498e-05	0.0457847	34.1941	gain
chr9	68026258	68026259	+	3.68171e-06	0.0123364	34.1927	gain
chr14	46161096	46161097	+	2.67479e-06	0.0100207	34.1913	gain
chr10	41574750	41574751	+	7.22752e-07	0.00416249	34.1869	gain
chr5	36387451	36387452	+	1.78104e-05	0.0324113	34.1808	gain
chr3	43866730	43866731	+	2.83313e-05	0.0422385	34.1791	gain
chr4	150000034	150000035	+	3.25325e-07	0.00238444	34.1763	gain
chr6	63563096	63563097	+	8.12787e-06	0.0202364	34.175	gain
chr11	113996607	113996608	+	2.55793e-05	0.0398383	34.1719	gain
chr5	57720463	57720464	+	1.87298e-05	0.0334332	34.17	gain
chr18	37753419	37753420	+	2.09227e-05	0.0356283	34.1673	gain
chr19	5871166	5871167	+	1.92943e-05	0.0339918	34.1667	gain
chr16	92699162	92699163	+	3.68865e-05	0.0492186	34.1655	gain
chr1	160168162	160168163	+	2.92924e-05	0.043117	34.1592	gain
chr5	71595473	71595474	+	1.62331e-05	0.0307379	34.1503	gain
chr1	89735873	89735874	+	4.02473e-06	0.0130272	34.1501	gain
chr18	68711020	68711021	+	2.88166e-06	0.0105105	34.1357	gain
chr8	57329439	57329440	+	5.57713e-06	0.01599	34.1343	gain
chr19	30585124	30585125	+	3.72289e-07	0.00263672	34.1301	gain
chr14	89971869	89971870	+	1.79055e-06	0.00771066	34.1281	gain
chr11	108215826	108215827	+	3.17441e-05	0.0452277	34.1276	gain
chr2	52955930	52955931	+	3.53556e-05	0.0480389	34.127	gain
chr1	170829701	170829702	+	1.31614e-05	0.0271687	34.1248	gain
chr9	67113573	67113574	+	1.41192e-07	0.00131141	34.1191	gain
chr1	115219741	115219742	+	2.91663e-05	0.0429874	34.1176	gain
chr18	37725973	37725974	+	2.58883e-05	0.0400516	34.1089	gain
chr11	93025897	93025898	+	1.59901e-05	0.0304776	34.1085	gain
chr14	102672035	102672036	+	2.08377e-06	0.00848947	34.1061	gain
chr18	68725941	68725942	+	8.74715e-06	0.0212028	34.1045	gain
chr14	75772736	75772737	+	3.10352e-06	0.0110471	34.0995	gain
chr19	58259500	58259501	+	2.3956e-07	0.00191335	34.0987	gain
chr3	149660008	149660009	+	8.35962e-08	0.000905041	34.0909	gain
chr14	34611681	34611682	+	7.76277e-06	0.0196711	34.0905	gain
chr13	104495185	104495186	+	1.9024e-05	0.033779	34.0835	gain
chr9	65206105	65206106	+	1.05034e-06	0.00532744	34.0803	gain
chr4	108021344	108021345	+	1.0052e-05	0.0231144	34.077	gain
chr11	117486862	117486863	+	1.90414e-09	4.49604e-05	34.0746	gain
chr11	115911616	115911617	+	2.62175e-05	0.0403361	34.0738	gain
chr12	73545464	73545465	+	9.01597e-07	0.00484584	34.07	gain
chr10	111957421	111957422	+	1.08052e-05	0.0241815	34.0687	gain
chr2	13175891	13175892	+	3.23211e-06	0.0113421	34.0659	gain
chr14	54590388	54590389	+	4.9681e-06	0.0148545	34.0659	gain
chr11	65055953	65055954	+	1.46556e-05	0.0289815	34.0625	gain
chr18	67192142	67192143	+	2.28607e-05	0.0374582	34.0543	gain
chr10	77967909	77967910	+	3.1844e-05	0.0453136	34.0476	gain
chr17	78491935	78491936	+	1.77269e-06	0.00765919	34.0465	gain
chr9	60393307	60393308	+	4.93277e-07	0.00323058	34.0441	gain
chr11	118527153	118527154	+	3.28413e-06	0.0114398	34.0395	gain
chr18	57249904	57249905	+	6.18807e-06	0.017049	34.026	gain
chr14	55862299	55862300	+	1.81965e-05	0.0328492	34.0253	gain
chr1	158413086	158413087	+	1.38538e-05	0.0280359	34.0222	gain
chr9	35380824	35380825	+	1.38538e-05	0.0280359	34.0222	gain
chr14	96203828	96203829	+	1.82596e-07	0.00156182	34.0179	gain
chr4	41499280	41499281	+	1.84548e-05	0.0331537	34.0154	gain
chr2	172030698	172030699	+	3.01358e-05	0.0438134	34.0141	gain
chr13	7582920	7582921	+	9.5325e-06	0.0223627	34.0115	gain
chr13	76764398	76764399	+	1.07471e-05	0.0241043	34.0048	gain
chr16	18586336	18586337	+	3.79211e-05	0.0499345	34.0046	gain
chr14	48163948	48163949	+	2.89268e-07	0.00219456	34	gain
chr5	82069165	82069166	+	1.20844e-05	0.0258114	34	gain
chr5	75634890	75634891	+	2.38098e-05	0.0383369	34	gain
chr10	99832239	99832240	+	2.72933e-05	0.0413238	33.9985	gain
chr1	15651293	15651294	+	1.569e-05	0.0301896	33.9967	gain
chr7	35735684	35735685	+	2.40146e-05	0.0385274	33.9947	gain
chr19	26337985	26337986	+	5.69506e-06	0.016208	33.9867	gain
chr10	117676944	117676945	+	1.00179e-05	0.0230764	33.9847	gain
chr5	100043520	100043521	+	2.49645e-05	0.0393137	33.9827	gain
chr19	23893465	23893466	+	3.71041e-05	0.049387	33.9817	gain
chr9	65169595	65169596	+	3.05387e-05	0.0442208	33.9791	gain
chr9	43206254	43206255	+	3.14233e-06	0.0111501	33.9754	gain
chr15	32526119	32526120	+	3.46675e-05	0.0474757	33.9678	gain
chr5	92454557	92454558	+	2.18518e-05	0.036532	33.9643	gain
chr7	129673959	129673960	+	8.94663e-07	0.0048243	33.9506	gain
chr12	106996872	106996873	+	3.49591e-06	0.0119378	33.9474	gain
chr14	13519334	13519335	+	3.03672e-05	0.0440286	33.9474	gain
chr4	41498082	41498083	+	2.75712e-05	0.0415592	33.9457	gain
chr5	88913903	88913904	+	5.44344e-06	0.0157522	33.9423	gain
chr14	48224062	48224063	+	2.63026e-05	0.0404158	33.9412	gain
chr19	26375520	26375521	+	1.37069e-06	0.00640298	33.9409	gain
chr12	76406139	76406140	+	1.50446e-05	0.029454	33.9216	gain
chr1	46748613	46748614	+	3.75502e-05	0.0496315	33.9185	gain
chr18	60667821	60667822	+	2.47645e-05	0.0391541	33.9161	gain
chr3	105697052	105697053	+	1.18827e-05	0.0255356	33.9134	gain
chr3	149056876	149056877	+	1.95346e-06	0.00811138	33.9129	gain
chr2	60637029	60637030	+	7.38797e-06	0.0191143	33.9122	gain
chr13	110652519	110652520	+	1.89809e-06	0.00796894	33.9115	gain
chr5	4629974	4629975	+	2.12016e-05	0.0358979	33.8989	gain
chr4	131676120	131676121	+	4.45312e-09	9.13265e-05	33.8955	gain
chr14	74164675	74164676	+	7.9281e-07	0.0044508	33.8947	gain
chr14	50079313	50079314	+	1.59515e-06	0.00713653	33.8943	gain
chr1	183151576	183151577	+	2.47787e-05	0.0391541	33.891	gain
chr9	66094172	66094173	+	9.46556e-06	0.0222493	33.8817	gain
chr5	28454657	28454658	+	1.32824e-05	0.0273141	33.8803	gain
chr6	6128489	6128490	+	1.339e-05	0.0274832	33.8803	gain
chr5	80552080	80552081	+	2.77236e-05	0.0416964	33.871	gain
chr2	57104934	57104935	+	1.49456e-05	0.0293288	33.8649	gain
chr3	102297994	102297995	+	3.68614e-06	0.0123458	33.8571	gain
chr13	8873962	8873963	+	1.44488e-05	0.0287328	33.8526	gain
chr3	151562508	151562509	+	6.94923e-06	0.0184007	33.8494	gain
chr10	67540937	67540938	+	8.08463e-06	0.0201984	33.8491	gain
chr11	53657023	53657024	+	2.00915e-05	0.0348088	33.8438	gain
chr16	36091852	36091853	+	1.3235e-05	0.0272464	33.8433	gain
chr13	56324407	56324408	+	2.22365e-05	0.0369192	33.8385	gain
chr17	36947315	36947316	+	4.49093e-06	0.0139257	33.8384	gain
chr16	55357202	55357203	+	4.08021e-06	0.0131449	33.8304	gain
chr7	115893909	115893910	+	3.29865e-05	0.0462147	33.8299	gain
chr11	113220200	113220201	+	3.95762e-07	0.00275772	33.8275	gain
chr2	60266125	60266126	+	2.12896e-09	4.91194e-05	33.8235	gain
chr13	115100168	115100169	+	7.77734e-06	0.0196711	33.8235	gain
chr5	100580157	100580158	+	3.41854e-05	0.0471009	33.8235	gain
chr8	56426965	56426966	+	2.86173e-05	0.0425053	33.8216	gain
chr10	91198385	91198386	+	8.97966e-06	0.0215729	33.8214	gain
chr9	37275335	37275336	+	2.41512e-05	0.0386645	33.8207	gain
chr17	37547938	37547939	+	3.55049e-07	0.0025468	33.8107	gain
chr18	37744126	37744127	+	6.38923e-07	0.0038335	33.8074	gain
chr6	111343835	111343836	+	4.51816e-06	0.0139786	33.8046	gain
chr4	151604716	151604717	+	1.59809e-05	0.0304776	33.7975	gain
chr17	63201872	63201873	+	1.14154e-05	0.0249729	33.7838	gain
chr3	135839770	135839771	+	1.0421e-05	0.0236327	33.7719	gain
chr8	106740105	106740106	+	2.04054e-07	0.00169973	33.7701	gain
chr5	70294533	70294534	+	7.44044e-06	0.0191932	33.7687	gain
chr14	121330840	121330841	+	1.05867e-05	0.0238583	33.7662	gain
chr17	48565186	48565187	+	2.42564e-05	0.038778	33.7662	gain
chr14	36138701	36138702	+	1.18712e-05	0.0255182	33.7653	gain
chr19	60265740	60265741	+	7.70953e-06	0.0196077	33.7621	gain
chr8	115168693	115168694	+	1.79929e-06	0.00772775	33.7619	gain
chr12	75059177	75059178	+	2.61829e-05	0.0403137	33.7602	gain
chr3	123604689	123604690	+	3.52296e-05	0.0479203	33.756	gain
chr10	56173750	56173751	+	3.35546e-05	0.0466391	33.7534	gain
chr18	69173912	69173913	+	5.8856e-06	0.0165361	33.7498	gain
chr3	131251273	131251274	+	9.40736e-06	0.0221986	33.7489	gain
chr6	120776256	120776257	+	8.54193e-06	0.0208927	33.745	gain
chr9	67588753	67588754	+	2.23841e-08	0.000329003	33.7342	gain
chr19	32366707	32366708	+	6.89919e-07	0.00404025	33.7335	gain
chr13	113190502	113190503	+	1.56691e-05	0.0301724	33.7307	gain
chr10	128515805	128515806	+	3.37747e-05	0.0468081	33.7215	gain
chr18	55784109	55784110	+	1.65958e-06	0.00731669	33.7198	gain
chr3	103455449	103455450	+	3.45697e-06	0.011851	33.7169	gain
chr1	36242194	36242195	+	1.06202e-05	0.0239052	33.7165	gain
chr18	57381751	57381752	+	6.35703e-06	0.0173357	33.7146	gain
chr12	69542462	69542463	+	1.50422e-05	0.029454	33.7143	gain
chr10	96628879	96628880	+	5.83483e-07	0.00361583	33.7133	gain
chr5	74244643	74244644	+	2.41509e-07	0.00192486	33.6957	gain
chr3	107535065	107535066	+	1.99855e-05	0.0346995	33.6918	gain
chr7	65426548	65426549	+	2.6064e-05	0.0402085	33.687	gain
chr13	94624209	94624210	+	8.14472e-06	0.0202647	33.6861	gain
chr7	66761506	66761507	+	1.35522e-05	0.0276622	33.6842	gain
chr11	96327309	96327310	+	3.71871e-05	0.049454	33.6834	gain
chr3	131973623	131973624	+	2.97905e-05	0.0435629	33.664	gain
chr19	20233888	20233889	+	1.43616e-05	0.028646	33.6508	gain
chr12	51057967	51057968	+	2.47019e-05	0.039123	33.6486	gain
chr14	91736786	91736787	+	1.00208e-06	0.00517975	33.6466	gain
chr19	26548962	26548963	+	1.65218e-06	0.00729892	33.6466	gain
chr18	69278203	69278204	+	2.88567e-06	0.0105166	33.6466	gain
chr13	56228706	56228707	+	1.96366e-05	0.0343708	33.642	gain
chr17	36921685	36921686	+	3.56182e-07	0.0025501	33.6364	gain
chr5	106971011	106971012	+	7.58948e-07	0.00431674	33.6318	gain
chr1	125279979	125279980	+	2.89778e-05	0.0428097	33.6275	gain
chr1	149879436	149879437	+	1.71231e-07	0.00148944	33.6094	gain
chr8	108828396	108828397	+	2.45069e-06	0.0094864	33.6083	gain
chr2	102701860	102701861	+	2.61564e-05	0.0402975	33.6051	gain
chr9	68910628	68910629	+	4.78649e-07	0.003176	33.5965	gain
chr2	25577718	25577719	+	4.7701e-08	0.000590807	33.5954	gain
chr7	50357204	50357205	+	1.10616e-05	0.0245087	33.5926	gain
chr5	67510209	67510210	+	4.92671e-07	0.00322951	33.584	gain
chr14	34992747	34992748	+	2.26724e-06	0.00899951	33.5829	gain
chr13	60049066	60049067	+	3.76948e-05	0.0497402	33.5824	gain
chr18	75726484	75726485	+	2.24785e-07	0.00182815	33.5815	gain
chr3	142436892	142436893	+	1.69017e-05	0.0314665	33.5805	gain
chr16	21746042	21746043	+	2.2221e-05	0.0369154	33.5739	gain
chr10	93439056	93439057	+	1.14938e-05	0.0250556	33.5729	gain
chr7	131485059	131485060	+	2.25484e-05	0.0372366	33.5726	gain
chr14	118311709	118311710	+	2.65549e-05	0.0406388	33.5705	gain
chr6	49557217	49557218	+	2.65549e-05	0.0406388	33.5705	gain
chr13	104073881	104073882	+	2.21362e-05	0.0368172	33.5703	gain
chr10	89800817	89800818	+	1.24496e-05	0.0263013	33.5664	gain
chr18	77172600	77172601	+	1.96536e-07	0.00164982	33.5643	gain
chr10	121334197	121334198	+	4.93197e-06	0.0147903	33.5607	gain
chr12	76405645	76405646	+	1.16775e-05	0.0252885	33.5523	gain
chr10	42982895	42982896	+	3.73437e-05	0.0495238	33.5519	gain
chr14	27869182	27869183	+	1.04804e-05	0.0236928	33.5484	gain
chr19	17762466	17762467	+	1.70367e-05	0.0316182	33.5484	gain
chr1	84418030	84418031	+	6.36812e-06	0.0173569	33.5443	gain
chr18	60277920	60277921	+	3.30829e-05	0.0462706	33.5417	gain
chr3	60890174	60890175	+	6.7209e-06	0.0180103	33.5415	gain
chr5	81255568	81255569	+	2.35448e-05	0.0380844	33.5412	gain
chr5	75891335	75891336	+	1.9377e-05	0.0340899	33.5394	gain
chr1	13296687	13296688	+	2.52229e-05	0.0394823	33.5385	gain
chr10	118858552	118858553	+	3.28124e-05	0.0460374	33.5354	gain
chr5	112617611	112617612	+	1.53206e-07	0.00138272	33.5227	gain
chr1	177224811	177224812	+	9.82703e-07	0.00511818	33.5193	gain
chr8	48204815	48204816	+	5.32188e-06	0.0155265	33.5145	gain
chr11	118368039	118368040	+	5.16368e-07	0.00331721	33.5142	gain
chr14	48360038	48360039	+	5.13726e-07	0.00330948	33.5097	gain
chr5	35496368	35496369	+	1.14782e-05	0.0250397	33.5029	gain
chr3	71447682	71447683	+	3.05961e-05	0.0442672	33.4995	gain
chr1	144055809	144055810	+	3.18177e-05	0.04529	33.4958	gain
chr19	57374597	57374598	+	2.61863e-06	0.00988861	33.4934	gain
chr11	117153848	117153849	+	8.00149e-06	0.0200703	33.4916	gain
chr2	60637139	60637140	+	2.34195e-05	0.0379892	33.4868	gain
chr13	10284044	10284045	+	1.98942e-06	0.0082067	33.4842	gain
chr11	114315343	114315344	+	1.48054e-05	0.0291698	33.4842	gain
chr1	70774563	70774564	+	2.1526e-05	0.0362162	33.4834	gain
chr16	38568281	38568282	+	3.91576e-06	0.0128321	33.4821	gain
chr14	70621091	70621092	+	9.63745e-06	0.0225056	33.4816	gain
chr6	119211484	119211485	+	1.13611e-05	0.0249113	33.4783	gain
chr14	53770202	53770203	+	3.0933e-05	0.0445587	33.4783	gain
chr3	130656189	130656190	+	1.12858e-05	0.0248347	33.4778	gain
chr15	82172174	82172175	+	1.11833e-06	0.00557216	33.4774	gain
chr3	138873156	138873157	+	3.34541e-08	0.000452085	33.4748	gain
chr3	130338888	130338889	+	6.92411e-08	0.000782326	33.4698	gain
chr14	93768310	93768311	+	1.20016e-05	0.0257	33.4681	gain
chr19	20454214	20454215	+	1.54719e-05	0.029961	33.4675	gain
chr17	56879018	56879019	+	2.02336e-05	0.0349669	33.4653	gain
chr1	71970647	71970648	+	2.38027e-07	0.00190512	33.4639	gain
chr14	36864705	36864706	+	1.34206e-05	0.0275132	33.4609	gain
chr18	37755959	37755960	+	4.1098e-06	0.013187	33.4543	gain
chr2	16673932	16673933	+	1.4013e-06	0.00650182	33.4463	gain
chr13	7582904	7582905	+	2.16655e-05	0.0363419	33.4302	gain
chr1	97966159	97966160	+	7.61991e-06	0.0194813	33.4249	gain
chr5	114898993	114898994	+	4.02371e-07	0.00279742	33.4211	gain
chr10	79921940	79921941	+	2.48976e-05	0.039245	33.4211	gain
chr5	73247889	73247890	+	9.16347e-06	0.0218274	33.4203	gain
chr17	36825401	36825402	+	2.82864e-06	0.0103737	33.4199	gain
chr17	40927952	40927953	+	5.90559e-07	0.0036438	33.4192	gain
chr3	137927845	137927846	+	4.90289e-06	0.0147293	33.4078	gain
chr4	117282828	117282829	+	9.77249e-07	0.00510171	33.4014	gain
chr1	171552187	171552188	+	7.56917e-07	0.00431492	33.399	gain
chr6	144756284	144756285	+	2.5531e-06	0.0097218	33.3952	gain
chr4	83389832	83389833	+	2.82182e-05	0.0421525	33.3903	gain
chr10	79607382	79607383	+	8.7375e-06	0.0211984	33.3823	gain
chr3	131045378	131045379	+	1.44682e-09	3.58982e-05	33.3808	gain
chr18	82419184	82419185	+	8.06874e-06	0.0201722	33.3798	gain
chr8	36035403	36035404	+	2.1092e-05	0.0358084	33.3789	gain
chr1	177335446	177335447	+	1.44803e-05	0.0287791	33.3785	gain
chr5	118987325	118987326	+	2.9165e-05	0.0429874	33.3752	gain
chr18	69158982	69158983	+	3.13153e-05	0.0448575	33.3733	gain
chr2	105128059	105128060	+	3.46534e-05	0.0474693	33.3726	gain
chr17	17850108	17850109	+	2.30813e-05	0.0376485	33.3654	gain
chr18	79071780	79071781	+	2.85251e-05	0.0424392	33.3591	gain
chr4	32601358	32601359	+	4.16074e-06	0.0133182	33.3377	gain
chr14	47741681	47741682	+	7.13469e-07	0.00413737	33.3333	gain
chr14	36050622	36050623	+	8.78672e-07	0.00476711	33.3333	gain
chr14	72981733	72981734	+	7.67599e-06	0.0195459	33.3333	gain
chr2	180536667	180536668	+	1.48046e-05	0.0291698	33.3333	gain
chr17	36219650	36219651	+	3.70637e-05	0.0493463	33.3333	gain
chr5	106082805	106082806	+	1.55452e-05	0.0300293	33.3282	gain
chr18	68129680	68129681	+	7.34524e-06	0.0190621	33.3281	gain
chr18	66283645	66283646	+	1.81601e-05	0.0328188	33.3214	gain
chr18	55180916	55180917	+	1.78508e-05	0.0324625	33.3182	gain
chr14	25593965	25593966	+	1.08362e-06	0.00545965	33.3142	gain
chr13	35845878	35845879	+	1.574e-05	0.0302551	33.3093	gain
chr14	72461589	72461590	+	2.90751e-05	0.0428865	33.308	gain
chr4	108021316	108021317	+	2.191e-05	0.0365818	33.307	gain
chr8	67723219	67723220	+	8.21155e-07	0.00456758	33.3037	gain
chr1	19639345	19639346	+	3.72415e-05	0.0494785	33.3012	gain
chr12	73545298	73545299	+	1.84003e-05	0.0330947	33.2982	gain
chr15	88481456	88481457	+	8.49453e-06	0.0207969	33.2919	gain
chr13	11764712	11764713	+	5.98726e-06	0.0166946	33.2913	gain
chr10	95585945	95585946	+	9.59225e-06	0.0224356	33.2817	gain
chr6	120840259	120840260	+	4.45877e-06	0.0138778	33.2794	gain
chr18	37767769	37767770	+	4.37185e-06	0.0137223	33.278	gain
chr14	34157406	34157407	+	4.61645e-07	0.00308816	33.2694	gain
chr3	89316744	89316745	+	3.89513e-06	0.012789	33.2607	gain
chr11	6489423	6489424	+	1.54151e-05	0.0298964	33.2607	gain
chr18	60209096	60209097	+	1.10399e-05	0.0244858	33.254	gain
chr11	114637858	114637859	+	7.12226e-06	0.0186726	33.252	gain
chr10	99393108	99393109	+	4.12988e-06	0.0132373	33.2506	gain
chr14	63964031	63964032	+	1.31205e-05	0.027136	33.2501	gain
chr19	26683273	26683274	+	5.76385e-07	0.00358117	33.2489	gain
chr13	116504632	116504633	+	1.15566e-05	0.025134	33.2468	gain
chr1	170006453	170006454	+	3.47582e-05	0.0475525	33.2435	gain
chr7	130930844	130930845	+	4.50661e-06	0.0139562	33.2426	gain
chr13	52914616	52914617	+	1.59125e-05	0.0304127	33.2416	gain
chr9	111165832	111165833	+	1.86903e-05	0.0333903	33.2407	gain
chr12	77079544	77079545	+	2.64284e-05	0.0405389	33.2365	gain
chr1	175277136	175277137	+	1.25318e-06	0.00603282	33.2235	gain
chr18	69225810	69225811	+	3.80517e-06	0.0125928	33.22	gain
chr1	171541774	171541775	+	7.24821e-06	0.0189079	33.2183	gain
chr18	65657291	65657292	+	1.96e-05	0.0343266	33.2071	gain
chr10	95652874	95652875	+	3.40126e-05	0.0469783	33.1984	gain
chr14	70620552	70620553	+	1.59306e-06	0.00713403	33.1972	gain
chr5	35514060	35514061	+	1.02766e-05	0.0234317	33.1939	gain
chr5	35054727	35054728	+	3.66763e-07	0.0026098	33.1927	gain
chr19	21906307	21906308	+	1.73553e-06	0.00755167	33.1888	gain
chr6	77735845	77735846	+	1.62977e-05	0.0308145	33.1871	gain
chr6	116295540	116295541	+	1.02987e-05	0.0234606	33.1868	gain
chr10	22342027	22342028	+	1.01984e-05	0.0233369	33.1819	gain
chr10	16885871	16885872	+	3.21878e-05	0.0455096	33.1795	gain
chr14	89633680	89633681	+	1.49467e-05	0.0293288	33.1772	gain
chr13	9239860	9239861	+	1.62381e-05	0.0307402	33.1731	gain
chr14	54422404	54422405	+	1.71031e-05	0.0316959	33.1715	gain
chr17	41119861	41119862	+	2.66531e-05	0.0407064	33.161	gain
chr1	151250973	151250974	+	2.03694e-05	0.0350694	33.1595	gain
chr11	115619705	115619706	+	3.69069e-07	0.00261882	33.1554	gain
chr18	61220733	61220734	+	1.11971e-06	0.00557288	33.1541	gain
chr13	102957560	102957561	+	1.43256e-05	0.0286027	33.1528	gain
chr14	74480249	74480250	+	1.90849e-05	0.0338277	33.1522	gain
chr10	119021568	119021569	+	2.25617e-05	0.0372447	33.1512	gain
chr14	90680400	90680401	+	2.97361e-07	0.00223357	33.1507	gain
chr13	90057711	90057712	+	1.52387e-05	0.0296594	33.1403	gain
chr4	32798937	32798938	+	2.02977e-05	0.0350178	33.1349	gain
chr4	108021422	108021423	+	1.36111e-06	0.00637399	33.1339	gain
chr6	145427331	145427332	+	2.30779e-05	0.0376471	33.1303	gain
chr10	126650654	126650655	+	3.76505e-05	0.0497189	33.1296	gain
chr17	12263177	12263178	+	7.58273e-06	0.019419	33.1292	gain
chr14	54746800	54746801	+	1.30292e-07	0.00123637	33.1256	gain
chr10	43417036	43417037	+	1.00463e-05	0.023111	33.125	gain
chr14	68191451	68191452	+	2.54292e-05	0.039703	33.1209	gain
chr5	35818665	35818666	+	1.08606e-05	0.0242405	33.1194	gain
chr4	41499297	41499298	+	1.18604e-05	0.025503	33.1171	gain
chr14	35982593	35982594	+	1.05247e-06	0.00533468	33.1169	gain
chr4	63726849	63726850	+	1.63933e-05	0.0309186	33.1084	gain
chr10	79931288	79931289	+	6.19783e-06	0.0170673	33.1071	gain
chr12	107980683	107980684	+	1.19756e-05	0.025679	33.1044	gain
chr5	82210733	82210734	+	2.58392e-05	0.040019	33.1002	gain
chr1	176456585	176456586	+	3.79909e-05	0.049974	33.0992	gain
chr18	65242985	65242986	+	3.79909e-05	0.049974	33.0992	gain
chr14	71265003	71265004	+	6.40349e-06	0.0174001	33.0952	gain
chr6	144773923	144773924	+	3.20707e-05	0.0454436	33.0922	gain
chr19	47250216	47250217	+	8.124e-06	0.0202339	33.0913	gain
chr1	37117138	37117139	+	2.17668e-05	0.0364633	33.0909	gain
chr18	62191301	62191302	+	1.70954e-06	0.00746946	33.0902	gain
chr5	112206362	112206363	+	1.59144e-05	0.0304127	33.0669	gain
chr5	80337338	80337339	+	2.00267e-05	0.0347443	33.0628	gain
chr6	17876632	17876633	+	2.69244e-05	0.041009	33.059	gain
chr1	54855896	54855897	+	3.10965e-05	0.0446926	33.0583	gain
chr11	114782848	114782849	+	1.14093e-08	0.000191444	33.0572	gain
chr13	7519917	7519918	+	3.13293e-05	0.0448605	33.0565	gain
chr4	146941997	146941998	+	3.46824e-05	0.0474831	33.0556	gain
chr14	93701317	93701318	+	1.09773e-05	0.0244108	33.0497	gain
chr17	37239646	37239647	+	2.46483e-05	0.0390596	33.0449	gain
chr17	63695242	63695243	+	3.50338e-05	0.0477585	33.0426	gain
chr19	25172265	25172266	+	1.71198e-05	0.031714	33.0426	gain
chr18	60773612	60773613	+	8.34627e-06	0.0206341	33.0403	gain
chr2	144679292	144679293	+	2.24446e-05	0.0371377	33.0349	gain
chr2	24892597	24892598	+	2.2312e-05	0.0370019	33.0247	gain
chr13	115988224	115988225	+	3.71781e-05	0.0494484	33.0118	gain
chr16	91760718	91760719	+	2.59112e-05	0.0400667	33.008	gain
chr1	124499297	124499298	+	2.25166e-05	0.0372006	33.0048	gain
chr14	81446598	81446599	+	6.02055e-06	0.0167659	33.004	gain
chr15	31561662	31561663	+	7.5822e-07	0.00431674	33.0019	gain
chr17	38314766	38314767	+	1.80035e-06	0.00772792	32.9992	gain
chr1	172714809	172714810	+	2.73787e-06	0.0101595	32.9956	gain
chr17	35272516	35272517	+	4.8283e-06	0.0145794	32.9951	gain
chr12	32793189	32793190	+	2.16487e-05	0.0363356	32.9937	gain
chr2	96926185	96926186	+	1.4679e-05	0.0289941	32.9936	gain
chr3	53088785	53088786	+	1.1373e-05	0.0249287	32.9913	gain
chr3	86546825	86546826	+	2.79518e-05	0.0419115	32.9901	gain
chr10	79921763	79921764	+	1.74992e-05	0.0320726	32.9877	gain
chr18	58676583	58676584	+	1.94157e-06	0.00808856	32.9855	gain
chr6	84584387	84584388	+	2.42137e-05	0.0387235	32.9839	gain
chr14	74524434	74524435	+	2.02546e-05	0.0349806	32.9831	gain
chr4	41499225	41499226	+	7.37907e-06	0.0191022	32.9805	gain
chr14	34196508	34196509	+	6.62027e-06	0.0177974	32.9726	gain
chr8	14325389	14325390	+	2.88834e-05	0.0427328	32.9646	gain
chr10	56163390	56163391	+	2.60623e-05	0.0402085	32.9605	gain
chr8	71690214	71690215	+	1.98492e-05	0.0345949	32.9563	gain
chr2	154504655	154504656	+	2.29617e-05	0.0375391	32.9519	gain
chr18	66271787	66271788	+	1.96871e-05	0.0344194	32.9472	gain
chr18	66757524	66757525	+	1.044e-05	0.0236514	32.9464	gain
chr14	87181799	87181800	+	7.17976e-07	0.00415062	32.9456	gain
chr14	63455499	63455500	+	2.97947e-07	0.00223685	32.9456	gain
chr5	70418226	70418227	+	1.18329e-05	0.0254719	32.9451	gain
chr1	170075129	170075130	+	1.2646e-06	0.00606694	32.9365	gain
chr3	130924006	130924007	+	2.58312e-05	0.040019	32.9342	gain
chr7	19118364	19118365	+	1.85643e-05	0.0332555	32.9152	gain
chr5	86609184	86609185	+	1.32105e-05	0.0272122	32.9123	gain
chr13	109271717	109271718	+	4.37784e-06	0.0137262	32.9121	gain
chr14	121160730	121160731	+	2.87816e-05	0.0426322	32.9091	gain
chr18	69237607	69237608	+	2.37694e-05	0.0383037	32.9085	gain
chr9	95560651	95560652	+	1.60386e-05	0.0304998	32.906	gain
chr19	7161131	7161132	+	3.67122e-05	0.0490812	32.9049	gain
chr5	32905179	32905180	+	7.09272e-06	0.0186178	32.9034	gain
chr14	81777376	81777377	+	1.94208e-06	0.00808856	32.9001	gain
chr14	66122867	66122868	+	3.365e-05	0.0467077	32.8941	gain
chr10	81993822	81993823	+	7.66701e-06	0.0195371	32.8882	gain
chr8	77684502	77684503	+	2.45699e-05	0.0389948	32.8858	gain
chr1	188051709	188051710	+	2.53656e-06	0.00967037	32.8804	gain
chr13	41410255	41410256	+	4.58224e-06	0.0141163	32.8765	gain
chr10	84550854	84550855	+	3.99604e-06	0.0129704	32.8755	gain
chr1	170683627	170683628	+	3.58805e-05	0.0484668	32.8682	gain
chr8	48200508	48200509	+	4.65838e-07	0.00311146	32.8606	gain
chr2	61476178	61476179	+	3.15127e-05	0.045004	32.8586	gain
chr5	36448278	36448279	+	1.82517e-05	0.0329154	32.8571	gain
chr13	49114176	49114177	+	2.764e-05	0.0416215	32.8536	gain
chr4	32799324	32799325	+	2.05763e-05	0.0352492	32.8531	gain
chr14	29380501	29380502	+	2.83197e-06	0.0103798	32.8509	gain
chr3	58533699	58533700	+	8.44588e-06	0.0207406	32.847	gain
chr7	49442219	49442220	+	2.23934e-06	0.00891837	32.84	gain
chr5	34083385	34083386	+	2.97911e-05	0.0435629	32.8358	gain
chr10	120788083	120788084	+	5.17407e-06	0.0152563	32.8352	gain
chr4	32799344	32799345	+	7.08151e-07	0.00411757	32.8321	gain
chr16	56621769	56621770	+	1.08095e-05	0.0241821	32.8235	gain
chr2	124167406	124167407	+	3.74435e-05	0.0495812	32.8223	gain
chr10	99793596	99793597	+	5.66963e-08	0.000670924	32.8189	gain
chr15	75886810	75886811	+	2.32933e-05	0.0379004	32.8185	gain
chr9	65645625	65645626	+	2.02198e-06	0.00830705	32.8171	gain
chr3	60329367	60329368	+	2.58488e-05	0.0400191	32.8155	gain
chr3	136601356	136601357	+	2.46682e-07	0.00195661	32.8154	gain
chr13	64504813	64504814	+	2.70353e-06	0.0100859	32.8151	gain
chr2	180642373	180642374	+	1.53058e-06	0.00694625	32.8105	gain
chr5	98555592	98555593	+	1.73673e-05	0.031931	32.8002	gain
chr1	64812049	64812050	+	2.76103e-05	0.0415916	32.7955	gain
chr13	109206255	109206256	+	3.38884e-05	0.0469075	32.7897	gain
chr17	17850058	17850059	+	1.35043e-05	0.0276093	32.7869	gain
chr15	96831176	96831177	+	1.27081e-05	0.0265901	32.7839	gain
chr19	57814214	57814215	+	1.30288e-05	0.0270286	32.7799	gain
chr10	118124997	118124998	+	1.95137e-05	0.0342587	32.7792	gain
chr2	3354458	3354459	+	1.73172e-05	0.0318879	32.7729	gain
chr18	65780422	65780423	+	1.68896e-05	0.0314665	32.7722	gain
chr3	140566635	140566636	+	8.20796e-06	0.0203688	32.7692	gain
chr14	74506415	74506416	+	3.19371e-05	0.0453499	32.7692	gain
chr11	115215557	115215558	+	2.3197e-07	0.00187278	32.7625	gain
chr1	89735303	89735304	+	3.60299e-05	0.048581	32.7485	gain
chr16	36058854	36058855	+	1.91078e-05	0.033845	32.7422	gain
chr14	74829263	74829264	+	4.16216e-06	0.0133182	32.7344	gain
chr14	81205677	81205678	+	2.57335e-05	0.0399911	32.7332	gain
chr14	66565008	66565009	+	3.56908e-05	0.0483111	32.7299	gain
chr5	119678740	119678741	+	1.31989e-05	0.0272053	32.7273	gain
chr5	32963773	32963774	+	1.66153e-05	0.031131	32.7247	gain
chr19	40083361	40083362	+	2.90096e-06	0.0105557	32.7245	gain
chr9	68018693	68018694	+	2.57232e-05	0.039989	32.7193	gain
chr9	69052137	69052138	+	6.96271e-06	0.0184117	32.7149	gain
chr1	186676975	186676976	+	1.61915e-05	0.0306752	32.7122	gain
chr19	5307573	5307574	+	5.39069e-06	0.0156602	32.7106	gain
chr4	41499107	41499108	+	5.55767e-06	0.0159644	32.7106	gain
chr9	66538758	66538759	+	2.33139e-07	0.00187892	32.7096	gain
chr14	48635131	48635132	+	9.22099e-06	0.0219056	32.6967	gain
[truncated: 9,512 more rows]

## Sheet: CE2m14m_DMS_MK 10%
chr	start	end	strand	pvalue	qvalue	meth.diff%	meth(CE14m-CE2m)
chr5	64802830	64802831	+	1.00171e-11	5.37627e-07	63.2323	gain
chr11	118127054	118127055	+	7.9076e-09	0.000143481	56.6362	gain
chr9	123936157	123936158	+	6.06956e-17	8.4279e-12	56.0959	gain
chr4	148859911	148859912	+	1.12584e-08	0.000189964	55.012	gain
chr3	94363467	94363468	+	2.37409e-10	8.17133e-06	54.9754	gain
chr5	64802780	64802781	+	6.14146e-09	0.000116336	54.031	gain
chr5	64802795	64802796	+	1.32459e-08	0.000216969	53.9683	gain
chr8	56426928	56426929	+	8.1829e-12	4.50364e-07	52.5676	gain
chr12	84858564	84858565	+	1.14012e-07	0.00111834	52.4681	gain
chr17	12262843	12262844	+	3.51675e-07	0.002531	51.6849	gain
chr5	135869248	135869249	+	1.82751e-07	0.00156182	51.5385	gain
chr7	16885680	16885681	+	8.12566e-10	2.17156e-05	51.2466	gain
chr5	64802793	64802794	+	5.24788e-08	0.000633396	50.9943	gain
chr5	64802848	64802849	+	7.91572e-09	0.000143481	50.8942	gain
chr1	138913210	138913211	+	1.87902e-06	0.00791745	50.7277	gain
chr8	110168316	110168317	+	5.85764e-07	0.00362308	50.6803	gain
chr13	97439504	97439505	+	1.57804e-08	0.000250882	50.6061	gain
chr13	39270282	39270283	+	3.32477e-08	0.000449697	50.2757	gain
chr18	37763723	37763724	+	3.74864e-09	7.91304e-05	50.0832	gain
chr18	69247663	69247664	+	3.60509e-08	0.00047654	49.9344	gain
chr5	57720430	57720431	+	1.79945e-09	4.30143e-05	49.9278	gain
chr17	28839744	28839745	+	5.36944e-08	0.000642432	49.7371	gain
chr9	123933136	123933137	+	1.72368e-16	2.24899e-11	49.7209	gain
chr7	16885686	16885687	+	7.05404e-08	0.000793198	49.6741	gain
chr1	88205620	88205621	+	2.51351e-07	0.00197829	49.6735	gain
chr5	64802834	64802835	+	1.41716e-07	0.00131187	49.5726	gain
chr4	41499285	41499286	+	8.13515e-10	2.17156e-05	49.5399	gain
chr9	123930292	123930293	+	5.4999e-17	7.70762e-12	49.3151	gain
chr4	41499324	41499325	+	2.35522e-09	5.36848e-05	49.2063	gain
chr7	19369948	19369949	+	2.49165e-07	0.00196869	49.0553	gain
chr7	92940036	92940037	+	8.45448e-07	0.00465827	48.8491	gain
chr17	38761567	38761568	+	2.44544e-13	1.80548e-08	48.8475	gain
chr8	23949286	23949287	+	5.49994e-10	1.60391e-05	48.7327	gain
chr19	34554836	34554837	+	3.22507e-10	1.05883e-05	48.6747	gain
chr13	64335175	64335176	+	8.37785e-07	0.00462776	48.6124	gain
chr2	66555004	66555005	+	8.60533e-11	3.49179e-06	48.5759	gain
chr18	66629363	66629364	+	1.21702e-07	0.00117175	48.4828	gain
chr9	123936274	123936275	+	2.07815e-14	1.85019e-09	48.2362	gain
chr15	7812023	7812024	+	6.39873e-07	0.00383486	48.2339	gain
chr12	76406091	76406092	+	6.79744e-08	0.000772959	48.2202	gain
chr12	19288399	19288400	+	1.04263e-06	0.00531684	48.1481	gain
chr12	23800438	23800439	+	1.31701e-06	0.00623696	48.1112	gain
chr8	31918764	31918765	+	1.22281e-07	0.00117508	48.0845	gain
chr5	73267136	73267137	+	2.28993e-08	0.000335189	48.0084	gain
chr5	57720754	57720755	+	2.49732e-07	0.00197125	47.9798	gain
chr2	7546844	7546845	+	1.63171e-06	0.00724408	47.9375	gain
chr2	112535259	112535260	+	1.00721e-06	0.00519932	47.9167	gain
chr6	137748119	137748120	+	5.96741e-09	0.000113943	47.8244	gain
chr18	65110041	65110042	+	1.28227e-08	0.00021095	47.765	gain
chr5	67251546	67251547	+	2.91799e-08	0.000403556	47.7273	gain
chr8	48204801	48204802	+	1.45892e-08	0.000235909	47.5275	gain
chr19	5297981	5297982	+	7.88379e-06	0.0198706	47.4747	gain
chr12	22745204	22745205	+	1.53722e-07	0.00138407	47.3469	gain
chr12	116603104	116603105	+	6.6379e-06	0.017829	47.3016	gain
chr5	143254045	143254046	+	4.1222e-07	0.0028475	47.3014	gain
chr18	68181250	68181251	+	3.7018e-11	1.6978e-06	47.2056	gain
chr19	43920991	43920992	+	1.28976e-06	0.00615023	47.1895	gain
chr8	80056672	80056673	+	7.6799e-09	0.000139708	47.1815	gain
chr1	157645643	157645644	+	1.78001e-06	0.00768019	47.1014	gain
chr11	118260093	118260094	+	7.16382e-08	0.000801376	47.0751	gain
chr15	91075952	91075953	+	3.517e-08	0.000468167	46.8427	gain
chr10	41698037	41698038	+	1.54449e-07	0.00138896	46.8182	gain
chr5	73148832	73148833	+	2.50411e-07	0.00197294	46.7687	gain
chr5	74038321	74038322	+	6.31519e-11	2.66988e-06	46.7656	gain
chr8	89681302	89681303	+	8.65194e-06	0.0210727	46.7532	gain
chr12	76405685	76405686	+	2.54002e-08	0.000365653	46.7511	gain
chr13	31503973	31503974	+	1.20092e-07	0.00115993	46.574	gain
chr5	73738049	73738050	+	3.01469e-06	0.0108419	46.4674	gain
chr5	114239839	114239840	+	6.48275e-09	0.000121734	46.4052	gain
chr4	88214034	88214035	+	2.72704e-09	6.08431e-05	46.4045	gain
chr5	64802771	64802772	+	1.12929e-06	0.00561132	46.395	gain
chr17	36947608	36947609	+	4.39611e-06	0.0137585	46.3711	gain
chr5	111398016	111398017	+	8.69127e-09	0.000154562	46.2934	gain
chr1	24219277	24219278	+	1.26346e-08	0.000208763	46.2418	gain
chr5	142858143	142858144	+	1.12794e-07	0.00110926	46.1129	gain
chr18	69300603	69300604	+	6.10056e-08	0.000708622	46.1111	gain
chr5	76824583	76824584	+	7.40975e-07	0.00424482	46.1039	gain
chr18	63407697	63407698	+	2.74908e-10	9.24622e-06	46.0062	gain
chr12	107980644	107980645	+	5.47808e-07	0.00345899	45.9655	gain
chr1	40736645	40736646	+	5.34008e-09	0.000104829	45.8541	gain
chr13	41324500	41324501	+	7.04457e-10	1.94204e-05	45.8089	gain
chr7	19118323	19118324	+	9.8051e-07	0.00510852	45.7996	gain
chr8	48205471	48205472	+	3.31344e-07	0.00241687	45.7909	gain
chr1	76491482	76491483	+	5.06338e-07	0.00327782	45.7576	gain
chr14	66957260	66957261	+	4.17664e-08	0.00053415	45.7478	gain
chr18	65880320	65880321	+	1.99004e-07	0.00166499	45.6999	gain
chr8	48205504	48205505	+	3.21113e-06	0.0113	45.6845	gain
chr1	97941937	97941938	+	8.3553e-10	2.2264e-05	45.5873	gain
chr14	33821076	33821077	+	9.51224e-09	0.000166632	45.5749	gain
chr8	48205443	48205444	+	1.56777e-06	0.00706623	45.5382	gain
chr18	39083406	39083407	+	5.38141e-09	0.000105231	45.5305	gain
chr5	121828860	121828861	+	3.26401e-08	0.000443063	45.4887	gain
chr9	24774386	24774387	+	1.59792e-07	0.00142014	45.4577	gain
chr3	9098063	9098064	+	5.61228e-08	0.000665177	45.4545	gain
chr3	30515026	30515027	+	3.29096e-07	0.00240509	45.4365	gain
chr1	64278292	64278293	+	6.16724e-10	1.74799e-05	45.413	gain
chr7	19118334	19118335	+	1.76129e-06	0.00762734	45.3901	gain
chr5	64173699	64173700	+	1.44149e-07	0.00132501	45.3125	gain
chr9	63351437	63351438	+	3.05567e-08	0.00041778	45.2525	gain
chr18	66700451	66700452	+	3.58473e-05	0.0484484	45.2092	gain
chr2	172634955	172634956	+	4.12405e-07	0.0028475	45.194	gain
chr12	23800533	23800534	+	2.84497e-06	0.0104184	45.1872	gain
chr19	55992227	55992228	+	2.39013e-06	0.0093329	45.1757	gain
chr6	23273410	23273411	+	2.92358e-07	0.00221135	45.1536	gain
chr5	28461420	28461421	+	6.83435e-08	0.00077599	45.1282	gain
chr19	30632957	30632958	+	1.82656e-07	0.00156182	45.1271	gain
chr12	107980641	107980642	+	5.59222e-06	0.0160261	45.0563	gain
chr9	65518506	65518507	+	1.08782e-07	0.001086	45.0105	gain
chr11	118367363	118367364	+	3.05516e-08	0.00041778	44.9723	gain
chr18	65549894	65549895	+	1.51032e-06	0.00688942	44.9671	gain
chr17	26439210	26439211	+	8.52949e-07	0.00468078	44.9638	gain
chr18	68542738	68542739	+	2.32628e-10	8.05695e-06	44.8579	gain
chr13	10023774	10023775	+	5.70044e-08	0.000672991	44.855	gain
chr8	13641579	13641580	+	2.14275e-06	0.00864134	44.8485	gain
chr1	57801846	57801847	+	2.37551e-10	8.17133e-06	44.821	gain
chr19	32374564	32374565	+	1.4888e-10	5.53643e-06	44.813	gain
chr4	104065489	104065490	+	3.6084e-06	0.0121735	44.8066	gain
chr7	16885672	16885673	+	8.63988e-08	0.000927095	44.7802	gain
chr9	46328742	46328743	+	4.66823e-08	0.000580592	44.7368	gain
chr6	84391007	84391008	+	6.08064e-06	0.016868	44.7234	gain
chr13	115098194	115098195	+	1.06966e-07	0.00107724	44.7205	gain
chr12	22466537	22466538	+	1.62954e-06	0.0072409	44.6802	gain
chr8	41471906	41471907	+	1.76281e-05	0.0321956	44.6581	gain
chr17	26439121	26439122	+	7.86777e-07	0.00442843	44.6023	gain
chr18	67782984	67782985	+	2.42014e-07	0.00192685	44.5906	gain
chr14	72977165	72977166	+	3.45514e-09	7.41764e-05	44.5635	gain
chr11	116223079	116223080	+	2.03591e-06	0.00835294	44.5578	gain
chr11	119213423	119213424	+	2.46426e-08	0.000356569	44.5323	gain
chr18	41453843	41453844	+	2.32129e-07	0.00187278	44.5261	gain
chr10	42522133	42522134	+	5.33962e-08	0.000640014	44.4963	gain
chr3	138186474	138186475	+	4.59493e-07	0.0030829	44.4872	gain
chr4	119100526	119100527	+	8.89704e-10	2.34189e-05	44.4444	gain
chr11	86920660	86920661	+	2.68391e-06	0.0100424	44.4444	gain
chr5	67494078	67494079	+	1.47265e-05	0.0290485	44.4231	gain
chr5	81085341	81085342	+	1.70567e-06	0.00745785	44.419	gain
chr18	64098934	64098935	+	5.69993e-08	0.000672991	44.4032	gain
chr12	85356678	85356679	+	2.49051e-06	0.00957675	44.3656	gain
chr18	65877728	65877729	+	1.71589e-09	4.14864e-05	44.3583	gain
chr2	73281014	73281015	+	7.39312e-08	0.000822165	44.3238	gain
chr18	80020844	80020845	+	2.77625e-06	0.0102586	44.3077	gain
chr2	109676458	109676459	+	5.29349e-06	0.0154889	44.27	gain
chr2	158156390	158156391	+	5.53326e-09	0.000107368	44.2442	gain
chr12	76405688	76405689	+	1.12134e-07	0.00110422	44.2418	gain
chr5	64802850	64802851	+	1.3584e-06	0.00636327	44.2396	gain
chr14	118235074	118235075	+	4.11453e-07	0.00284748	44.2308	gain
chr5	74709443	74709444	+	2.09671e-08	0.000312961	44.21	gain
chr5	80992396	80992397	+	3.25083e-10	1.06498e-05	44.1961	gain
chr12	56519906	56519907	+	1.04947e-07	0.00106247	44.1935	gain
chr9	40392266	40392267	+	2.45059e-05	0.0389521	44.186	gain
chr9	20745162	20745163	+	1.24397e-05	0.0262874	44.1818	gain
chr1	157645785	157645786	+	1.20166e-11	6.35922e-07	44.1639	gain
chr8	87369695	87369696	+	1.28212e-06	0.00611956	44.115	gain
chr17	86866142	86866143	+	1.17816e-08	0.000196818	44.0586	gain
chr4	89291442	89291443	+	5.11543e-06	0.0151454	44.0404	gain
chr3	137551685	137551686	+	4.24005e-08	0.000538825	44.0101	gain
chr5	64802787	64802788	+	6.2854e-08	0.000726191	43.9985	gain
chr5	28461699	28461700	+	6.92899e-06	0.0183857	43.9766	gain
chr18	66757872	66757873	+	9.62622e-09	0.000168045	43.9043	gain
chr1	101052982	101052983	+	3.05438e-07	0.00227953	43.8158	gain
chr19	14940401	14940402	+	9.33691e-08	0.000977291	43.7558	gain
chr10	24650698	24650699	+	1.0419e-05	0.0236317	43.75	gain
chr19	26672052	26672053	+	2.30721e-06	0.0091104	43.7427	gain
chr12	22745233	22745234	+	7.2153e-07	0.00416197	43.711	gain
chr11	5318411	5318412	+	3.62053e-05	0.0486743	43.6842	gain
chr11	118392303	118392304	+	3.13705e-08	0.000427748	43.6594	gain
chr6	137748107	137748108	+	1.74529e-08	0.000271206	43.6517	gain
chr13	15492956	15492957	+	5.23385e-08	0.000632207	43.6318	gain
chr13	65258166	65258167	+	3.11093e-07	0.00230269	43.631	gain
chr17	37518942	37518943	+	4.67928e-11	2.07689e-06	43.6111	gain
chr10	50903505	50903506	+	9.01013e-06	0.0215947	43.5714	gain
chr5	73316067	73316068	+	2.25139e-07	0.00182906	43.5606	gain
chr13	23765118	23765119	+	4.10913e-06	0.013187	43.4974	gain
chr2	172731227	172731228	+	3.46042e-06	0.0118521	43.4955	gain
chr9	123930860	123930861	+	3.47067e-10	1.11527e-05	43.4786	gain
chr7	3314231	3314232	+	2.179e-05	0.0364738	43.4783	gain
chr5	129287627	129287628	+	8.09215e-09	0.000146153	43.4691	gain
chr6	31240277	31240278	+	8.66649e-08	0.000927095	43.4608	gain
chr1	72736230	72736231	+	1.98058e-06	0.00817597	43.4485	gain
chr13	114651677	114651678	+	2.06386e-09	4.7763e-05	43.4442	gain
chr3	121507845	121507846	+	2.902e-08	0.000402589	43.3959	gain
chr17	26439082	26439083	+	8.47825e-07	0.00466394	43.3957	gain
chr18	65231499	65231500	+	7.63985e-10	2.07224e-05	43.3894	gain
chr13	51043423	51043424	+	1.9177e-06	0.00801789	43.3862	gain
chr1	13125824	13125825	+	2.4919e-06	0.00957675	43.3458	gain
chr9	61510132	61510133	+	9.12216e-08	0.000961463	43.311	gain
chr18	64664251	64664252	+	2.13212e-06	0.00861454	43.2749	gain
chr6	99930510	99930511	+	7.36281e-06	0.0190884	43.2729	gain
chr10	78956501	78956502	+	1.77443e-08	0.000274887	43.2486	gain
chr18	66632419	66632420	+	7.90646e-10	2.13309e-05	43.2432	gain
chr16	49355830	49355831	+	1.27296e-06	0.00608398	43.2418	gain
chr5	66790382	66790383	+	1.40673e-09	3.50184e-05	43.2331	gain
chr11	118094710	118094711	+	3.54594e-08	0.000470778	43.1797	gain
chr17	36947548	36947549	+	2.16377e-06	0.00869955	43.1624	gain
chr7	143154763	143154764	+	5.1695e-07	0.00331813	43.1382	gain
chr9	85968046	85968047	+	7.58737e-07	0.00431674	43.1293	gain
chr8	88314156	88314157	+	8.92035e-07	0.00481574	43.1078	gain
chr14	71047836	71047837	+	1.6107e-07	0.00142647	43.0411	gain
chr19	43920982	43920983	+	1.98458e-05	0.0345929	43.0346	gain
chr5	74414209	74414210	+	4.09365e-09	8.52248e-05	42.9993	gain
chr7	40743148	40743149	+	6.01075e-07	0.00368156	42.9894	gain
chr13	60022708	60022709	+	3.43305e-05	0.0471848	42.9675	gain
chr11	118521794	118521795	+	1.39216e-07	0.00130066	42.9654	gain
chr5	4756449	4756450	+	1.9212e-07	0.00162537	42.959	gain
chr18	39382762	39382763	+	1.10585e-07	0.00109671	42.9577	gain
chr5	57721840	57721841	+	1.15803e-06	0.00571036	42.9078	gain
chr16	23611189	23611190	+	1.31814e-07	0.00124767	42.8948	gain
chr8	56426939	56426940	+	9.774e-08	0.00100771	42.8732	gain
chr3	136145179	136145180	+	5.3636e-07	0.00341175	42.873	gain
chr4	85515863	85515864	+	2.25694e-07	0.00183258	42.8571	gain
chr12	23634607	23634608	+	3.95862e-06	0.0128987	42.8571	gain
chr18	69124354	69124355	+	3.7411e-08	0.000490237	42.8391	gain
chr17	41795923	41795924	+	3.38921e-09	7.29679e-05	42.8205	gain
chr6	115961547	115961548	+	1.10648e-07	0.00109671	42.8172	gain
chr14	73151762	73151763	+	6.06623e-09	0.000115199	42.8048	gain
chr5	4812570	4812571	+	9.85524e-07	0.00512473	42.7664	gain
chr8	80056775	80056776	+	1.63808e-07	0.0014448	42.7632	gain
chr12	17414944	17414945	+	5.21855e-08	0.000631872	42.7594	gain
chr6	137520188	137520189	+	1.76458e-08	0.00027364	42.7564	gain
chr19	23091881	23091882	+	1.09659e-07	0.00109048	42.7245	gain
chr3	65278798	65278799	+	2.67427e-09	5.97868e-05	42.7035	gain
chr11	118516783	118516784	+	1.83069e-06	0.00781384	42.6792	gain
chr17	23857920	23857921	+	5.33616e-08	0.000640014	42.6486	gain
chr2	69049277	69049278	+	5.99256e-07	0.00367462	42.6471	gain
chr3	130549233	130549234	+	1.87007e-07	0.00159011	42.6267	gain
chr8	127722352	127722353	+	1.95346e-07	0.00164347	42.6252	gain
chr18	63335603	63335604	+	1.40775e-07	0.00131037	42.623	gain
chr10	93809312	93809313	+	1.25116e-06	0.00602884	42.623	gain
chr11	117550183	117550184	+	8.23978e-06	0.0204243	42.6087	gain
chr3	35405399	35405400	+	2.18324e-06	0.00875567	42.5926	gain
chr7	46618538	46618539	+	3.43323e-07	0.00248864	42.5885	gain
chr15	76034963	76034964	+	6.98755e-06	0.0184505	42.5824	gain
chr6	115803425	115803426	+	3.59177e-07	0.00256668	42.5427	gain
chr14	71543092	71543093	+	1.83346e-09	4.34951e-05	42.484	gain
chr1	88205613	88205614	+	1.33528e-05	0.027418	42.4745	gain
chr4	138268035	138268036	+	1.26319e-05	0.0265226	42.4533	gain
chr16	18582679	18582680	+	1.81768e-06	0.00777808	42.4516	gain
chr18	66521725	66521726	+	7.09062e-08	0.00079672	42.4359	gain
chr2	180642355	180642356	+	3.11122e-07	0.00230269	42.4038	gain
chr12	23634637	23634638	+	5.68786e-06	0.016194	42.3701	gain
chr12	107246235	107246236	+	1.18481e-06	0.00580714	42.3666	gain
chr10	120624523	120624524	+	3.18465e-05	0.0453136	42.3585	gain
chr12	56688641	56688642	+	1.36519e-05	0.0277877	42.3529	gain
chr7	19118330	19118331	+	1.02429e-06	0.00526235	42.3368	gain
chr11	60508479	60508480	+	5.16501e-06	0.0152448	42.3333	gain
chr9	30766394	30766395	+	2.12636e-06	0.00859816	42.3181	gain
chr14	54709586	54709587	+	1.04421e-06	0.00531715	42.3077	gain
chr12	43868638	43868639	+	2.02692e-08	0.000305557	42.3034	gain
chr5	64173692	64173693	+	2.75319e-07	0.00211309	42.3016	gain
chr10	123750056	123750057	+	1.18064e-06	0.0057923	42.2776	gain
chr17	3414617	3414618	+	5.5971e-06	0.0160309	42.2727	gain
chr14	74998187	74998188	+	2.46159e-05	0.0390264	42.265	gain
chr11	115849371	115849372	+	7.59254e-10	2.0631e-05	42.2535	gain
chr11	8237857	8237858	+	5.98138e-07	0.00367062	42.252	gain
chr14	53499716	53499717	+	6.00281e-07	0.0036783	42.2283	gain
chr14	48626557	48626558	+	2.3523e-07	0.00189174	42.1884	gain
chr19	30633036	30633037	+	4.48641e-07	0.00302732	42.1789	gain
chr17	36190309	36190310	+	5.40408e-09	0.000105388	42.1191	gain
chr14	69695504	69695505	+	1.07432e-05	0.0241043	42.0885	gain
chr10	85446139	85446140	+	1.84174e-06	0.00784325	42.0875	gain
chr18	62206477	62206478	+	1.21551e-06	0.00591926	42.0861	gain
chr8	105270858	105270859	+	7.49965e-07	0.00428174	42.0607	gain
chr13	31335196	31335197	+	1.3739e-06	0.00640808	42.0455	gain
chr7	107210099	107210100	+	3.43186e-05	0.0471815	42.0444	gain
chr7	18402703	18402704	+	1.70742e-05	0.0316647	42.029	gain
chr15	31337498	31337499	+	1.90931e-06	0.00799978	42.0219	gain
chr6	58859793	58859794	+	1.4265e-07	0.00131719	42.0044	gain
chr13	119618857	119618858	+	2.45243e-07	0.00194744	41.9935	gain
chr14	102824949	102824950	+	2.2191e-05	0.0368922	41.9287	gain
chr11	100958709	100958710	+	2.72948e-05	0.0413238	41.9255	gain
chr8	7947289	7947290	+	1.08663e-07	0.001086	41.9221	gain
chr18	62811507	62811508	+	1.5745e-06	0.00708607	41.9118	gain
chr1	88205474	88205475	+	2.13408e-05	0.0360408	41.9109	gain
chr16	17278475	17278476	+	2.68062e-05	0.0408907	41.9019	gain
chr11	114315345	114315346	+	1.29886e-07	0.00123406	41.8899	gain
chr16	18582091	18582092	+	8.28365e-06	0.0205096	41.8736	gain
chr11	44209257	44209258	+	3.45856e-11	1.60925e-06	41.8689	gain
chr14	48458565	48458566	+	1.966e-06	0.00814335	41.8511	gain
chr11	102437762	102437763	+	9.14245e-07	0.00489296	41.8367	gain
chr4	89289275	89289276	+	1.50844e-06	0.00688289	41.8311	gain
chr14	121648222	121648223	+	2.0754e-06	0.00845992	41.8301	gain
chr18	73978964	73978965	+	1.2509e-05	0.0263576	41.8263	gain
chr17	41978326	41978327	+	3.14342e-12	1.92617e-07	41.791	gain
chr11	117160577	117160578	+	3.20642e-09	6.96269e-05	41.7808	gain
chr10	43961538	43961539	+	3.29674e-05	0.0462051	41.7669	gain
chr11	24073437	24073438	+	1.57865e-06	0.00709629	41.7611	gain
chr11	72303151	72303152	+	5.38917e-06	0.0156587	41.7582	gain
chr10	56485326	56485327	+	2.91964e-08	0.000403556	41.7119	gain
chr14	74140229	74140230	+	1.90722e-06	0.00799395	41.708	gain
chr12	49385579	49385580	+	3.50115e-06	0.0119431	41.6739	gain
chr10	31525435	31525436	+	4.85223e-06	0.014619	41.6667	gain
chr8	77513338	77513339	+	3.53271e-06	0.0120127	41.644	gain
chr5	73047187	73047188	+	1.51751e-05	0.0296015	41.6327	gain
chr14	119185660	119185661	+	2.24189e-05	0.0371201	41.627	gain
chr5	74410926	74410927	+	4.85037e-08	0.000597145	41.6226	gain
chr18	65791277	65791278	+	4.47749e-06	0.0139097	41.6209	gain
chr14	50428516	50428517	+	1.8332e-06	0.00782015	41.5761	gain
chr9	97125002	97125003	+	6.67745e-06	0.0179066	41.5417	gain
chr7	142969782	142969783	+	2.35703e-06	0.0092468	41.5314	gain
chr3	10154838	10154839	+	7.53405e-08	0.00083355	41.5158	gain
chr17	26439179	26439180	+	2.51376e-06	0.00962468	41.4839	gain
chr3	127260376	127260377	+	6.16902e-06	0.0170331	41.4815	gain
chr5	67452893	67452894	+	9.32744e-08	0.000976975	41.479	gain
chr5	32084778	32084779	+	1.6589e-06	0.00731669	41.4657	gain
chr8	121119236	121119237	+	2.71179e-06	0.010104	41.4483	gain
chr12	8519567	8519568	+	3.16263e-07	0.00233157	41.4421	gain
chr5	20722729	20722730	+	3.09729e-07	0.00230021	41.4286	gain
chr14	72432897	72432898	+	7.26965e-07	0.0041788	41.4286	gain
chr1	157645749	157645750	+	2.26557e-07	0.00183663	41.4124	gain
chr5	28401369	28401370	+	6.80167e-10	1.88794e-05	41.4113	gain
chr3	139079036	139079037	+	6.95476e-09	0.000128839	41.3887	gain
chr9	68051733	68051734	+	5.81542e-10	1.67016e-05	41.3805	gain
chr3	139564393	139564394	+	3.58117e-06	0.0121095	41.3632	gain
chr9	48816325	48816326	+	2.08068e-07	0.00172368	41.3455	gain
chr3	85319798	85319799	+	3.09898e-09	6.75846e-05	41.343	gain
chr4	128717419	128717420	+	2.70025e-06	0.0100786	41.3333	gain
chr8	91997184	91997185	+	2.15104e-05	0.0362107	41.2994	gain
chr2	172352879	172352880	+	2.38014e-05	0.0383296	41.2972	gain
chr8	26358748	26358749	+	2.37977e-07	0.00190512	41.2583	gain
chr4	131507095	131507096	+	1.91458e-05	0.0338629	41.232	gain
chr12	73545451	73545452	+	1.77282e-09	4.25906e-05	41.2037	gain
chr5	144898029	144898030	+	1.31764e-05	0.0271848	41.1959	gain
chr12	19176103	19176104	+	3.22698e-06	0.0113299	41.1828	gain
chr19	28300167	28300168	+	2.58839e-06	0.00981229	41.1794	gain
chr3	18136020	18136021	+	7.02482e-06	0.018523	41.1765	gain
chr12	22745202	22745203	+	7.50939e-06	0.0192998	41.1642	gain
chr15	31337514	31337515	+	2.78864e-06	0.0102918	41.1538	gain
chr10	42219533	42219534	+	2.97054e-05	0.0435129	41.1364	gain
chr3	24543205	24543206	+	1.32676e-05	0.0272911	41.1321	gain
chr7	126963359	126963360	+	2.75793e-05	0.0415673	41.1111	gain
chr5	105813446	105813447	+	4.16619e-06	0.0133252	41.1028	gain
chr18	66432786	66432787	+	1.47994e-07	0.00135016	41.0959	gain
chr9	66600853	66600854	+	2.66015e-06	0.00999024	41.092	gain
chr2	27896836	27896837	+	7.94606e-06	0.0199776	41.086	gain
chr13	69251067	69251068	+	2.54866e-05	0.0397552	41.0859	gain
chr3	9449416	9449417	+	3.43466e-05	0.0471985	41.0585	gain
chr13	41324477	41324478	+	4.08941e-07	0.00283193	41.0569	gain
chr5	75581251	75581252	+	3.21278e-06	0.0113032	41.0519	gain
chr16	18582690	18582691	+	4.43089e-06	0.013832	41.046	gain
chr5	74038278	74038279	+	9.46763e-08	0.000986878	41.0347	gain
chr13	69544398	69544399	+	1.5199e-05	0.0296237	41.0345	gain
chr6	31240175	31240176	+	9.75784e-07	0.00509909	41.0293	gain
chr14	38021082	38021083	+	2.80541e-05	0.0420234	41.0256	gain
chr2	131561115	131561116	+	3.15351e-06	0.0111673	41.014	gain
chr5	70052808	70052809	+	2.95098e-06	0.0106749	40.99	gain
chr5	89217375	89217376	+	8.17494e-08	0.000890141	40.9815	gain
chr4	41499147	41499148	+	1.68573e-07	0.00147458	40.9524	gain
chr9	54740606	54740607	+	1.0203e-05	0.0233411	40.952	gain
chr5	36123301	36123302	+	1.44608e-07	0.00132808	40.9494	gain
chr17	26439222	26439223	+	7.39251e-06	0.0191195	40.9314	gain
chr18	39083452	39083453	+	1.5764e-07	0.00140704	40.9091	gain
chr7	92431014	92431015	+	1.79072e-06	0.00771066	40.9091	gain
chr10	33216320	33216321	+	4.77676e-06	0.0144972	40.8718	gain
chr14	61745503	61745504	+	1.64117e-05	0.0309411	40.8545	gain
chr5	31940996	31940997	+	2.82953e-07	0.00215964	40.8539	gain
chr8	125670244	125670245	+	1.91673e-05	0.0338667	40.8511	gain
chr18	74893434	74893435	+	2.13743e-05	0.0360732	40.8497	gain
chr5	91753747	91753748	+	1.71772e-05	0.0317521	40.8432	gain
chr6	97559574	97559575	+	1.09845e-05	0.0244202	40.8356	gain
chr9	123932669	123932670	+	2.4955e-09	5.61218e-05	40.8059	gain
chr3	71380058	71380059	+	1.88624e-05	0.0336025	40.7924	gain
chr14	121572562	121572563	+	6.12085e-09	0.000116091	40.7895	gain
chr1	128645671	128645672	+	1.13548e-08	0.000191166	40.7895	gain
chr3	66970720	66970721	+	7.14524e-06	0.0187213	40.7441	gain
chr3	130711980	130711981	+	9.57458e-06	0.0224081	40.7407	gain
chr4	55672718	55672719	+	1.37821e-05	0.0279543	40.7407	gain
chr14	46244342	46244343	+	5.25874e-08	0.000634202	40.7324	gain
chr18	39083383	39083384	+	3.79754e-06	0.0125852	40.7275	gain
chr13	41324491	41324492	+	2.08837e-08	0.00031264	40.7246	gain
chr14	71778695	71778696	+	4.62871e-06	0.0142218	40.7049	gain
chr5	64802807	64802808	+	2.71098e-07	0.00209366	40.6965	gain
chr16	18582652	18582653	+	1.58953e-05	0.0303953	40.6956	gain
chr14	62829995	62829996	+	3.21382e-09	6.96877e-05	40.6935	gain
chr12	99353277	99353278	+	2.66907e-06	0.0100092	40.6855	gain
chr4	41499342	41499343	+	6.78493e-07	0.00399609	40.676	gain
chr8	56287569	56287570	+	1.26316e-06	0.00606381	40.6559	gain
chr18	60669364	60669365	+	2.48928e-06	0.00957456	40.653	gain
chr9	21944417	21944418	+	7.36237e-06	0.0190884	40.6518	gain
chr12	20312467	20312468	+	1.44664e-05	0.0287603	40.6454	gain
chr18	69244000	69244001	+	2.74194e-06	0.0101691	40.6434	gain
chr10	80131770	80131771	+	2.20673e-05	0.036739	40.6349	gain
chr5	67359327	67359328	+	1.70158e-06	0.00744977	40.6265	gain
chr13	97910246	97910247	+	5.22652e-07	0.00334339	40.6112	gain
chr19	47354175	47354176	+	3.97693e-06	0.0129361	40.6023	gain
chr3	36467969	36467970	+	3.51367e-07	0.00252998	40.5967	gain
chr15	96641092	96641093	+	3.32677e-05	0.0464497	40.5747	gain
chr13	97910229	97910230	+	3.16003e-06	0.011184	40.5614	gain
chr5	35749582	35749583	+	2.59448e-06	0.00982685	40.5585	gain
chr12	76318708	76318709	+	4.66099e-07	0.00311183	40.5562	gain
chr11	63455471	63455472	+	1.03377e-05	0.0235178	40.5492	gain
chr4	124611973	124611974	+	1.38688e-06	0.00645474	40.5303	gain
chr18	68953796	68953797	+	2.81685e-06	0.010348	40.4906	gain
chr16	86261779	86261780	+	2.99114e-05	0.0436232	40.4545	gain
chr17	36947463	36947464	+	1.94909e-06	0.00810215	40.4503	gain
chr18	39209223	39209224	+	4.44409e-06	0.0138484	40.4412	gain
chr3	146696472	146696473	+	4.64326e-06	0.0142434	40.4372	gain
chr9	102423474	102423475	+	3.50679e-05	0.0477861	40.4255	gain
chr19	3903720	3903721	+	3.25515e-05	0.0458088	40.4167	gain
chr8	121127526	121127527	+	2.31417e-06	0.00912597	40.4147	gain
chr19	30621107	30621108	+	1.81748e-07	0.00155853	40.4092	gain
chr18	38789220	38789221	+	1.58812e-07	0.00141391	40.4007	gain
chr11	118260487	118260488	+	3.31533e-06	0.0115193	40.3904	gain
chr18	62969011	62969012	+	6.44841e-06	0.0174701	40.3773	gain
chr5	66403514	66403515	+	1.00235e-06	0.00517975	40.3704	gain
chr18	31732683	31732684	+	1.70265e-06	0.00745091	40.3493	gain
chr1	133886916	133886917	+	2.72569e-06	0.0101286	40.3419	gain
chr5	64802766	64802767	+	3.37464e-05	0.0467899	40.3388	gain
chr5	31629140	31629141	+	9.90894e-08	0.00101746	40.3257	gain
chr17	73567964	73567965	+	2.91658e-06	0.010596	40.3226	gain
chr8	65253940	65253941	+	1.14704e-05	0.0250365	40.3171	gain
chr16	76520087	76520088	+	6.39033e-07	0.0038335	40.3143	gain
chr11	118441147	118441148	+	3.9261e-07	0.00274469	40.2904	gain
chr5	144314860	144314861	+	8.97424e-06	0.0215633	40.2886	gain
chr6	98590465	98590466	+	1.29328e-05	0.0268992	40.2773	gain
chr13	39852260	39852261	+	4.95859e-07	0.00323629	40.2457	gain
chr12	105968064	105968065	+	2.03934e-06	0.00835915	40.2273	gain
chr2	30642091	30642092	+	1.75228e-06	0.00760085	40.2262	gain
chr8	79936060	79936061	+	2.42873e-05	0.0388038	40.2084	gain
chr14	33736425	33736426	+	1.08397e-07	0.00108578	40.2032	gain
chr1	89687795	89687796	+	9.36315e-07	0.00496543	40.1976	gain
chr3	30515036	30515037	+	1.38087e-06	0.00643663	40.1961	gain
chr13	112768678	112768679	+	3.42686e-06	0.0117662	40.1857	gain
chr18	38709700	38709701	+	4.46893e-06	0.0138916	40.1852	gain
chr9	23694482	23694483	+	2.96894e-07	0.00223318	40.1786	gain
chr3	63628741	63628742	+	2.70194e-07	0.00208965	40.1515	gain
chr6	143515441	143515442	+	2.12119e-06	0.00858876	40.1515	gain
chr16	21746269	21746270	+	7.44448e-06	0.0191932	40.15	gain
chr6	23253181	23253182	+	8.35377e-07	0.00462456	40.1468	gain
chr1	97934783	97934784	+	2.64744e-08	0.000376595	40.1408	gain
chr10	92447298	92447299	+	2.50424e-06	0.00960551	40.1263	gain
chr8	48205417	48205418	+	2.74128e-07	0.00210716	40.1136	gain
chr9	64796948	64796949	+	1.83693e-08	0.00028197	40.1075	gain
chr9	66783138	66783139	+	1.53891e-06	0.00696734	40.1044	gain
chr16	52329119	52329120	+	1.21182e-05	0.0258555	40.1042	gain
chr14	74195139	74195140	+	9.63225e-07	0.00506027	40.0894	gain
chr17	49439471	49439472	+	1.08412e-05	0.0242226	40.0877	gain
chr8	121119285	121119286	+	5.57472e-06	0.0159891	40.0833	gain
chr4	153326972	153326973	+	4.69726e-06	0.0143479	40.0646	gain
chr5	112758758	112758759	+	4.90693e-07	0.00322202	40	gain
chr7	118490961	118490962	+	1.32018e-06	0.0062461	40	gain
chr1	154205173	154205174	+	2.78931e-06	0.0102918	40	gain
chr10	50903503	50903504	+	5.48005e-06	0.0158195	40	gain
chr19	14615013	14615014	+	8.30708e-06	0.0205575	40	gain
chr6	48096688	48096689	+	3.54007e-06	0.012031	39.9698	gain
chr1	36793071	36793072	+	3.61634e-05	0.04867	39.9621	gain
chr1	172895507	172895508	+	1.82011e-06	0.00778624	39.9493	gain
chr1	124546383	124546384	+	3.61715e-06	0.0121916	39.9306	gain
chr3	68572480	68572481	+	1.50863e-05	0.029493	39.9123	gain
chr4	6921612	6921613	+	9.3327e-06	0.0220707	39.9085	gain
chr18	37722099	37722100	+	9.0144e-07	0.00484584	39.8842	gain
chr9	64989660	64989661	+	1.32291e-07	0.00125141	39.8826	gain
chr8	121124544	121124545	+	5.91659e-06	0.0165801	39.8824	gain
chr13	41324455	41324456	+	1.25731e-07	0.00120289	39.8732	gain
chr11	68922501	68922502	+	1.34716e-05	0.0275684	39.8693	gain
chr3	136141896	136141897	+	1.47787e-07	0.0013499	39.8511	gain
chr15	38282733	38282734	+	1.1082e-05	0.0245397	39.8485	gain
chr4	41499337	41499338	+	4.50768e-07	0.00303876	39.8317	gain
chr1	143654887	143654888	+	8.46707e-07	0.00466054	39.8305	gain
chr18	65164218	65164219	+	8.86059e-09	0.00015685	39.8268	gain
chr17	36739676	36739677	+	3.0048e-07	0.00224696	39.8077	gain
chr5	67217103	67217104	+	1.50152e-06	0.00685547	39.801	gain
chr1	127947294	127947295	+	2.86711e-06	0.0104817	39.7978	gain
chr13	51043168	51043169	+	1.21213e-06	0.00590468	39.7968	gain
chr5	66495187	66495188	+	4.39267e-06	0.0137534	39.7959	gain
chr4	125517262	125517263	+	1.31159e-05	0.027136	39.7859	gain
chr2	13835509	13835510	+	1.39754e-06	0.00649152	39.7762	gain
chr4	85515895	85515896	+	2.66491e-07	0.00206841	39.7568	gain
chr11	114008113	114008114	+	9.17326e-08	0.000965503	39.7436	gain
chr19	30644017	30644018	+	9.17326e-08	0.000965503	39.7436	gain
chr14	64196604	64196605	+	1.82586e-07	0.00156182	39.7436	gain
chr14	48124264	48124265	+	6.17707e-06	0.017041	39.7279	gain
chr18	63438674	63438675	+	1.3412e-07	0.00126476	39.7059	gain
chr19	30619754	30619755	+	4.07216e-07	0.00282462	39.7022	gain
chr15	80708360	80708361	+	1.70164e-07	0.00148272	39.6906	gain
chr1	173332725	173332726	+	4.50219e-08	0.000565022	39.6825	gain
chr13	55997481	55997482	+	5.4532e-07	0.00344904	39.6739	gain
chr3	85319758	85319759	+	2.38298e-07	0.00190629	39.6646	gain
chr1	184882832	184882833	+	3.32418e-06	0.0115368	39.6581	gain
chr11	118074209	118074210	+	8.19469e-06	0.0203492	39.6556	gain
chr18	67164221	67164222	+	1.25763e-05	0.0264479	39.6552	gain
chr14	51819195	51819196	+	6.4828e-06	0.0175275	39.6296	gain
chr12	19288883	19288884	+	6.19873e-06	0.0170673	39.6104	gain
chr3	84080527	84080528	+	9.76495e-06	0.0227027	39.6104	gain
chr5	73684959	73684960	+	5.17153e-06	0.0152518	39.599	gain
chr18	65211196	65211197	+	2.5347e-05	0.0395987	39.5896	gain
chr9	119146114	119146115	+	1.32486e-05	0.0272578	39.5833	gain
chr17	86669622	86669623	+	1.36031e-05	0.0277176	39.5833	gain
chr3	60578705	60578706	+	2.47005e-06	0.00952722	39.5781	gain
chr14	71062661	71062662	+	1.05101e-06	0.00532909	39.5753	gain
chr13	99931936	99931937	+	6.84184e-08	0.000776258	39.5745	gain
chr14	33044768	33044769	+	1.1296e-07	0.00111018	39.5722	gain
chr5	121828620	121828621	+	2.14102e-05	0.036102	39.5578	gain
chr14	79159323	79159324	+	6.05031e-08	0.000703865	39.5506	gain
chr14	118311924	118311925	+	1.42301e-07	0.00131568	39.547	gain
chr9	87728370	87728371	+	8.50381e-07	0.00467007	39.5468	gain
chr6	118296699	118296700	+	9.93832e-08	0.00101979	39.5447	gain
chr9	39724362	39724363	+	4.9507e-10	1.46634e-05	39.5395	gain
chr5	28677606	28677607	+	1.29612e-05	0.0269392	39.5229	gain
chr1	44589107	44589108	+	2.78512e-07	0.00213399	39.4906	gain
chr17	40857336	40857337	+	5.30796e-10	1.55391e-05	39.4872	gain
chr16	18582369	18582370	+	4.2883e-06	0.0135641	39.4737	gain
chr17	36117036	36117037	+	5.71447e-09	0.000110216	39.467	gain
chr7	72737869	72737870	+	5.59617e-06	0.0160309	39.4657	gain
chr1	177470614	177470615	+	3.58234e-07	0.00256236	39.4388	gain
chr2	61816032	61816033	+	4.93572e-06	0.0147927	39.4332	gain
chr13	52914732	52914733	+	1.9243e-06	0.00804329	39.4282	gain
chr6	126039546	126039547	+	4.3939e-06	0.0137544	39.4228	gain
chr1	175225986	175225987	+	3.59302e-06	0.0121382	39.4203	gain
chr13	35739349	35739350	+	1.64875e-05	0.0310141	39.418	gain
chr8	86383613	86383614	+	2.60603e-05	0.0402085	39.4124	gain
chr3	122322640	122322641	+	1.04029e-06	0.00531684	39.4097	gain
chr3	66980315	66980316	+	6.75063e-07	0.00398488	39.4047	gain
chr8	80054945	80054946	+	1.63428e-05	0.0308535	39.4044	gain
chr10	34584498	34584499	+	3.17457e-06	0.011213	39.3789	gain
chr1	90335609	90335610	+	1.52372e-05	0.0296594	39.377	gain
chr1	35890785	35890786	+	1.58164e-06	0.0071034	39.3726	gain
chr9	65773941	65773942	+	9.4961e-09	0.000166616	39.367	gain
chr18	38026811	38026812	+	2.16624e-07	0.00177608	39.3639	gain
chr9	42680519	42680520	+	8.18487e-06	0.0203315	39.359	gain
chr7	24393341	24393342	+	3.08921e-05	0.0445296	39.3531	gain
chr14	74861404	74861405	+	7.82137e-08	0.000859682	39.3506	gain
chr18	68556154	68556155	+	1.12819e-06	0.00560767	39.3471	gain
chr17	27004677	27004678	+	4.08376e-07	0.00283134	39.3346	gain
chr3	129797795	129797796	+	4.54161e-06	0.0140311	39.3341	gain
chr14	70744605	70744606	+	2.24304e-06	0.00892217	39.305	gain
chr7	107210196	107210197	+	7.68983e-07	0.00436071	39.3043	gain
chr2	15037418	15037419	+	2.80436e-08	0.00039228	39.278	gain
chr14	81549711	81549712	+	6.44111e-07	0.00385479	39.2642	gain
chr19	59469106	59469107	+	5.14117e-06	0.0151949	39.2496	gain
chr11	117558315	117558316	+	8.32599e-06	0.0205975	39.2347	gain
chr5	113292232	113292233	+	2.47131e-06	0.00952722	39.2137	gain
chr19	25324395	25324396	+	3.71287e-06	0.0124024	39.2045	gain
chr18	66706087	66706088	+	1.91045e-07	0.00161898	39.1892	gain
chr18	66441320	66441321	+	2.85706e-07	0.00217407	39.1892	gain
chr14	71047276	71047277	+	2.87881e-05	0.0426326	39.1767	gain
chr5	69921728	69921729	+	1.62546e-06	0.00722942	39.1626	gain
chr14	72786538	72786539	+	3.86089e-07	0.00270535	39.1521	gain
chr18	68094116	68094117	+	9.68534e-07	0.00507849	39.1413	gain
chr14	122225294	122225295	+	9.09062e-06	0.0217198	39.1372	gain
chr4	146067922	146067923	+	2.64152e-08	0.000376106	39.1333	gain
chr19	23893123	23893124	+	3.50207e-08	0.00046659	39.1318	gain
chr18	66221059	66221060	+	7.71162e-06	0.0196097	39.1304	gain
chr10	84119575	84119576	+	1.52676e-06	0.00693655	39.127	gain
chr12	19288783	19288784	+	5.35841e-06	0.0155933	39.1228	gain
chr10	42891878	42891879	+	1.1875e-06	0.00581655	39.1125	gain
chr6	51108498	51108499	+	4.33213e-06	0.0136484	39.1067	gain
chr9	65278525	65278526	+	7.16637e-07	0.0041462	39.0909	gain
chr4	32320468	32320469	+	2.51699e-08	0.000363158	39.0821	gain
chr1	55363604	55363605	+	5.86342e-06	0.0165075	39.0765	gain
chr15	103039122	103039123	+	2.5789e-05	0.0400098	39.0762	gain
chr18	62839298	62839299	+	1.87117e-07	0.00159015	39.0609	gain
chr2	8917055	8917056	+	6.07209e-06	0.0168474	39.0609	gain
chr19	22248698	22248699	+	1.51596e-05	0.0295753	39.0599	gain
chr14	48270587	48270588	+	6.45724e-07	0.00386139	39.0458	gain
chr12	112089276	112089277	+	1.03515e-05	0.0235394	39.0352	gain
chr14	54412353	54412354	+	9.81798e-08	0.00101156	39.029	gain
chr3	89316585	89316586	+	5.57995e-10	1.62099e-05	39.0064	gain
chr5	28705769	28705770	+	8.84586e-07	0.00478499	38.9825	gain
chr6	136463472	136463473	+	7.67618e-06	0.0195459	38.9762	gain
chr14	72788577	72788578	+	3.40723e-07	0.00247334	38.9515	gain
chr19	23893108	23893109	+	6.03693e-06	0.0167929	38.9485	gain
chr1	53763921	53763922	+	3.66998e-07	0.00261024	38.9478	gain
chr7	16885108	16885109	+	2.22727e-05	0.0369752	38.9388	gain
chr10	53256500	53256501	+	4.6995e-06	0.0143519	38.9166	gain
chr2	75725796	75725797	+	1.37301e-06	0.00640605	38.8889	gain
chr14	92298960	92298961	+	3.47119e-05	0.047515	38.8889	gain
chr12	76406318	76406319	+	3.01692e-06	0.010846	38.8655	gain
chr11	117586884	117586885	+	5.13467e-07	0.00330948	38.848	gain
chr5	34000608	34000609	+	3.45426e-07	0.00250029	38.8468	gain
chr3	36467979	36467980	+	1.27716e-06	0.00609785	38.8463	gain
chr16	34771750	34771751	+	5.86129e-06	0.0165066	38.8385	gain
chr9	64802719	64802720	+	5.16065e-07	0.00331721	38.832	gain
chr11	102438047	102438048	+	2.62207e-05	0.0403361	38.825	gain
chr5	17491099	17491100	+	2.14818e-06	0.00865866	38.8242	gain
chr11	108140137	108140138	+	5.85745e-06	0.0165037	38.8158	gain
chr17	29762111	29762112	+	1.66527e-05	0.0311895	38.8116	gain
chr19	36768346	36768347	+	1.32206e-06	0.00625305	38.7955	gain
chr7	125872123	125872124	+	2.42754e-06	0.00942571	38.7826	gain
chr17	40645431	40645432	+	4.141e-08	0.000531144	38.7755	gain
chr7	16061702	16061703	+	1.64557e-05	0.0309777	38.7755	gain
chr16	17803298	17803299	+	3.89225e-06	0.0127851	38.7712	gain
chr11	118523087	118523088	+	7.26238e-06	0.0189263	38.7612	gain
chr2	101998274	101998275	+	4.14306e-07	0.00285677	38.7525	gain
chr13	97910239	97910240	+	1.01146e-06	0.0052159	38.7302	gain
chr11	111732320	111732321	+	3.69626e-05	0.0492796	38.7223	gain
chr16	42474876	42474877	+	7.60387e-07	0.00432006	38.7221	gain
chr13	7519624	7519625	+	2.92651e-08	0.000404137	38.7205	gain
chr5	66790342	66790343	+	3.40618e-08	0.000458471	38.7125	gain
chr7	78511561	78511562	+	2.76102e-06	0.0102298	38.7121	gain
chr6	115803433	115803434	+	4.55536e-06	0.0140592	38.7104	gain
chr14	118311716	118311717	+	8.71075e-07	0.00473941	38.7102	gain
chr14	35744574	35744575	+	2.7248e-06	0.0101286	38.7013	gain
chr5	66489816	66489817	+	1.80541e-05	0.0326952	38.6997	gain
chr5	35761277	35761278	+	8.60385e-07	0.00470452	38.6968	gain
chr9	107438606	107438607	+	3.6542e-05	0.0489531	38.6957	gain
chr14	48575206	48575207	+	3.64413e-06	0.0122531	38.6878	gain
chr17	41474634	41474635	+	1.60223e-08	0.000253928	38.6816	gain
chr19	58117855	58117856	+	4.8447e-06	0.0146038	38.6748	gain
chr9	66219430	66219431	+	5.32071e-07	0.00339218	38.6569	gain
chr2	180642188	180642189	+	7.38998e-06	0.0191162	38.6373	gain
chr16	23610637	23610638	+	7.46052e-08	0.000827349	38.6364	gain
chr13	119721520	119721521	+	3.79285e-05	0.0499345	38.6364	gain
chr3	131972028	131972029	+	3.49782e-06	0.0119396	38.6237	gain
chr12	76405816	76405817	+	2.73342e-07	0.00210539	38.6227	gain
chr13	59646437	59646438	+	8.21397e-06	0.020377	38.6207	gain
chr17	85440796	85440797	+	1.32037e-05	0.0272096	38.6144	gain
chr18	65316391	65316392	+	4.38174e-06	0.0137262	38.6123	gain
chr5	143253962	143253963	+	2.30083e-05	0.037578	38.6061	gain
chr8	121119271	121119272	+	3.79029e-05	0.0499277	38.6038	gain
chr9	66084710	66084711	+	6.96004e-07	0.00406098	38.5984	gain
chr17	42649037	42649038	+	3.47504e-08	0.000463397	38.5965	gain
chr11	93602033	93602034	+	1.342e-05	0.0275132	38.5965	gain
chr13	115766926	115766927	+	1.02369e-05	0.0233894	38.5759	gain
chr5	102681579	102681580	+	1.71087e-06	0.00747098	38.5484	gain
chr15	101053059	101053060	+	3.05241e-05	0.0442053	38.5417	gain
chr14	67872412	67872413	+	1.6132e-05	0.0306131	38.5406	gain
chr18	67982500	67982501	+	1.35454e-05	0.0276559	38.5116	gain
chr5	77451702	77451703	+	2.31552e-07	0.00187211	38.5101	gain
chr6	21851030	21851031	+	2.45396e-05	0.0389816	38.5088	gain
chr14	18308326	18308327	+	1.36205e-06	0.0063764	38.5087	gain
chr2	172634958	172634959	+	2.02214e-05	0.0349498	38.4977	gain
chr14	33821064	33821065	+	6.27157e-07	0.00378929	38.4961	gain
chr16	55555514	55555515	+	3.30844e-05	0.0462706	38.4953	gain
chr19	57173592	57173593	+	1.90965e-05	0.0338372	38.4921	gain
chr5	108982116	108982117	+	3.18441e-05	0.0453136	38.4809	gain
chr2	148296063	148296064	+	1.58276e-06	0.00710475	38.4789	gain
chr9	66616203	66616204	+	2.82845e-06	0.0103737	38.4762	gain
chr2	20694475	20694476	+	4.07323e-06	0.0131308	38.4677	gain
chr18	68542648	68542649	+	5.67854e-07	0.00354271	38.4675	gain
chr15	31396991	31396992	+	8.17392e-08	0.000890141	38.4615	gain
chr5	69839991	69839992	+	1.04936e-05	0.0237085	38.4615	gain
chr7	16885652	16885653	+	1.04936e-05	0.0237085	38.4615	gain
chr5	36020266	36020267	+	2.9055e-06	0.0105659	38.4599	gain
chr3	131193944	131193945	+	1.22845e-06	0.00596308	38.4434	gain
chr6	50378454	50378455	+	7.76372e-06	0.0196711	38.4425	gain
chr7	115688091	115688092	+	1.58015e-06	0.00710091	38.434	gain
chr13	28839280	28839281	+	8.55005e-06	0.020903	38.4145	gain
chr1	176445539	176445540	+	9.05404e-07	0.00485956	38.4144	gain
chr14	53847600	53847601	+	4.4992e-08	0.000565022	38.4143	gain
chr13	64902258	64902259	+	9.48785e-06	0.022281	38.4099	gain
chr5	74476482	74476483	+	1.11886e-06	0.00557216	38.4058	gain
chr14	50438691	50438692	+	2.11562e-07	0.00174457	38.4038	gain
chr14	64878775	64878776	+	1.7357e-07	0.00150632	38.4025	gain
chr7	35599921	35599922	+	1.85951e-05	0.0332863	38.3957	gain
chr11	36258907	36258908	+	1.46404e-06	0.00672085	38.3929	gain
chr2	102881233	102881234	+	2.80669e-06	0.0103257	38.3901	gain
chr3	55549766	55549767	+	7.15226e-06	0.0187307	38.3838	gain
chr4	125363038	125363039	+	1.89266e-05	0.03368	38.3791	gain
chr13	46634002	46634003	+	2.96209e-06	0.0107049	38.3784	gain
chr11	117188421	117188422	+	1.71031e-06	0.0074707	38.3553	gain
chr4	41498150	41498151	+	1.3712e-06	0.00640342	38.3529	gain
chr4	48944901	48944902	+	2.84344e-06	0.0104153	38.3516	gain
chr2	160562496	160562497	+	1.50823e-05	0.0294889	38.3475	gain
chr5	74372141	74372142	+	2.77226e-06	0.0102533	38.3459	gain
chr18	66713379	66713380	+	2.11431e-07	0.00174457	38.3454	gain
chr5	36134691	36134692	+	2.13015e-05	0.0360026	38.3402	gain
chr1	14427562	14427563	+	3.01306e-06	0.0108399	38.3344	gain
chr9	67999313	67999314	+	3.01306e-06	0.0108399	38.3344	gain
chr14	37043963	37043964	+	7.79423e-06	0.0197039	38.3294	gain
chr14	48963782	48963783	+	3.29885e-07	0.00240969	38.3263	gain
chr8	22685281	22685282	+	5.12248e-08	0.000624234	38.3207	gain
chr8	11178630	11178631	+	2.30529e-06	0.00910995	38.3152	gain
chr11	80292691	80292692	+	1.01277e-06	0.00522086	38.3133	gain
chr2	71169488	71169489	+	3.82795e-07	0.00268724	38.3101	gain
chr10	122828461	122828462	+	1.21821e-05	0.0259616	38.3085	gain
chr11	105307863	105307864	+	2.24121e-05	0.0371201	38.2967	gain
chr18	34250625	34250626	+	1.42867e-05	0.0285681	38.2964	gain
chr15	80439032	80439033	+	1.18036e-05	0.025427	38.2957	gain
chr5	32938078	32938079	+	7.9124e-06	0.0199228	38.2857	gain
chr3	79989522	79989523	+	7.70801e-06	0.0196071	38.2805	gain
chr13	110479128	110479129	+	2.87453e-05	0.0426051	38.2749	gain
chr11	87087044	87087045	+	2.72257e-05	0.0412644	38.2745	gain
chr5	148674027	148674028	+	9.81004e-06	0.0227812	38.273	gain
chr1	63751868	63751869	+	3.68977e-05	0.0492248	38.2653	gain
chr14	106422720	106422721	+	1.73308e-05	0.0318989	38.2632	gain
chr14	21984989	21984990	+	3.79864e-05	0.049974	38.2545	gain
chr7	4842230	4842231	+	2.2132e-05	0.0368172	38.2519	gain
chr17	26439252	26439253	+	1.6534e-05	0.0310709	38.2479	gain
chr14	48831654	48831655	+	6.21625e-07	0.00376488	38.2463	gain
chr14	33343764	33343765	+	5.52581e-06	0.0159092	38.245	gain
chr5	81851858	81851859	+	2.02701e-07	0.00169125	38.2449	gain
chr10	80019390	80019391	+	3.66581e-05	0.0490305	38.2445	gain
chr12	70696362	70696363	+	1.65862e-05	0.0311003	38.2353	gain
chr18	65399715	65399716	+	2.50973e-06	0.00961412	38.2334	gain
chr13	10114961	10114962	+	3.16843e-06	0.0111972	38.2308	gain
chr17	37279798	37279799	+	1.46137e-06	0.00671636	38.2261	gain
chr15	99697498	99697499	+	2.41421e-05	0.0386581	38.2254	gain
chr18	31939111	31939112	+	5.15643e-07	0.00331721	38.2114	gain
chr18	34063700	34063701	+	3.99291e-06	0.0129704	38.2051	gain
chr13	31503963	31503964	+	3.46594e-06	0.0118683	38.1984	gain
chr7	72873166	72873167	+	3.4859e-07	0.00251597	38.1962	gain
chr5	81136047	81136048	+	1.69804e-06	0.00743857	38.1895	gain
chr14	34249416	34249417	+	2.45677e-10	8.37472e-06	38.186	gain
chr1	120761096	120761097	+	2.36699e-06	0.00926905	38.1638	gain
chr14	73577476	73577477	+	1.38622e-06	0.00645364	38.1535	gain
chr18	66511233	66511234	+	6.63024e-07	0.00392606	38.1434	gain
chr10	121334221	121334222	+	2.37889e-07	0.00190512	38.1401	gain
chr12	19882139	19882140	+	3.58806e-05	0.0484668	38.1339	gain
chr5	31522063	31522064	+	1.86924e-06	0.00789231	38.1279	gain
chr14	62651068	62651069	+	4.23037e-06	0.0134597	38.1092	gain
chr3	138593040	138593041	+	3.3441e-07	0.00243569	38.1036	gain
chr18	65183193	65183194	+	5.1135e-08	0.000623642	38.1008	gain
chr9	123933055	123933056	+	6.94592e-11	2.91214e-06	38.0982	gain
chr12	110279889	110279890	+	1.4839e-07	0.00135112	38.0952	gain
chr6	23410154	23410155	+	3.88673e-06	0.0127773	38.0822	gain
chr5	100694246	100694247	+	1.11139e-06	0.00554969	38.0802	gain
chr9	68301262	68301263	+	1.69676e-07	0.00147931	38.0769	gain
chr18	31939099	31939100	+	1.719e-06	0.00749566	38.0759	gain
chr5	142277559	142277560	+	3.39045e-06	0.0116715	38.0719	gain
chr6	53581696	53581697	+	2.43421e-08	0.000352897	38.0661	gain
chr13	102550318	102550319	+	8.34169e-07	0.00461959	38.0637	gain
chr3	72302847	72302848	+	1.87164e-05	0.0334211	38.0602	gain
chr5	73206925	73206926	+	1.27089e-05	0.0265901	38.0597	gain
chr9	98484370	98484371	+	6.80109e-07	0.00400218	38.0486	gain
chr7	78530116	78530117	+	5.67392e-06	0.0161756	38.0448	gain
chr2	124843797	124843798	+	1.44219e-06	0.00664876	38.0255	gain
chr11	52460776	52460777	+	7.44332e-06	0.0191932	38.022	gain
chr10	108067861	108067862	+	4.859e-08	0.000597145	38.0216	gain
chr10	69641321	69641322	+	3.9005e-06	0.0127952	38.0208	gain
chr12	56519919	56519920	+	4.50089e-06	0.013948	38.0188	gain
chr15	102963835	102963836	+	4.47649e-06	0.0139094	38.0183	gain
chr15	12962459	12962460	+	5.2057e-06	0.0153227	38.0135	gain
chr19	29846885	29846886	+	2.71075e-06	0.010104	38.0126	gain
chr17	56878967	56878968	+	9.92434e-07	0.00514411	38.0056	gain
chr15	91075961	91075962	+	1.22639e-05	0.0260698	38.0048	gain
chr4	101362891	101362892	+	8.68664e-06	0.021117	38	gain
chr18	37725994	37725995	+	3.33467e-06	0.0115494	37.9945	gain
chr1	97941935	97941936	+	4.40977e-07	0.00298759	37.9898	gain
chr13	21934186	21934187	+	1.26421e-05	0.0265237	37.9825	gain
chr1	170753618	170753619	+	1.86492e-05	0.0333286	37.9798	gain
chr1	169853135	169853136	+	2.42371e-05	0.0387569	37.9597	gain
chr14	75572731	75572732	+	1.04549e-05	0.0236598	37.9455	gain
chr3	102656315	102656316	+	4.27038e-06	0.0135392	37.9442	gain
chr14	48558465	48558466	+	1.4023e-06	0.0065025	37.9365	gain
chr11	118135324	118135325	+	5.19943e-09	0.00010264	37.9279	gain
chr5	66589813	66589814	+	2.24276e-07	0.00182533	37.9073	gain
chr14	71304507	71304508	+	2.99104e-07	0.00223998	37.8912	gain
chr5	35808132	35808133	+	1.08482e-05	0.0242307	37.8846	gain
chr18	71986620	71986621	+	9.16003e-06	0.0218226	37.8788	gain
chr13	64349193	64349194	+	1.65398e-05	0.0310709	37.8788	gain
chr1	136047262	136047263	+	3.39734e-05	0.0469462	37.8656	gain
chr18	42395905	42395906	+	1.82739e-09	4.34191e-05	37.8605	gain
chr2	31267773	31267774	+	3.66196e-05	0.0490066	37.8571	gain
chr5	66573410	66573411	+	2.80005e-07	0.00214229	37.8378	gain
chr6	117866417	117866418	+	1.55596e-05	0.0300495	37.8326	gain
chr4	150000059	150000060	+	1.96012e-07	0.00164724	37.8311	gain
chr10	121334249	121334250	+	7.42875e-08	0.000825069	37.8247	gain
chr3	108629159	108629160	+	4.11524e-06	0.0132016	37.8205	gain
chr5	32882245	32882246	+	5.17891e-07	0.00332277	37.8151	gain
chr17	37941900	37941901	+	3.66221e-10	1.16202e-05	37.8146	gain
chr3	33380945	33380946	+	6.55395e-07	0.00389002	37.8049	gain
chr10	108298621	108298622	+	1.15632e-05	0.025134	37.798	gain
chr4	12512119	12512120	+	4.22103e-08	0.000537764	37.7931	gain
chr3	138186464	138186465	+	7.15254e-07	0.00414137	37.7913	gain
chr1	136674841	136674842	+	2.3307e-06	0.00917368	37.7893	gain
chr11	104053466	104053467	+	1.36148e-07	0.0012791	37.7819	gain
chr5	66405453	66405454	+	2.03011e-05	0.0350195	37.7804	gain
chr14	118234819	118234820	+	1.79028e-05	0.0325138	37.7778	gain
chr3	138330449	138330450	+	3.30278e-06	0.0114879	37.7688	gain
chr14	37039483	37039484	+	1.30987e-05	0.0271206	37.7564	gain
chr9	66768218	66768219	+	3.92552e-06	0.0128462	37.7551	gain
chr11	115917166	115917167	+	1.76081e-05	0.0321772	37.7551	gain
chr3	115783646	115783647	+	3.15066e-05	0.0450001	37.7551	gain
chr10	42205871	42205872	+	2.4335e-06	0.00943915	37.7489	gain
chr19	37823220	37823221	+	7.70377e-07	0.00436535	37.7358	gain
chr14	54939335	54939336	+	1.09538e-06	0.00550242	37.7273	gain
chr11	118276867	118276868	+	2.76284e-09	6.13141e-05	37.7249	gain
chr9	63266911	63266912	+	3.17936e-06	0.0112204	37.7193	gain
chr4	21687474	21687475	+	3.06132e-06	0.0109407	37.7174	gain
chr1	63248395	63248396	+	9.85885e-06	0.0228473	37.7038	gain
chr2	67177084	67177085	+	1.38357e-05	0.0280217	37.6984	gain
chr14	81607528	81607529	+	1.44355e-08	0.000233923	37.6977	gain
chr14	72487281	72487282	+	9.89717e-08	0.00101694	37.6935	gain
chr18	64015613	64015614	+	4.38105e-06	0.0137262	37.692	gain
chr14	45943295	45943296	+	7.22423e-07	0.00416249	37.6818	gain
chr11	111446405	111446406	+	1.04139e-06	0.00531684	37.679	gain
chr10	93677395	93677396	+	6.53487e-07	0.00388839	37.6751	gain
chr12	19288967	19288968	+	1.18159e-06	0.00579507	37.6712	gain
chr18	68182602	68182603	+	3.33374e-06	0.0115494	37.6697	gain
chr4	125612235	125612236	+	6.88354e-06	0.0183053	37.6673	gain
chr15	31101931	31101932	+	6.40784e-06	0.0174031	37.6585	gain
chr1	14489679	14489680	+	3.24352e-06	0.0113702	37.6578	gain
chr18	78353582	78353583	+	8.4071e-07	0.00464053	37.6442	gain
chr9	66595359	66595360	+	2.30232e-05	0.0375841	37.6396	gain
chr12	107980716	107980717	+	2.88892e-05	0.0427372	37.6271	gain
chr19	53449705	53449706	+	5.89262e-06	0.0165397	37.6269	gain
chr3	135545929	135545930	+	7.34886e-06	0.0190652	37.6227	gain
chr5	66585400	66585401	+	2.45653e-06	0.00949928	37.6216	gain
chr16	77030211	77030212	+	6.4973e-06	0.0175604	37.6114	gain
chr9	48816401	48816402	+	1.74998e-06	0.00759357	37.6085	gain
chr2	124843758	124843759	+	2.00061e-06	0.00824386	37.5824	gain
chr13	51043371	51043372	+	6.77882e-06	0.0181098	37.5812	gain
chr4	117926783	117926784	+	1.86314e-05	0.0333165	37.5758	gain
chr18	69320157	69320158	+	4.29629e-07	0.00293171	37.5742	gain
chr14	25343613	25343614	+	1.14978e-05	0.0250607	37.5711	gain
chr11	114009343	114009344	+	2.92821e-05	0.043112	37.5681	gain
chr14	121802631	121802632	+	4.19928e-08	0.000535835	37.5599	gain
chr13	30985605	30985606	+	2.24621e-05	0.0371469	37.5494	gain
chr11	116797053	116797054	+	5.44421e-07	0.00344479	37.5463	gain
chr2	75778243	75778244	+	1.64672e-05	0.0309917	37.5458	gain
chr9	66791452	66791453	+	9.03725e-07	0.00485383	37.535	gain
chr10	42982880	42982881	+	2.64309e-05	0.0405389	37.5303	gain
chr18	65696268	65696269	+	3.6807e-07	0.00261664	37.5236	gain
chr7	78258415	78258416	+	7.82128e-06	0.0197393	37.5131	gain
chr2	66840338	66840339	+	3.62341e-05	0.0486873	37.5036	gain
chr19	47253215	47253216	+	7.46161e-08	0.000827349	37.5034	gain
chr9	73877754	73877755	+	2.91266e-07	0.0022063	37.5031	gain
chr14	85589825	85589826	+	3.82455e-08	0.000499442	37.5	gain
chr2	32433715	32433716	+	1.71159e-07	0.00148944	37.5	gain
chr5	33955998	33955999	+	3.32629e-06	0.0115389	37.5	gain
chr15	59582438	59582439	+	4.70459e-06	0.0143587	37.5	gain
chr18	58218767	58218768	+	3.04676e-05	0.0441395	37.5	gain
chr7	92431022	92431023	+	1.76213e-05	0.032191	37.4847	gain
chr14	49429110	49429111	+	9.99406e-09	0.000172187	37.4752	gain
chr12	73547945	73547946	+	2.14816e-05	0.036191	37.4714	gain
chr1	125823502	125823503	+	4.70451e-06	0.0143587	37.4693	gain
chr9	123932788	123932789	+	1.22365e-06	0.00595125	37.4676	gain
chr2	174831699	174831700	+	1.11588e-06	0.00556847	37.4623	gain
chr15	77729653	77729654	+	8.20621e-06	0.0203678	37.4603	gain
chr14	121462010	121462011	+	2.976e-05	0.0435529	37.4603	gain
chr1	162215865	162215866	+	1.34599e-05	0.0275631	37.4592	gain
chr1	36369285	36369286	+	2.09395e-05	0.0356414	37.4527	gain
chr3	69932248	69932249	+	1.10307e-06	0.00553006	37.4496	gain
chr3	130860462	130860463	+	2.54756e-08	0.000365825	37.4459	gain
chr18	68521137	68521138	+	2.64891e-07	0.00205916	37.4362	gain
chr14	89823601	89823602	+	1.35298e-05	0.0276497	37.4296	gain
chr11	116310735	116310736	+	4.90089e-07	0.00322085	37.4237	gain
chr11	115148834	115148835	+	2.91903e-06	0.0105999	37.4202	gain
chr10	77167081	77167082	+	1.98338e-05	0.0345801	37.4157	gain
chr4	85515929	85515930	+	2.62609e-06	0.00989949	37.4128	gain
chr4	109136730	109136731	+	4.95819e-07	0.00323629	37.3923	gain
chr15	41156256	41156257	+	2.82345e-05	0.0421644	37.3922	gain
chr18	74327013	74327014	+	5.16086e-06	0.0152411	37.3915	gain
chr7	83208144	83208145	+	2.85971e-05	0.0425017	37.3798	gain
chr3	137368489	137368490	+	7.87429e-07	0.00442906	37.3783	gain
chr9	71613741	71613742	+	8.24669e-06	0.0204333	37.3776	gain
chr3	148603890	148603891	+	2.35008e-05	0.0380499	37.3684	gain
chr17	36947458	36947459	+	9.60776e-06	0.0224591	37.3591	gain
chr3	146187881	146187882	+	1.15436e-06	0.00570033	37.3584	gain
chr9	68082450	68082451	+	7.63386e-07	0.00433384	37.3488	gain
chr14	7867447	7867448	+	7.17284e-06	0.0187695	37.3413	gain
chr14	11975801	11975802	+	1.92716e-05	0.0339755	37.3387	gain
chr2	133340643	133340644	+	2.04576e-05	0.0351255	37.3383	gain
chr3	27767471	27767472	+	2.98248e-05	0.0435629	37.3333	gain
chr1	169843242	169843243	+	2.24096e-06	0.00892097	37.3264	gain
chr18	55414553	55414554	+	4.58983e-06	0.014131	37.3218	gain
chr3	72833220	72833221	+	2.15994e-06	0.0086968	37.3134	gain
chr5	150456323	150456324	+	1.57688e-05	0.0302681	37.3118	gain
chr5	32104689	32104690	+	4.12047e-08	0.000529408	37.3097	gain
chr5	81031517	81031518	+	6.75623e-08	0.000770008	37.3048	gain
chr14	68064227	68064228	+	1.16248e-05	0.0252178	37.3016	gain
chr5	35523504	35523505	+	3.58646e-05	0.0484617	37.3016	gain
chr18	69015233	69015234	+	5.94361e-06	0.0166189	37.293	gain
chr19	60100580	60100581	+	4.57987e-06	0.0141147	37.2919	gain
chr4	142839568	142839569	+	1.74299e-05	0.031992	37.2906	gain
chr4	108021476	108021477	+	6.77591e-07	0.00399357	37.2822	gain
chr6	67480682	67480683	+	5.41698e-06	0.0157063	37.2738	gain
chr5	35603948	35603949	+	7.96023e-06	0.0200099	37.2723	gain
chr13	97492717	97492718	+	1.27281e-05	0.0266098	37.2575	gain
chr3	151416194	151416195	+	1.11131e-07	0.00109862	37.2549	gain
chr13	6975540	6975541	+	5.77281e-06	0.0163314	37.2522	gain
chr8	125993992	125993993	+	1.42578e-06	0.00659321	37.2514	gain
chr2	66555013	66555014	+	3.46883e-07	0.00250504	37.2492	gain
chr9	66999764	66999765	+	6.05053e-07	0.00370154	37.2481	gain
chr18	63363238	63363239	+	7.96135e-08	0.000871902	37.2302	gain
chr13	10241051	10241052	+	4.82038e-06	0.0145726	37.229	gain
chr7	82394633	82394634	+	2.85327e-06	0.0104463	37.229	gain
chr18	52825342	52825343	+	4.81867e-09	9.65983e-05	37.2247	gain
chr19	17504531	17504532	+	2.5189e-07	0.00198047	37.2117	gain
chr14	118234939	118234940	+	3.7265e-06	0.0124342	37.2064	gain
chr10	42528331	42528332	+	4.69633e-07	0.00312852	37.2028	gain
chr5	120631375	120631376	+	1.53738e-06	0.00696247	37.1994	gain
chr14	73415640	73415641	+	1.2962e-06	0.00617119	37.1954	gain
chr12	86013821	86013822	+	1.3134e-05	0.0271394	37.1917	gain
chr17	41398658	41398659	+	3.42678e-08	0.000459797	37.1831	gain
chr18	68587137	68587138	+	7.28845e-07	0.00418801	37.1777	gain
chr19	26929456	26929457	+	1.6161e-06	0.00719626	37.1542	gain
chr19	30227888	30227889	+	6.78545e-07	0.00399609	37.1514	gain
chr9	79631560	79631561	+	3.07732e-06	0.0109875	37.1429	gain
chr18	36018550	36018551	+	2.3824e-05	0.0383394	37.1386	gain
chr11	65013605	65013606	+	2.50113e-05	0.0393461	37.1341	gain
chr18	62825987	62825988	+	2.20754e-06	0.00882505	37.1272	gain
chr14	60558696	60558697	+	3.43666e-05	0.0472088	37.1083	gain
chr10	79921721	79921722	+	4.2216e-06	0.0134359	37.1056	gain
chr18	37732707	37732708	+	3.41721e-05	0.0471009	37.1045	gain
chr18	80620621	80620622	+	7.77624e-07	0.00439489	37.1039	gain
chr2	69049079	69049080	+	6.94706e-06	0.0183981	37.1029	gain
chr12	12939573	12939574	+	7.07017e-06	0.0185922	37.0968	gain
chr13	5859151	5859152	+	8.09788e-06	0.0202074	37.0851	gain
chr11	115729841	115729842	+	7.07363e-06	0.0185922	37.0744	gain
chr13	52914722	52914723	+	5.64255e-06	0.0161226	37.0709	gain
chr4	41499214	41499215	+	2.4766e-05	0.0391541	37.0605	gain
chr5	75709820	75709821	+	8.46799e-07	0.00466054	37.0514	gain
chr4	8750902	8750903	+	1.91263e-05	0.0338629	37.0492	gain
chr19	57942324	57942325	+	6.93266e-06	0.0183922	37.0427	gain
chr5	66683621	66683622	+	2.92727e-05	0.0431066	37.0407	gain
chr14	74168179	74168180	+	9.72744e-08	0.00100565	37.0395	gain
chr2	74726510	74726511	+	8.88024e-06	0.0214156	37.0349	gain
chr9	86804548	86804549	+	7.44508e-06	0.0191932	37.034	gain
chr17	40908407	40908408	+	3.01765e-06	0.0108461	37.0249	gain
chr2	13166562	13166563	+	2.82302e-05	0.0421634	37.0192	gain
chr12	57201625	57201626	+	1.63464e-06	0.00724573	37.0182	gain
chr4	41499151	41499152	+	2.65369e-08	0.000377129	37.0149	gain
chr18	69181267	69181268	+	3.77692e-06	0.012548	37.0096	gain
chr15	83704367	83704368	+	2.5558e-05	0.0398215	37.0053	gain
chr5	149634562	149634563	+	8.68414e-06	0.0211143	37.004	gain
chr3	139028202	139028203	+	6.37519e-06	0.0173624	37	gain
chr5	147761412	147761413	+	2.12962e-05	0.0359976	36.9959	gain
chr4	147275800	147275801	+	3.64113e-07	0.00259583	36.9959	gain
chr18	66707988	66707989	+	1.5329e-06	0.00694844	36.9809	gain
chr9	68959859	68959860	+	2.48764e-07	0.00196816	36.9763	gain
chr3	136323956	136323957	+	3.39201e-06	0.0116724	36.9748	gain
chr5	75685766	75685767	+	6.0518e-06	0.0168188	36.9748	gain
chr17	27004670	27004671	+	1.56605e-06	0.00706273	36.9721	gain
chr2	178968215	178968216	+	6.21515e-06	0.0170877	36.9565	gain
chr2	25577716	25577717	+	1.13887e-08	0.000191444	36.9549	gain
chr18	65230377	65230378	+	2.24467e-05	0.0371377	36.9483	gain
chr18	36018343	36018344	+	1.82943e-05	0.0329591	36.9452	gain
chr6	52193057	52193058	+	7.77699e-06	0.0196711	36.9369	gain
chr1	129725937	129725938	+	2.21812e-06	0.00885366	36.9358	gain
chr4	89289584	89289585	+	6.48589e-06	0.0175327	36.9313	gain
chr2	61004977	61004978	+	3.33472e-05	0.0464947	36.9269	gain
chr13	44340953	44340954	+	1.55081e-05	0.0299884	36.9179	gain
chr5	66512760	66512761	+	3.12467e-05	0.044834	36.9139	gain
chr3	96334671	96334672	+	5.59215e-07	0.00350959	36.9094	gain
chr3	138020005	138020006	+	2.81699e-05	0.0421302	36.9073	gain
chr4	41499242	41499243	+	2.19818e-06	0.00879504	36.8961	gain
chr14	74397389	74397390	+	1.94183e-07	0.00163581	36.8934	gain
chr19	34814931	34814932	+	2.50879e-06	0.00961293	36.8893	gain
chr3	96402258	96402259	+	4.42285e-06	0.0138108	36.8792	gain
chr13	35845888	35845889	+	1.67464e-06	0.00735734	36.8783	gain
chr18	68173793	68173794	+	2.14847e-07	0.0017663	36.874	gain
chr4	32656639	32656640	+	4.0602e-06	0.0131056	36.8726	gain
chr10	93677376	93677377	+	4.35999e-06	0.0136993	36.8476	gain
chr1	41831404	41831405	+	6.34772e-07	0.00382005	36.8442	gain
chr1	138878186	138878187	+	4.2643e-06	0.0135271	36.8421	gain
chr10	96883541	96883542	+	1.65088e-06	0.00729533	36.8382	gain
chr5	18271877	18271878	+	7.90083e-06	0.019897	36.8276	gain
chr18	63875330	63875331	+	1.70559e-06	0.00745785	36.8162	gain
chr5	14122284	14122285	+	1.16656e-05	0.02527	36.8116	gain
chr18	60752158	60752159	+	1.73335e-05	0.0319001	36.8116	gain
chr11	115601952	115601953	+	1.60222e-05	0.0304841	36.8059	gain
chr7	119667410	119667411	+	2.05636e-05	0.0352404	36.792	gain
chr3	63289083	63289084	+	8.12782e-06	0.0202364	36.785	gain
chr13	41332084	41332085	+	1.59919e-05	0.0304776	36.7842	gain
chr10	70037900	70037901	+	3.35752e-05	0.0466509	36.7816	gain
chr12	104191644	104191645	+	4.61848e-06	0.0141973	36.7792	gain
chr17	26439205	26439206	+	2.19665e-05	0.0366243	36.7692	gain
chr5	76875729	76875730	+	5.32176e-06	0.0155265	36.765	gain
chr12	107888294	107888295	+	2.72834e-06	0.010136	36.7647	gain
chr5	25518545	25518546	+	1.17446e-05	0.0253686	36.7586	gain
chr11	88313838	88313839	+	2.23647e-05	0.037067	36.7562	gain
chr8	115251802	115251803	+	9.84078e-09	0.000171002	36.7544	gain
chr10	84083645	84083646	+	3.60168e-05	0.0485712	36.746	gain
chr17	5761854	5761855	+	1.45997e-05	0.0289189	36.7424	gain
chr4	125760835	125760836	+	3.62059e-05	0.0486743	36.7424	gain
chr3	136421190	136421191	+	2.4144e-07	0.00192486	36.7326	gain
chr3	121009303	121009304	+	1.13617e-05	0.0249113	36.7316	gain
chr14	62384874	62384875	+	3.16086e-07	0.00233157	36.7089	gain
chr11	114421434	114421435	+	2.43387e-05	0.0388367	36.7063	gain
chr3	50387869	50387870	+	1.49027e-05	0.0292854	36.7029	gain
chr6	6179501	6179502	+	7.59336e-07	0.00431733	36.6986	gain
chr7	29206861	29206862	+	1.21122e-06	0.00590403	36.6922	gain
chr3	139674776	139674777	+	6.26066e-07	0.00378421	36.6911	gain
chr14	55567016	55567017	+	1.34973e-08	0.000220627	36.6799	gain
chr5	116545956	116545957	+	6.7411e-06	0.0180517	36.6667	gain
chr5	28403413	28403414	+	6.80199e-06	0.0181409	36.6667	gain
chr3	76239129	76239130	+	7.93909e-06	0.0199703	36.6667	gain
chr6	63537348	63537349	+	1.63229e-06	0.00724408	36.6637	gain
chr15	92419677	92419678	+	3.40738e-05	0.0470248	36.6606	gain
chr18	39083477	39083478	+	5.75003e-06	0.0162959	36.6546	gain
chr2	171006343	171006344	+	3.11064e-05	0.0446937	36.6344	gain
chr14	51911818	51911819	+	1.53244e-06	0.00694844	36.6317	gain
chr4	89291620	89291621	+	3.8094e-06	0.0125942	36.6228	gain
chr19	34554808	34554809	+	6.18131e-07	0.00375423	36.6176	gain
chr3	135744512	135744513	+	4.76325e-07	0.00316335	36.6101	gain
chr10	79921772	79921773	+	4.82987e-06	0.0145794	36.6093	gain
chr3	89316622	89316623	+	1.03224e-09	2.67063e-05	36.6071	gain
chr1	34453047	34453048	+	8.5755e-06	0.0209473	36.599	gain
chr17	40965035	40965036	+	1.52177e-05	0.0296426	36.5939	gain
chr14	34148927	34148928	+	1.38398e-07	0.00129462	36.5923	gain
chr8	26263770	26263771	+	3.80894e-07	0.00268011	36.5921	gain
chr4	57023931	57023932	+	2.23709e-05	0.0370731	36.5915	gain
chr14	55564642	55564643	+	1.83733e-05	0.0330581	36.5909	gain
chr12	107980639	107980640	+	2.44411e-05	0.0389317	36.5874	gain
chr14	67865625	67865626	+	1.69127e-05	0.0314665	36.5801	gain
chr11	102438026	102438027	+	1.90057e-05	0.0337545	36.5779	gain
chr3	148604650	148604651	+	2.19283e-06	0.0087825	36.5642	gain
chr9	88065103	88065104	+	3.32093e-05	0.0463938	36.5423	gain
chr18	79950090	79950091	+	3.86288e-08	0.000503146	36.5385	gain
chr14	53888289	53888290	+	9.79478e-06	0.0227581	36.5385	gain
chr2	57104862	57104863	+	9.70934e-06	0.0226221	36.5365	gain
chr4	41497631	41497632	+	2.12298e-05	0.0359256	36.526	gain
chr3	79989535	79989536	+	6.78935e-06	0.0181232	36.5217	gain
chr6	6145461	6145462	+	1.45612e-07	0.00133487	36.5169	gain
chr16	21952911	21952912	+	1.95376e-05	0.0342689	36.5147	gain
chr18	80740493	80740494	+	6.50119e-07	0.00387848	36.5079	gain
chr17	85687192	85687193	+	1.28737e-05	0.0268272	36.5079	gain
chr10	80132034	80132035	+	1.65658e-05	0.0310921	36.5079	gain
chr18	67718918	67718919	+	5.42799e-06	0.0157232	36.4972	gain
chr13	43360859	43360860	+	6.39905e-06	0.0173942	36.4924	gain
chr5	64802860	64802861	+	2.53162e-07	0.00198841	36.4823	gain
chr3	136181088	136181089	+	1.45929e-07	0.00133697	36.4806	gain
chr9	31474904	31474905	+	3.79944e-05	0.0499742	36.4734	gain
chr15	36201494	36201495	+	1.55391e-05	0.0300253	36.4721	gain
chr1	64080809	64080810	+	2.16153e-06	0.00869955	36.4706	gain
chr18	68133263	68133264	+	7.03924e-07	0.00410245	36.4692	gain
chr3	63868878	63868879	+	1.78029e-06	0.00768019	36.4678	gain
chr4	81285933	81285934	+	1.75316e-06	0.00760085	36.4606	gain
chr17	35595948	35595949	+	1.746e-05	0.0320238	36.4516	gain
chr18	65198101	65198102	+	6.64738e-06	0.0178481	36.4286	gain
chr7	46618621	46618622	+	3.21682e-06	0.0113084	36.4275	gain
chr9	56899573	56899574	+	9.3055e-06	0.0220236	36.4244	gain
chr4	85723676	85723677	+	9.84404e-06	0.0228369	36.4185	gain
chr12	103174126	103174127	+	1.40673e-05	0.0283052	36.4039	gain
chr16	6017259	6017260	+	8.39953e-06	0.0206798	36.3946	gain
chr14	34454765	34454766	+	8.2602e-07	0.00458453	36.3889	gain
chr8	94191478	94191479	+	1.35682e-05	0.0276854	36.3866	gain
chr18	71372074	71372075	+	2.31481e-05	0.0377169	36.3842	gain
chr4	125575226	125575227	+	8.82321e-06	0.0213241	36.3799	gain
chr9	65608076	65608077	+	4.38201e-06	0.0137262	36.3787	gain
chr3	60892919	60892920	+	2.67129e-07	0.0020723	36.3716	gain
chr19	39091923	39091924	+	2.52449e-07	0.00198384	36.3671	gain
chr3	139656188	139656189	+	8.97617e-08	0.000951375	36.3636	gain
chr1	132092987	132092988	+	4.51217e-06	0.0139658	36.3636	gain
chr3	134405069	134405070	+	3.51636e-05	0.0478734	36.3596	gain
chr2	52496814	52496815	+	9.61501e-06	0.0224677	36.3544	gain
chr15	82917576	82917577	+	3.68191e-05	0.049172	36.3441	gain
chr18	33813522	33813523	+	5.76614e-06	0.0163278	36.3434	gain
chr10	122578095	122578096	+	1.51527e-05	0.0295712	36.3434	gain
chr1	58057150	58057151	+	2.81133e-05	0.0420705	36.3305	gain
chr16	36091846	36091847	+	8.66431e-07	0.00472734	36.3248	gain
chr1	120195267	120195268	+	1.70852e-06	0.00746717	36.3221	gain
chr12	23634514	23634515	+	2.547e-05	0.0397458	36.302	gain
chr18	23786758	23786759	+	1.82482e-05	0.0329151	36.2998	gain
chr3	70702924	70702925	+	1.26294e-05	0.0265226	36.2983	gain
chr18	37767350	37767351	+	4.80992e-06	0.0145687	36.2954	gain
chr18	58676585	58676586	+	9.40111e-08	0.000981296	36.2953	gain
chr3	28413686	28413687	+	3.84569e-06	0.0126804	36.2943	gain
chr11	36396345	36396346	+	4.31645e-06	0.0136296	36.2927	gain
chr13	92345613	92345614	+	5.49745e-07	0.00346112	36.2911	gain
chr1	128854730	128854731	+	3.19031e-05	0.0453493	36.2901	gain
chr8	113790123	113790124	+	1.69335e-07	0.00147851	36.2883	gain
chr11	83469035	83469036	+	6.46258e-07	0.00386306	36.2805	gain
chr8	108815127	108815128	+	2.27706e-05	0.0373754	36.2745	gain
chr9	120822567	120822568	+	2.36051e-05	0.0381249	36.2738	gain
chr18	65612208	65612209	+	9.74082e-06	0.022671	36.27	gain
chr6	111223169	111223170	+	5.92478e-06	0.0165938	36.2664	gain
chr2	50177404	50177405	+	5.75057e-06	0.0162959	36.2654	gain
chr3	24593275	24593276	+	1.63977e-05	0.0309186	36.2605	gain
chr3	28640851	28640852	+	1.63977e-05	0.0309186	36.2605	gain
chr18	34546320	34546321	+	6.81629e-06	0.0181662	36.2573	gain
chr3	30515111	30515112	+	6.5046e-06	0.017568	36.2554	gain
chr17	34208552	34208553	+	1.66689e-05	0.0312083	36.25	gain
chr4	89092394	89092395	+	3.617e-05	0.04867	36.2421	gain
chr12	76406122	76406123	+	2.72948e-05	0.0413238	36.2395	gain
chr2	164071918	164071919	+	6.82853e-06	0.0181893	36.2393	gain
chr11	35797782	35797783	+	5.88694e-08	0.000690164	36.2366	gain
chr13	65259024	65259025	+	1.8278e-05	0.0329413	36.2356	gain
chr1	173794688	173794689	+	7.43014e-08	0.000825069	36.2247	gain
chr4	154473655	154473656	+	2.9294e-05	0.043117	36.2182	gain
chr18	63394405	63394406	+	2.55192e-05	0.0397939	36.2069	gain
chr19	34554853	34554854	+	9.04781e-08	0.000955793	36.2003	gain
chr8	109315958	109315959	+	9.19761e-06	0.0218709	36.1991	gain
chr19	59351646	59351647	+	1.40594e-05	0.0283021	36.1877	gain
chr14	71163292	71163293	+	5.78725e-07	0.00359275	36.1869	gain
chr15	102927952	102927953	+	3.36403e-05	0.0467003	36.1854	gain
chr3	138599999	138600000	+	3.56491e-05	0.0482961	36.1765	gain
chr12	31627695	31627696	+	5.47801e-06	0.0158167	36.1688	gain
chr14	39604607	39604608	+	8.05079e-06	0.0201472	36.1673	gain
chr5	120776849	120776850	+	2.02055e-05	0.0349303	36.165	gain
chr3	122322650	122322651	+	1.12041e-05	0.0247196	36.1637	gain
chr5	75680827	75680828	+	2.94955e-06	0.0106728	36.1569	gain
chr7	110225825	110225826	+	9.13929e-07	0.00489296	36.1546	gain
chr3	122394178	122394179	+	2.97569e-06	0.0107425	36.1472	gain
chr4	130183266	130183267	+	2.2751e-05	0.0373634	36.1391	gain
chr2	60799633	60799634	+	1.16499e-05	0.0252568	36.1339	gain
chr14	33105472	33105473	+	1.77356e-06	0.00765998	36.1319	gain
chr6	38021824	38021825	+	1.15636e-05	0.025134	36.1241	gain
chr1	173994785	173994786	+	3.6853e-07	0.00261748	36.1223	gain
chr2	180293266	180293267	+	1.3507e-05	0.0276109	36.1167	gain
chr14	73709388	73709389	+	1.79526e-07	0.00154544	36.1111	gain
chr2	59430203	59430204	+	1.79528e-06	0.00771712	36.1111	gain
chr10	17869626	17869627	+	3.45199e-05	0.0473335	36.1111	gain
chr4	155345395	155345396	+	1.14902e-05	0.0250549	36.1101	gain
chr12	31626848	31626849	+	3.19235e-05	0.0453499	36.0994	gain
chr5	75382318	75382319	+	2.98506e-05	0.0435718	36.0942	gain
chr2	35320419	35320420	+	1.89377e-05	0.0336817	36.0792	gain
chr1	170144873	170144874	+	3.18906e-06	0.0112406	36.0784	gain
chr11	46216797	46216798	+	1.1413e-05	0.0249729	36.0775	gain
chr5	66516363	66516364	+	3.92855e-06	0.0128491	36.0759	gain
chr4	46345146	46345147	+	2.68018e-06	0.0100347	36.0709	gain
chr5	28584423	28584424	+	7.07928e-07	0.00411757	36.0704	gain
chr13	10090285	10090286	+	3.84786e-06	0.0126825	36.0606	gain
chr9	61005874	61005875	+	2.09418e-05	0.0356414	36.0548	gain
chr17	43296870	43296871	+	1.49481e-05	0.0293288	36.0395	gain
chr16	72868740	72868741	+	1.63821e-05	0.0309083	36.0276	gain
chr14	48173912	48173913	+	3.12606e-06	0.0111039	36.0224	gain
chr16	72510896	72510897	+	1.05461e-06	0.00534373	36.0212	gain
chr5	74607206	74607207	+	7.51635e-06	0.0193072	36.0208	gain
chr5	35809132	35809133	+	3.15524e-05	0.0450479	36.0184	gain
chr13	99931817	99931818	+	5.4658e-06	0.0157874	36.0174	gain
chr5	147727672	147727673	+	2.18893e-05	0.0365667	36.014	gain
chr2	114737448	114737449	+	3.20064e-05	0.0454058	36.0119	gain
chr2	53039399	53039400	+	1.7721e-05	0.032299	36.0101	gain
chr19	26868175	26868176	+	5.57231e-06	0.0159852	36.0089	gain
chr3	138802193	138802194	+	2.44934e-05	0.0389463	36.0029	gain
chr5	57720448	57720449	+	6.25315e-07	0.00378118	36	gain
chr14	51233339	51233340	+	1.37939e-05	0.027967	36	gain
chr15	75565195	75565196	+	3.56873e-05	0.0483111	36	gain
chr9	42077336	42077337	+	5.81158e-07	0.00360342	35.9921	gain
chr9	123936321	123936322	+	4.31395e-08	0.000545925	35.9867	gain
chr5	136430419	136430420	+	9.09316e-06	0.0217198	35.9867	gain
chr18	63339602	63339603	+	1.62142e-05	0.0307142	35.9767	gain
chr14	72328646	72328647	+	1.89586e-06	0.00796179	35.971	gain
chr1	124743158	124743159	+	2.21879e-06	0.00885366	35.9686	gain
chr16	17803292	17803293	+	5.41543e-06	0.0157063	35.9649	gain
chr9	65468570	65468571	+	1.3728e-05	0.0278818	35.9606	gain
chr9	21740745	21740746	+	1.02727e-05	0.0234261	35.9541	gain
chr14	63980355	63980356	+	5.75008e-06	0.0162959	35.9524	gain
chr13	10197124	10197125	+	2.59102e-06	0.00981618	35.951	gain
chr8	39073622	39073623	+	4.6796e-06	0.0143142	35.9494	gain
chr1	122318766	122318767	+	8.43941e-06	0.0207324	35.9375	gain
chr2	58787522	58787523	+	2.27079e-05	0.0373476	35.9355	gain
chr11	118390208	118390209	+	2.82814e-05	0.042201	35.931	gain
chr14	118998493	118998494	+	3.07066e-07	0.00228829	35.9282	gain
chr19	37945672	37945673	+	3.11685e-05	0.0447488	35.9207	gain
chr4	128895002	128895003	+	3.3077e-06	0.0114981	35.9198	gain
chr5	81943561	81943562	+	1.01535e-07	0.00103765	35.9194	gain
chr5	73687783	73687784	+	9.41406e-06	0.0221986	35.9182	gain
chr18	67992722	67992723	+	1.68322e-06	0.00738649	35.9098	gain
chr6	64073175	64073176	+	1.74121e-05	0.0319749	35.9027	gain
chr14	34833346	34833347	+	3.7027e-05	0.0493294	35.8994	gain
chr16	55555408	55555409	+	1.22448e-06	0.00595145	35.8974	gain
chr3	68094434	68094435	+	1.67077e-06	0.00734888	35.8974	gain
chr3	139485491	139485492	+	4.90357e-07	0.00322121	35.8959	gain
chr14	74726358	74726359	+	9.03926e-06	0.0216371	35.8875	gain
chr16	17316862	17316863	+	1.64443e-05	0.0309636	35.8863	gain
chr3	28629132	28629133	+	1.64443e-05	0.0309636	35.8863	gain
chr11	80312778	80312779	+	3.83831e-06	0.0126649	35.8853	gain
chr19	28296482	28296483	+	8.23279e-07	0.00457434	35.8841	gain
chr8	40881248	40881249	+	1.30411e-05	0.027045	35.8841	gain
chr10	19025934	19025935	+	1.21065e-06	0.00590318	35.8764	gain
chr1	161396139	161396140	+	3.61664e-05	0.04867	35.8732	gain
chr10	20102365	20102366	+	3.03889e-06	0.0108914	35.8598	gain
chr2	180642382	180642383	+	1.31766e-06	0.00623807	35.8553	gain
chr14	36949675	36949676	+	2.28182e-05	0.037421	35.8516	gain
chr3	100861719	100861720	+	3.29032e-05	0.0461397	35.8508	gain
chr6	30958208	30958209	+	3.06189e-05	0.0442959	35.8491	gain
chr4	47279326	47279327	+	2.12047e-05	0.0358991	35.8443	gain
chr14	105521559	105521560	+	4.27057e-06	0.0135392	35.8435	gain
chr19	38282322	38282323	+	3.40059e-05	0.0469733	35.8423	gain
chr3	53204595	53204596	+	7.62875e-06	0.0195006	35.8357	gain
chr16	6644110	6644111	+	2.88797e-05	0.0427315	35.8321	gain
chr13	7459506	7459507	+	4.12319e-07	0.0028475	35.8286	gain
chr13	8439359	8439360	+	1.24654e-06	0.00601426	35.8227	gain
chr18	69012670	69012671	+	1.33302e-05	0.0273865	35.8209	gain
chr10	125741261	125741262	+	1.69585e-05	0.0315236	35.8182	gain
chr17	40810007	40810008	+	2.11252e-10	7.40126e-06	35.812	gain
chr8	80056694	80056695	+	4.6721e-06	0.0142942	35.8095	gain
chr18	47129844	47129845	+	6.77954e-06	0.0181098	35.8074	gain
chr11	46519587	46519588	+	5.63479e-06	0.0161034	35.7971	gain
chr19	58537822	58537823	+	2.77425e-05	0.0417054	35.7963	gain
chr9	65473250	65473251	+	1.36587e-08	0.000222767	35.7949	gain
chr8	72320792	72320793	+	1.34079e-06	0.00631008	35.7919	gain
chr18	82381295	82381296	+	6.01835e-06	0.0167628	35.7825	gain
chr7	141331377	141331378	+	1.8294e-06	0.00781054	35.7778	gain
chr5	74778806	74778807	+	2.23972e-06	0.00891837	35.7708	gain
chr14	87668476	87668477	+	2.30736e-05	0.0376441	35.7677	gain
chr17	66377317	66377318	+	1.08988e-05	0.0242981	35.7658	gain
chr4	125610384	125610385	+	3.66781e-06	0.0123007	35.7614	gain
chr7	78339566	78339567	+	5.16512e-06	0.0152448	35.7613	gain
chr19	45232283	45232284	+	1.2508e-05	0.0263576	35.759	gain
chr5	4756275	4756276	+	7.33818e-06	0.0190506	35.7377	gain
chr14	111971769	111971770	+	2.66188e-05	0.0406787	35.7377	gain
chr10	93971638	93971639	+	2.40269e-05	0.0385274	35.7292	gain
chr9	68038961	68038962	+	4.06279e-06	0.0131101	35.7254	gain
chr19	45232270	45232271	+	1.19391e-05	0.0256387	35.7157	gain
chr8	106638713	106638714	+	1.20401e-06	0.00588027	35.7143	gain
chr2	153032221	153032222	+	9.96072e-06	0.0229884	35.7143	gain
chr3	82828861	82828862	+	3.60647e-05	0.0486081	35.7143	gain
chr1	175434873	175434874	+	4.52868e-08	0.000567876	35.7008	gain
chr8	69883128	69883129	+	1.45197e-05	0.0288246	35.6959	gain
chr3	63282937	63282938	+	9.00865e-06	0.0215946	35.6887	gain
chr3	133550391	133550392	+	3.62106e-05	0.0486743	35.6844	gain
chr4	58770748	58770749	+	2.58205e-05	0.0400163	35.6838	gain
chr18	39916996	39916997	+	3.44665e-06	0.0118209	35.6801	gain
chr11	81370326	81370327	+	4.81684e-06	0.0145726	35.6763	gain
chr14	51168342	51168343	+	2.30572e-05	0.0376255	35.6754	gain
chr14	74114717	74114718	+	1.04103e-05	0.0236189	35.6725	gain
chr14	63941801	63941802	+	3.58171e-05	0.0484281	35.6676	gain
chr1	35890770	35890771	+	7.99075e-06	0.0200573	35.6667	gain
chr3	138186467	138186468	+	2.05295e-06	0.00839685	35.6636	gain
chr7	128521290	128521291	+	1.15271e-06	0.0056958	35.6616	gain
chr10	69736441	69736442	+	1.61916e-05	0.0306752	35.6612	gain
chr5	75898687	75898688	+	1.64823e-05	0.0310086	35.6592	gain
chr19	25172402	25172403	+	6.00115e-08	0.000699221	35.6495	gain
chr13	69543917	69543918	+	6.34639e-06	0.0173133	35.6473	gain
chr11	115764341	115764342	+	5.98301e-07	0.00367062	35.641	gain
chr11	114014765	114014766	+	1.95255e-05	0.0342608	35.6399	gain
chr18	69076155	69076156	+	5.27286e-06	0.0154649	35.639	gain
chr13	58835177	58835178	+	2.52414e-05	0.0395031	35.6379	gain
chr17	11226147	11226148	+	2.06389e-05	0.0353405	35.6275	gain
chr5	120813218	120813219	+	1.58072e-05	0.0302971	35.6255	gain
chr14	75257437	75257438	+	5.52186e-06	0.0159044	35.625	gain
chr4	106047076	106047077	+	5.9554e-06	0.0166343	35.6164	gain
chr5	78404721	78404722	+	2.02163e-05	0.0349449	35.6158	gain
chr16	30120910	30120911	+	1.09348e-05	0.0243524	35.6101	gain
chr7	132626399	132626400	+	1.65262e-05	0.0310641	35.6061	gain
chr14	34355898	34355899	+	3.28773e-05	0.046113	35.6061	gain
chr14	101595362	101595363	+	5.66824e-06	0.0161655	35.5997	gain
chr18	69181103	69181104	+	5.66824e-06	0.0161655	35.5997	gain
chr14	65505899	65505900	+	2.58434e-07	0.00202247	35.5882	gain
chr14	34869574	34869575	+	1.07378e-07	0.00107987	35.5882	gain
chr19	26913258	26913259	+	1.68212e-07	0.00147248	35.5869	gain
chr13	116445652	116445653	+	1.44187e-07	0.00132501	35.5837	gain
chr14	72251614	72251615	+	1.23332e-06	0.00597332	35.5773	gain
chr2	52781023	52781024	+	1.05658e-05	0.0238253	35.5769	gain
chr3	132947672	132947673	+	8.4339e-06	0.0207306	35.5742	gain
chr3	86546851	86546852	+	2.50086e-05	0.0393461	35.5741	gain
chr14	74196553	74196554	+	4.79128e-06	0.0145238	35.5718	gain
chr15	103039262	103039263	+	1.84029e-06	0.00784157	35.5682	gain
chr8	31784099	31784100	+	4.72585e-06	0.0144004	35.5646	gain
chr16	93801897	93801898	+	5.3181e-06	0.0155265	35.5612	gain
chr10	100489902	100489903	+	2.61971e-06	0.00989022	35.5477	gain
chr14	48789920	48789921	+	2.36165e-05	0.0381351	35.5376	gain
chr13	9239807	9239808	+	1.31428e-05	0.0271451	35.5362	gain
chr5	110949152	110949153	+	9.33082e-06	0.0220697	35.5147	gain
chr14	54195326	54195327	+	3.67887e-06	0.0123296	35.5138	gain
chr7	112925400	112925401	+	4.60069e-07	0.00308518	35.5032	gain
chr3	140224853	140224854	+	3.06049e-06	0.0109403	35.4995	gain
chr13	37355453	37355454	+	7.00621e-06	0.0184901	35.4974	gain
chr14	34442767	34442768	+	7.38079e-06	0.0191022	35.4839	gain
chr5	101648516	101648517	+	1.20922e-05	0.025821	35.4839	gain
chr18	41457293	41457294	+	2.66898e-05	0.0407429	35.4839	gain
chr2	165051458	165051459	+	3.04599e-05	0.0441395	35.4791	gain
chr5	73376961	73376962	+	3.64837e-06	0.0122568	35.4759	gain
chr17	84716566	84716567	+	9.44496e-07	0.00499814	35.4747	gain
chr13	110441490	110441491	+	1.80699e-06	0.00774987	35.4666	gain
chr2	112622328	112622329	+	1.14492e-06	0.00567121	35.4624	gain
chr18	25424542	25424543	+	4.37486e-07	0.00297326	35.4506	gain
chr2	5133500	5133501	+	3.80815e-06	0.0125928	35.4443	gain
chr15	36201502	36201503	+	1.97524e-05	0.0344902	35.4435	gain
chr18	66116373	66116374	+	2.31168e-06	0.00912091	35.4418	gain
chr18	63326773	63326774	+	1.97682e-06	0.00816806	35.4391	gain
chr12	38854031	38854032	+	1.15828e-06	0.00571036	35.4328	gain
chr11	112232603	112232604	+	3.33319e-06	0.0115494	35.4217	gain
chr9	48816377	48816378	+	1.15627e-05	0.025134	35.4189	gain
chr9	7663305	7663306	+	4.53689e-07	0.00305593	35.4188	gain
chr14	66095370	66095371	+	5.09902e-07	0.00329244	35.4167	gain
chr2	170046117	170046118	+	1.57123e-05	0.030221	35.4012	gain
chr2	105080766	105080767	+	6.16254e-07	0.00374885	35.4007	gain
chr14	64881070	64881071	+	4.25494e-06	0.0135123	35.3991	gain
chr13	43783338	43783339	+	2.23321e-06	0.00889945	35.3939	gain
chr18	37720954	37720955	+	9.12286e-06	0.0217603	35.3939	gain
chr8	111534847	111534848	+	2.03437e-05	0.0350532	35.3939	gain
chr4	135302364	135302365	+	1.47375e-06	0.00674902	35.3846	gain
chr4	125525849	125525850	+	8.41263e-06	0.020699	35.3846	gain
chr1	51853856	51853857	+	1.68604e-05	0.0314308	35.3846	gain
chr2	124843618	124843619	+	2.38559e-05	0.0383674	35.3846	gain
chr6	72652288	72652289	+	3.5556e-05	0.0482212	35.3846	gain
chr18	65399525	65399526	+	7.36756e-06	0.0190894	35.3793	gain
chr13	99931672	99931673	+	4.94396e-06	0.0148084	35.3763	gain
chr17	36233664	36233665	+	4.78579e-10	1.42973e-05	35.3681	gain
chr6	111232883	111232884	+	3.36804e-05	0.0467242	35.3571	gain
chr17	86640217	86640218	+	5.06724e-07	0.00327844	35.3563	gain
chr1	172372925	172372926	+	5.20143e-09	0.00010264	35.3509	gain
chr3	135759739	135759740	+	8.52695e-07	0.00468078	35.3502	gain
chr17	43268340	43268341	+	1.14097e-07	0.00111845	35.3483	gain
chr17	85045430	85045431	+	2.39503e-06	0.00933781	35.3477	gain
chr18	65235229	65235230	+	2.33483e-07	0.0018797	35.3469	gain
chr5	86228483	86228484	+	5.96235e-06	0.0166478	35.3465	gain
chr5	97635853	97635854	+	7.74686e-06	0.019663	35.3463	gain
chr18	64981981	64981982	+	3.39619e-05	0.0469462	35.34	gain
chr1	14427567	14427568	+	1.68535e-05	0.0314233	35.3333	gain
chr19	25439580	25439581	+	1.0316e-06	0.00528915	35.3306	gain
chr14	36949780	36949781	+	3.722e-05	0.0494673	35.3248	gain
chr9	65645509	65645510	+	3.55149e-05	0.0481827	35.31	gain
chr1	172285474	172285475	+	2.00686e-05	0.034789	35.3096	gain
chr18	37756214	37756215	+	6.15985e-06	0.0170171	35.3088	gain
chr14	73412592	73412593	+	3.52784e-05	0.0479607	35.3073	gain
chr3	138412675	138412676	+	3.34096e-05	0.0465423	35.307	gain
chr19	16950844	16950845	+	3.7575e-05	0.049647	35.3005	gain
chr6	6179245	6179246	+	3.18188e-07	0.00234462	35.2941	gain
chr5	75614357	75614358	+	2.13843e-06	0.00863447	35.2941	gain
chr10	79921819	79921820	+	3.28413e-06	0.0114398	35.2941	gain
chr4	85515886	85515887	+	1.23741e-05	0.0261941	35.293	gain
chr10	118840875	118840876	+	7.0339e-06	0.0185341	35.2878	gain
chr15	93073915	93073916	+	2.6256e-07	0.00204524	35.2817	gain
chr18	65645244	65645245	+	3.21622e-07	0.00236647	35.2744	gain
chr9	67324067	67324068	+	9.30671e-07	0.0049459	35.2743	gain
chr12	76406067	76406068	+	1.37463e-06	0.00640952	35.27	gain
chr3	139840531	139840532	+	3.67511e-06	0.0123198	35.2688	gain
chr4	154575295	154575296	+	1.02311e-05	0.0233864	35.2564	gain
chr5	105813471	105813472	+	2.66439e-06	0.00999409	35.2397	gain
chr9	65595896	65595897	+	6.11834e-07	0.00372646	35.2357	gain
chr19	30669075	30669076	+	3.39779e-05	0.0469462	35.2239	gain
chr18	66436581	66436582	+	2.99719e-05	0.0436899	35.2074	gain
chr8	61515847	61515848	+	1.46278e-05	0.0289539	35.2053	gain
chr14	50775192	50775193	+	1.10284e-06	0.00553006	35.1986	gain
chr18	64504237	64504238	+	1.63579e-06	0.00724767	35.1918	gain
chr13	82360284	82360285	+	1.30078e-06	0.00618523	35.1884	gain
chr17	41558138	41558139	+	7.39334e-07	0.00424024	35.1828	gain
chr13	51043172	51043173	+	1.15469e-05	0.0251317	35.1814	gain
chr5	81934168	81934169	+	5.52172e-07	0.0034714	35.1787	gain
chr2	158156379	158156380	+	5.41903e-06	0.0157063	35.1774	gain
chr18	65327088	65327089	+	6.72552e-06	0.0180195	35.1749	gain
chr5	114199712	114199713	+	3.16429e-06	0.011195	35.1737	gain
chr9	34999297	34999298	+	6.3202e-06	0.0172728	35.1732	gain
chr13	114493989	114493990	+	1.5449e-05	0.0299352	35.1608	gain
chr9	67241909	67241910	+	1.69095e-06	0.00740965	35.1603	gain
chr4	121028750	121028751	+	1.43225e-05	0.0286027	35.1591	gain
chr2	74659332	74659333	+	7.54227e-06	0.019358	35.1552	gain
chr14	121267894	121267895	+	3.61887e-06	0.0121933	35.1545	gain
chr18	66621867	66621868	+	7.77703e-06	0.0196711	35.1541	gain
chr2	5058809	5058810	+	9.36433e-06	0.0221213	35.1539	gain
chr10	90966118	90966119	+	1.3566e-05	0.0276854	35.1515	gain
chr13	98351658	98351659	+	1.0497e-05	0.023709	35.1515	gain
chr5	48919959	48919960	+	1.59317e-06	0.00713403	35.1504	gain
chr5	32019302	32019303	+	6.77486e-07	0.00399357	35.1478	gain
chr5	33524475	33524476	+	2.91596e-06	0.010596	35.1405	gain
chr13	6081805	6081806	+	3.32608e-06	0.0115389	35.1399	gain
chr2	69049291	69049292	+	2.12692e-05	0.0359681	35.1346	gain
chr14	25343603	25343604	+	8.23935e-06	0.0204243	35.1304	gain
chr14	69907003	69907004	+	4.56576e-09	9.31318e-05	35.1259	gain
chr17	12262920	12262921	+	3.75174e-05	0.0496185	35.1254	gain
chr17	42953859	42953860	+	9.54621e-07	0.00503196	35.1233	gain
chr18	67788734	67788735	+	9.70063e-06	0.0226118	35.119	gain
chr5	31076730	31076731	+	9.70063e-06	0.0226118	35.119	gain
chr11	54390474	54390475	+	1.9165e-05	0.0338665	35.1152	gain
chr17	39241161	39241162	+	1.11956e-07	0.00110317	35.1103	gain
chr9	97629492	97629493	+	1.45266e-05	0.0288346	35.1026	gain
chr6	88756970	88756971	+	3.43352e-05	0.0471871	35.101	gain
chr19	45929436	45929437	+	1.47285e-05	0.0290486	35.0984	gain
chr5	66860418	66860419	+	5.52768e-07	0.00347292	35.098	gain
chr13	118387999	118388000	+	1.63259e-06	0.00724408	35.0977	gain
chr5	57720499	57720500	+	8.56361e-06	0.0209255	35.0768	gain
chr5	36495963	36495964	+	9.79633e-06	0.0227582	35.0649	gain
chr6	23291775	23291776	+	2.76752e-06	0.0102388	35.0476	gain
chr5	75393404	75393405	+	2.56705e-05	0.0399363	35.044	gain
chr18	69794326	69794327	+	5.12282e-06	0.0151562	35.0385	gain
chr14	34937211	34937212	+	4.6051e-07	0.00308568	35.0373	gain
chr14	54637663	54637664	+	1.59045e-06	0.0071303	35.0347	gain
chr5	73067567	73067568	+	6.65478e-07	0.00393724	35.0298	gain
chr5	57720452	57720453	+	8.00753e-06	0.0200788	35.0244	gain
chr2	90906899	90906900	+	4.25326e-06	0.0135123	35.0187	gain
chr5	31061276	31061277	+	3.00745e-06	0.0108293	35.0176	gain
chr4	125612276	125612277	+	1.51597e-05	0.0295753	35.0168	gain
chr14	48317882	48317883	+	3.91649e-07	0.0027405	35	gain
chr13	15543316	15543317	+	5.11178e-06	0.0151405	35	gain
chr2	125438335	125438336	+	1.57541e-05	0.0302627	35	gain
chr13	51919723	51919724	+	3.3415e-05	0.0465431	35	gain
chr15	54063409	54063410	+	3.6479e-06	0.0122568	34.9914	gain
chr17	56019455	56019456	+	2.37316e-05	0.0382598	34.9781	gain
chr5	69986015	69986016	+	4.39776e-06	0.0137608	34.9691	gain
chr9	65447989	65447990	+	4.80933e-08	0.000594692	34.9652	gain
chr17	86866139	86866140	+	7.75946e-06	0.0196711	34.9586	gain
chr15	96691598	96691599	+	8.15131e-06	0.0202681	34.9575	gain
chr17	56751615	56751616	+	6.02212e-06	0.0167671	34.9568	gain
chr15	32946479	32946480	+	1.72183e-05	0.0317809	34.952	gain
chr8	80764197	80764198	+	3.57897e-06	0.0121047	34.9502	gain
chr5	14827867	14827868	+	2.34845e-06	0.00922272	34.949	gain
chr5	30173070	30173071	+	7.63618e-06	0.019505	34.9474	gain
chr13	114933550	114933551	+	1.75204e-05	0.0320996	34.9451	gain
chr9	22544010	22544011	+	1.08174e-05	0.0241909	34.9432	gain
chr11	115875088	115875089	+	1.79471e-08	0.000277177	34.9243	gain
chr1	120963480	120963481	+	6.92249e-06	0.0183749	34.9237	gain
chr8	123186206	123186207	+	2.44761e-05	0.0389463	34.9206	gain
chr5	69839463	69839464	+	1.5762e-05	0.0302627	34.9164	gain
chr15	4530885	4530886	+	3.34125e-06	0.0115584	34.9139	gain
chr7	82176358	82176359	+	2.80116e-05	0.0419681	34.9125	gain
chr19	21479898	21479899	+	2.29178e-06	0.00906602	34.9102	gain
chr17	90460324	90460325	+	6.1609e-06	0.0170171	34.9054	gain
chr14	63301639	63301640	+	3.25262e-05	0.0457956	34.9026	gain
chr11	72302481	72302482	+	5.77817e-06	0.0163372	34.9009	gain
chr16	38568267	38568268	+	1.44318e-05	0.028718	34.9001	gain
chr13	42700671	42700672	+	7.58532e-07	0.00431674	34.8933	gain
chr12	76405751	76405752	+	1.35585e-06	0.00635523	34.887	gain
chr1	35336539	35336540	+	2.77069e-05	0.0416808	34.8865	gain
chr5	3412258	3412259	+	8.41575e-07	0.00464361	34.8837	gain
chr1	128572937	128572938	+	5.92307e-06	0.0165921	34.8806	gain
chr5	64802857	64802858	+	2.28272e-06	0.00904569	34.8694	gain
chr11	33148933	33148934	+	9.03404e-06	0.021631	34.8516	gain
chr14	121926952	121926953	+	1.01744e-07	0.00103908	34.8485	gain
chr13	116811193	116811194	+	4.5364e-06	0.0140179	34.8485	gain
chr14	53368432	53368433	+	5.93594e-07	0.00364938	34.828	gain
chr10	26513597	26513598	+	4.44336e-07	0.00300095	34.8276	gain
chr9	64363481	64363482	+	3.68837e-07	0.0026184	34.8157	gain
chr1	13202652	13202653	+	2.47983e-05	0.0391541	34.812	gain
chr3	79525581	79525582	+	1.29593e-05	0.026939	34.8007	gain
chr14	45746540	45746541	+	2.24318e-07	0.00182533	34.8007	gain
chr17	39310239	39310240	+	5.27841e-07	0.00337088	34.7928	gain
chr8	102787318	102787319	+	1.89482e-05	0.0336879	34.7902	gain
chr5	41630469	41630470	+	2.81184e-06	0.0103371	34.7891	gain
chr14	40709482	40709483	+	6.9191e-07	0.00404333	34.7878	gain
chr15	94795997	94795998	+	2.10119e-05	0.0357085	34.7826	gain
chr16	3933756	3933757	+	2.20608e-05	0.0367322	34.7826	gain
chr8	22214827	22214828	+	2.93317e-06	0.0106308	34.7794	gain
chr14	55039790	55039791	+	6.39955e-08	0.000736568	34.7793	gain
chr17	7258901	7258902	+	1.00582e-05	0.0231182	34.7762	gain
chr9	70385576	70385577	+	2.27278e-05	0.03735	34.7744	gain
chr8	122854169	122854170	+	1.27329e-05	0.0266108	34.7692	gain
chr7	110326450	110326451	+	3.25188e-05	0.0457956	34.7692	gain
chr11	30482141	30482142	+	1.1456e-05	0.0250209	34.7654	gain
chr3	93174797	93174798	+	3.18442e-06	0.011231	34.7654	gain
chr9	52366109	52366110	+	1.91301e-06	0.00800716	34.7619	gain
chr15	59667455	59667456	+	8.85837e-06	0.0213808	34.761	gain
chr19	40949095	40949096	+	2.83337e-07	0.00216039	34.76	gain
chr1	187303217	187303218	+	1.07446e-05	0.0241043	34.7561	gain
chr7	136804608	136804609	+	1.06813e-05	0.02401	34.7508	gain
chr5	28668185	28668186	+	7.9379e-06	0.0199703	34.7429	gain
chr9	83607479	83607480	+	3.5827e-05	0.0484281	34.7396	gain
chr1	89736002	89736003	+	1.11713e-06	0.005571	34.7388	gain
chr17	37679179	37679180	+	6.6236e-06	0.0178	34.7385	gain
chr7	113859089	113859090	+	1.4634e-06	0.00672037	34.7375	gain
chr4	125356748	125356749	+	7.03127e-06	0.0185304	34.7298	gain
chr5	81484095	81484096	+	6.68105e-06	0.0179131	34.7297	gain
chr9	103682856	103682857	+	1.77769e-05	0.0323686	34.7273	gain
chr7	70370353	70370354	+	1.22866e-05	0.0260998	34.7271	gain
chr1	51289776	51289777	+	8.46071e-06	0.0207713	34.7253	gain
chr10	77991826	77991827	+	1.39542e-05	0.02816	34.7253	gain
chr8	91831718	91831719	+	3.34075e-05	0.0465423	34.72	gain
chr2	75545697	75545698	+	1.09556e-05	0.0243739	34.7197	gain
chr17	39542624	39542625	+	1.97312e-07	0.00165541	34.7187	gain
chr16	5154367	5154368	+	9.60348e-06	0.0224549	34.7101	gain
chr9	8192708	8192709	+	1.5798e-05	0.0302934	34.7007	gain
chr8	89272097	89272098	+	9.79822e-07	0.00510852	34.6939	gain
chr5	147636048	147636049	+	6.86535e-06	0.0182745	34.6928	gain
chr10	17634575	17634576	+	2.6574e-05	0.0406462	34.6893	gain
chr7	13043681	13043682	+	7.11083e-07	0.00412945	34.6818	gain
chr13	111904987	111904988	+	1.02484e-05	0.0234014	34.681	gain
chr17	39225829	39225830	+	1.00883e-06	0.0052041	34.676	gain
chr7	107614220	107614221	+	1.4073e-05	0.0283091	34.6683	gain
chr15	8003782	8003783	+	7.77093e-06	0.0196711	34.6667	gain
chr5	66685559	66685560	+	5.74329e-07	0.00357132	34.6638	gain
chr8	125115131	125115132	+	2.87082e-06	0.0104899	34.6629	gain
chr11	86920330	86920331	+	4.65469e-06	0.014264	34.6604	gain
chr3	135514239	135514240	+	1.12648e-05	0.0247994	34.6591	gain
chr14	77069012	77069013	+	7.2355e-07	0.0041655	34.6471	gain
chr12	99204470	99204471	+	2.27837e-05	0.0373888	34.6282	gain
chr13	74440261	74440262	+	3.4582e-05	0.0473843	34.6257	gain
chr13	111194554	111194555	+	1.41053e-06	0.00653463	34.6154	gain
chr18	65656831	65656832	+	1.32441e-06	0.00625634	34.6112	gain
chr3	138020233	138020234	+	1.08247e-05	0.0242036	34.6096	gain
chr10	107203266	107203267	+	1.37514e-05	0.0279183	34.6076	gain
chr14	12348606	12348607	+	1.69069e-05	0.0314665	34.6054	gain
chr5	75683523	75683524	+	2.58936e-07	0.0020247	34.6053	gain
chr5	32988188	32988189	+	1.14502e-05	0.0250146	34.5966	gain
chr18	53138081	53138082	+	2.13974e-05	0.0360881	34.5943	gain
chr7	30515564	30515565	+	3.16396e-05	0.0451244	34.5938	gain
chr17	86384842	86384843	+	2.19384e-05	0.0366129	34.5921	gain
chr5	89258640	89258641	+	1.82709e-06	0.00780288	34.5911	gain
chr2	63962926	63962927	+	1.03318e-06	0.00529006	34.5833	gain
chr2	51160847	51160848	+	2.2728e-05	0.03735	34.5787	gain
chr3	51359638	51359639	+	2.2728e-05	0.03735	34.5787	gain
chr5	66673597	66673598	+	3.19371e-05	0.0453499	34.5787	gain
chr6	61968002	61968003	+	1.96323e-05	0.0343688	34.576	gain
chr9	43698408	43698409	+	7.86262e-06	0.0198272	34.5711	gain
chr3	63432225	63432226	+	1.59631e-05	0.0304711	34.5674	gain
chr16	25486233	25486234	+	2.92186e-05	0.0430436	34.5622	gain
chr16	16600856	16600857	+	4.48192e-06	0.0139177	34.5611	gain
chr18	81270957	81270958	+	1.78507e-07	0.00153858	34.5591	gain
chr13	89541310	89541311	+	6.12543e-06	0.0169643	34.554	gain
chr9	67821969	67821970	+	1.76552e-06	0.00763911	34.5523	gain
chr14	90263163	90263164	+	3.92365e-06	0.0128456	34.5455	gain
chr18	69136643	69136644	+	2.34474e-05	0.0380082	34.5455	gain
chr12	23634523	23634524	+	3.49516e-05	0.0476663	34.5455	gain
chr2	147353731	147353732	+	1.64373e-05	0.0309636	34.5417	gain
chr19	32295806	32295807	+	7.12913e-07	0.00413731	34.538	gain
chr10	68724360	68724361	+	5.05308e-08	0.000617268	34.5378	gain
chr18	54760567	54760568	+	6.44162e-06	0.0174598	34.5373	gain
chr1	120672076	120672077	+	5.65645e-06	0.0161456	34.5238	gain
chr9	69023832	69023833	+	7.2018e-06	0.0188192	34.5238	gain
chr14	53577896	53577897	+	1.81519e-06	0.00777181	34.5195	gain
chr10	17584911	17584912	+	7.87202e-06	0.0198443	34.515	gain
chr3	53204560	53204561	+	3.70423e-06	0.0123762	34.5128	gain
chr14	56794624	56794625	+	1.56805e-05	0.030179	34.5103	gain
chr11	88873211	88873212	+	1.16631e-05	0.0252683	34.5089	gain
chr14	49997382	49997383	+	3.57932e-05	0.0484084	34.5029	gain
chr7	137138186	137138187	+	9.07849e-06	0.021707	34.4993	gain
chr1	165538811	165538812	+	1.64457e-05	0.0309636	34.4979	gain
chr16	55555450	55555451	+	1.78231e-05	0.0324267	34.497	gain
chr8	33607242	33607243	+	5.69973e-06	0.0162123	34.4928	gain
chr5	75192849	75192850	+	4.5838e-06	0.0141166	34.4864	gain
chr18	76042345	76042346	+	1.7584e-09	4.23751e-05	34.4828	gain
chr14	54541725	54541726	+	3.74611e-07	0.00264698	34.4807	gain
chr11	31615153	31615154	+	7.66027e-06	0.0195317	34.4776	gain
chr3	131115498	131115499	+	1.11343e-05	0.0246058	34.4762	gain
chr7	128981905	128981906	+	2.70298e-05	0.0410795	34.4735	gain
chr18	68094083	68094084	+	9.14364e-06	0.0217904	34.4722	gain
chr9	35095830	35095831	+	3.34075e-05	0.0465423	34.4682	gain
chr7	47025318	47025319	+	1.26247e-05	0.0265202	34.4665	gain
chr8	16406897	16406898	+	2.27964e-05	0.0374015	34.4609	gain
chr11	117171076	117171077	+	2.48968e-05	0.039245	34.4528	gain
chr18	63311193	63311194	+	7.9196e-06	0.0199343	34.448	gain
chr14	73635272	73635273	+	6.41761e-07	0.00384225	34.4475	gain
chr16	18586480	18586481	+	2.55458e-05	0.0398146	34.4444	gain
chr11	117681692	117681693	+	6.45958e-06	0.0174865	34.4417	gain
chr3	130297865	130297866	+	3.66623e-08	0.000482096	34.4322	gain
chr18	65190028	65190029	+	3.65659e-06	0.0122767	34.4304	gain
chr6	100509671	100509672	+	3.07761e-05	0.0444257	34.4295	gain
chr3	57851597	57851598	+	3.49292e-05	0.0476614	34.4293	gain
chr9	59530470	59530471	+	1.6025e-05	0.0304841	34.4262	gain
chr13	10097483	10097484	+	3.957e-06	0.0128962	34.4258	gain
chr2	163133692	163133693	+	1.25525e-06	0.00603888	34.4223	gain
chr10	42902204	42902205	+	2.62366e-05	0.0403471	34.4216	gain
chr18	40316273	40316274	+	4.90549e-06	0.0147342	34.4156	gain
chr18	65535062	65535063	+	3.19657e-05	0.0453623	34.4156	gain
chr17	41755078	41755079	+	1.48848e-05	0.0292615	34.4108	gain
chr3	136317322	136317323	+	1.26941e-06	0.00607734	34.4064	gain
chr15	5409734	5409735	+	2.40729e-05	0.0385841	34.4048	gain
chr6	22109566	22109567	+	4.32986e-06	0.013647	34.3958	gain
chr3	60401687	60401688	+	2.34723e-05	0.0380241	34.3956	gain
chr14	48268653	48268654	+	5.91963e-06	0.0165855	34.3927	gain
chr3	75930950	75930951	+	1.98555e-05	0.0346019	34.3889	gain
chr3	148424988	148424989	+	2.54311e-07	0.0019964	34.38	gain
chr5	31608390	31608391	+	1.30842e-05	0.0271054	34.375	gain
chr7	92431003	92431004	+	2.79246e-05	0.0418905	34.375	gain
chr6	31293192	31293193	+	1.37552e-05	0.0279207	34.3739	gain
chr12	81604459	81604460	+	1.86321e-06	0.00787661	34.3729	gain
chr8	83668598	83668599	+	1.62965e-05	0.0308145	34.3656	gain
chr18	65224024	65224025	+	3.39073e-06	0.0116715	34.3629	gain
chr11	77800916	77800917	+	5.77052e-06	0.0163279	34.359	gain
chr1	80219996	80219997	+	5.84926e-07	0.00361993	34.3588	gain
chr2	120144639	120144640	+	2.32788e-05	0.0378849	34.3413	gain
chr19	23503379	23503380	+	8.53788e-07	0.00468198	34.3391	gain
chr9	65958088	65958089	+	1.68646e-07	0.00147458	34.3367	gain
chr12	31057355	31057356	+	1.85564e-05	0.033253	34.3333	gain
chr17	33811332	33811333	+	2.13972e-05	0.0360881	34.3311	gain
chr11	116487416	116487417	+	1.36142e-05	0.0277328	34.3309	gain
chr3	59407177	59407178	+	1.41755e-05	0.028436	34.3284	gain
chr1	120151960	120151961	+	2.19004e-05	0.0365737	34.3254	gain
chr19	47247989	47247990	+	2.56573e-05	0.0399351	34.3254	gain
chr14	71711915	71711916	+	2.54395e-08	0.000365653	34.3245	gain
chr1	124771607	124771608	+	3.59553e-05	0.0485452	34.3243	gain
chr2	31955367	31955368	+	5.06215e-06	0.0150524	34.3186	gain
chr12	33082056	33082057	+	2.49882e-06	0.0095893	34.3137	gain
chr1	126895730	126895731	+	3.60798e-05	0.0486154	34.3082	gain
chr18	68941353	68941354	+	1.90815e-05	0.0338277	34.3074	gain
chr1	89357603	89357604	+	2.36236e-05	0.0381384	34.3069	gain
chr2	20560876	20560877	+	4.31428e-06	0.0136296	34.298	gain
chr14	77148595	77148596	+	1.02678e-05	0.0234222	34.2949	gain
chr17	3490640	3490641	+	3.65426e-06	0.0122716	34.2923	gain
chr15	72706986	72706987	+	2.69944e-05	0.0410413	34.2885	gain
chr19	17244754	17244755	+	3.08981e-05	0.0445296	34.2879	gain
chr14	51322936	51322937	+	2.62484e-06	0.00989724	34.2857	gain
chr14	112186911	112186912	+	1.4055e-05	0.0282992	34.2717	gain
chr1	89180451	89180452	+	1.42905e-05	0.028572	34.2676	gain
chr17	23927675	23927676	+	1.31132e-05	0.0271359	34.267	gain
chr3	138079415	138079416	+	1.31132e-05	0.0271359	34.267	gain
chr9	95653849	95653850	+	6.85108e-06	0.0182429	34.262	gain
chr9	56148009	56148010	+	1.53453e-05	0.0298029	34.2556	gain
chr18	57238770	57238771	+	3.93411e-06	0.0128576	34.251	gain
chr9	65610465	65610466	+	5.27679e-06	0.015469	34.2424	gain
chr5	77547833	77547834	+	2.29985e-05	0.0375701	34.2411	gain
chr14	54196187	54196188	+	9.87468e-06	0.02287	34.2389	gain
chr13	83976373	83976374	+	2.31478e-05	0.0377169	34.2377	gain
chr11	115596024	115596025	+	7.63016e-07	0.00433337	34.232	gain
chr3	98111607	98111608	+	9.79403e-06	0.0227581	34.2252	gain
chr14	29394324	29394325	+	2.87357e-05	0.0426051	34.2222	gain
chr18	64549397	64549398	+	2.11718e-06	0.0085769	34.2123	gain
chr1	138878154	138878155	+	4.65894e-06	0.0142703	34.211	gain
chr13	116258854	116258855	+	9.68293e-06	0.0225884	34.2105	gain
chr18	66723218	66723219	+	9.70193e-06	0.0226118	34.2105	gain
chr5	102860461	102860462	+	2.1642e-05	0.0363356	34.2105	gain
chr3	141614992	141614993	+	1.27524e-05	0.0266259	34.2062	gain
chr10	5385074	5385075	+	2.13869e-05	0.0360827	34.2061	gain
chr11	118271439	118271440	+	1.86423e-05	0.0333241	34.1997	gain
chr10	82768821	82768822	+	2.42508e-05	0.0387747	34.1982	gain
chr10	42683270	42683271	+	1.11085e-07	0.00109862	34.1954	gain
chr8	107837286	107837287	+	1.20161e-05	0.0257158	34.1951	gain
chr12	31627661	31627662	+	3.2498e-05	0.0457847	34.1941	gain
chr9	68026258	68026259	+	3.68171e-06	0.0123364	34.1927	gain
chr14	46161096	46161097	+	2.67479e-06	0.0100207	34.1913	gain
chr10	41574750	41574751	+	7.22752e-07	0.00416249	34.1869	gain
chr5	36387451	36387452	+	1.78104e-05	0.0324113	34.1808	gain
chr3	43866730	43866731	+	2.83313e-05	0.0422385	34.1791	gain
chr4	150000034	150000035	+	3.25325e-07	0.00238444	34.1763	gain
chr6	63563096	63563097	+	8.12787e-06	0.0202364	34.175	gain
chr11	113996607	113996608	+	2.55793e-05	0.0398383	34.1719	gain
chr5	57720463	57720464	+	1.87298e-05	0.0334332	34.17	gain
chr18	37753419	37753420	+	2.09227e-05	0.0356283	34.1673	gain
chr19	5871166	5871167	+	1.92943e-05	0.0339918	34.1667	gain
chr16	92699162	92699163	+	3.68865e-05	0.0492186	34.1655	gain
chr1	160168162	160168163	+	2.92924e-05	0.043117	34.1592	gain
chr5	71595473	71595474	+	1.62331e-05	0.0307379	34.1503	gain
chr1	89735873	89735874	+	4.02473e-06	0.0130272	34.1501	gain
chr18	68711020	68711021	+	2.88166e-06	0.0105105	34.1357	gain
chr8	57329439	57329440	+	5.57713e-06	0.01599	34.1343	gain
chr19	30585124	30585125	+	3.72289e-07	0.00263672	34.1301	gain
chr14	89971869	89971870	+	1.79055e-06	0.00771066	34.1281	gain
chr11	108215826	108215827	+	3.17441e-05	0.0452277	34.1276	gain
chr2	52955930	52955931	+	3.53556e-05	0.0480389	34.127	gain
chr1	170829701	170829702	+	1.31614e-05	0.0271687	34.1248	gain
chr9	67113573	67113574	+	1.41192e-07	0.00131141	34.1191	gain
chr1	115219741	115219742	+	2.91663e-05	0.0429874	34.1176	gain
chr18	37725973	37725974	+	2.58883e-05	0.0400516	34.1089	gain
chr11	93025897	93025898	+	1.59901e-05	0.0304776	34.1085	gain
chr14	102672035	102672036	+	2.08377e-06	0.00848947	34.1061	gain
chr18	68725941	68725942	+	8.74715e-06	0.0212028	34.1045	gain
chr14	75772736	75772737	+	3.10352e-06	0.0110471	34.0995	gain
chr19	58259500	58259501	+	2.3956e-07	0.00191335	34.0987	gain
chr3	149660008	149660009	+	8.35962e-08	0.000905041	34.0909	gain
chr14	34611681	34611682	+	7.76277e-06	0.0196711	34.0905	gain
chr13	104495185	104495186	+	1.9024e-05	0.033779	34.0835	gain
chr9	65206105	65206106	+	1.05034e-06	0.00532744	34.0803	gain
chr4	108021344	108021345	+	1.0052e-05	0.0231144	34.077	gain
chr11	117486862	117486863	+	1.90414e-09	4.49604e-05	34.0746	gain
chr11	115911616	115911617	+	2.62175e-05	0.0403361	34.0738	gain
chr12	73545464	73545465	+	9.01597e-07	0.00484584	34.07	gain
chr10	111957421	111957422	+	1.08052e-05	0.0241815	34.0687	gain
chr2	13175891	13175892	+	3.23211e-06	0.0113421	34.0659	gain
chr14	54590388	54590389	+	4.9681e-06	0.0148545	34.0659	gain
chr11	65055953	65055954	+	1.46556e-05	0.0289815	34.0625	gain
chr18	67192142	67192143	+	2.28607e-05	0.0374582	34.0543	gain
chr10	77967909	77967910	+	3.1844e-05	0.0453136	34.0476	gain
chr17	78491935	78491936	+	1.77269e-06	0.00765919	34.0465	gain
chr9	60393307	60393308	+	4.93277e-07	0.00323058	34.0441	gain
chr11	118527153	118527154	+	3.28413e-06	0.0114398	34.0395	gain
chr18	57249904	57249905	+	6.18807e-06	0.017049	34.026	gain
chr14	55862299	55862300	+	1.81965e-05	0.0328492	34.0253	gain
chr1	158413086	158413087	+	1.38538e-05	0.0280359	34.0222	gain
chr9	35380824	35380825	+	1.38538e-05	0.0280359	34.0222	gain
chr14	96203828	96203829	+	1.82596e-07	0.00156182	34.0179	gain
chr4	41499280	41499281	+	1.84548e-05	0.0331537	34.0154	gain
chr2	172030698	172030699	+	3.01358e-05	0.0438134	34.0141	gain
chr13	7582920	7582921	+	9.5325e-06	0.0223627	34.0115	gain
chr13	76764398	76764399	+	1.07471e-05	0.0241043	34.0048	gain
chr16	18586336	18586337	+	3.79211e-05	0.0499345	34.0046	gain
chr14	48163948	48163949	+	2.89268e-07	0.00219456	34	gain
chr5	82069165	82069166	+	1.20844e-05	0.0258114	34	gain
chr5	75634890	75634891	+	2.38098e-05	0.0383369	34	gain
chr10	99832239	99832240	+	2.72933e-05	0.0413238	33.9985	gain
chr1	15651293	15651294	+	1.569e-05	0.0301896	33.9967	gain
chr7	35735684	35735685	+	2.40146e-05	0.0385274	33.9947	gain
chr19	26337985	26337986	+	5.69506e-06	0.016208	33.9867	gain
chr10	117676944	117676945	+	1.00179e-05	0.0230764	33.9847	gain
chr5	100043520	100043521	+	2.49645e-05	0.0393137	33.9827	gain
chr19	23893465	23893466	+	3.71041e-05	0.049387	33.9817	gain
chr9	65169595	65169596	+	3.05387e-05	0.0442208	33.9791	gain
chr9	43206254	43206255	+	3.14233e-06	0.0111501	33.9754	gain
chr15	32526119	32526120	+	3.46675e-05	0.0474757	33.9678	gain
chr5	92454557	92454558	+	2.18518e-05	0.036532	33.9643	gain
chr7	129673959	129673960	+	8.94663e-07	0.0048243	33.9506	gain
chr12	106996872	106996873	+	3.49591e-06	0.0119378	33.9474	gain
chr14	13519334	13519335	+	3.03672e-05	0.0440286	33.9474	gain
chr4	41498082	41498083	+	2.75712e-05	0.0415592	33.9457	gain
chr5	88913903	88913904	+	5.44344e-06	0.0157522	33.9423	gain
chr14	48224062	48224063	+	2.63026e-05	0.0404158	33.9412	gain
chr19	26375520	26375521	+	1.37069e-06	0.00640298	33.9409	gain
chr12	76406139	76406140	+	1.50446e-05	0.029454	33.9216	gain
chr1	46748613	46748614	+	3.75502e-05	0.0496315	33.9185	gain
chr18	60667821	60667822	+	2.47645e-05	0.0391541	33.9161	gain
chr3	105697052	105697053	+	1.18827e-05	0.0255356	33.9134	gain
chr3	149056876	149056877	+	1.95346e-06	0.00811138	33.9129	gain
chr2	60637029	60637030	+	7.38797e-06	0.0191143	33.9122	gain
chr13	110652519	110652520	+	1.89809e-06	0.00796894	33.9115	gain
chr5	4629974	4629975	+	2.12016e-05	0.0358979	33.8989	gain
chr4	131676120	131676121	+	4.45312e-09	9.13265e-05	33.8955	gain
chr14	74164675	74164676	+	7.9281e-07	0.0044508	33.8947	gain
chr14	50079313	50079314	+	1.59515e-06	0.00713653	33.8943	gain
chr1	183151576	183151577	+	2.47787e-05	0.0391541	33.891	gain
chr9	66094172	66094173	+	9.46556e-06	0.0222493	33.8817	gain
chr5	28454657	28454658	+	1.32824e-05	0.0273141	33.8803	gain
chr6	6128489	6128490	+	1.339e-05	0.0274832	33.8803	gain
chr5	80552080	80552081	+	2.77236e-05	0.0416964	33.871	gain
chr2	57104934	57104935	+	1.49456e-05	0.0293288	33.8649	gain
chr3	102297994	102297995	+	3.68614e-06	0.0123458	33.8571	gain
chr13	8873962	8873963	+	1.44488e-05	0.0287328	33.8526	gain
chr3	151562508	151562509	+	6.94923e-06	0.0184007	33.8494	gain
chr10	67540937	67540938	+	8.08463e-06	0.0201984	33.8491	gain
chr11	53657023	53657024	+	2.00915e-05	0.0348088	33.8438	gain
chr16	36091852	36091853	+	1.3235e-05	0.0272464	33.8433	gain
chr13	56324407	56324408	+	2.22365e-05	0.0369192	33.8385	gain
chr17	36947315	36947316	+	4.49093e-06	0.0139257	33.8384	gain
chr16	55357202	55357203	+	4.08021e-06	0.0131449	33.8304	gain
chr7	115893909	115893910	+	3.29865e-05	0.0462147	33.8299	gain
chr11	113220200	113220201	+	3.95762e-07	0.00275772	33.8275	gain
chr2	60266125	60266126	+	2.12896e-09	4.91194e-05	33.8235	gain
chr13	115100168	115100169	+	7.77734e-06	0.0196711	33.8235	gain
chr5	100580157	100580158	+	3.41854e-05	0.0471009	33.8235	gain
chr8	56426965	56426966	+	2.86173e-05	0.0425053	33.8216	gain
chr10	91198385	91198386	+	8.97966e-06	0.0215729	33.8214	gain
chr9	37275335	37275336	+	2.41512e-05	0.0386645	33.8207	gain
chr17	37547938	37547939	+	3.55049e-07	0.0025468	33.8107	gain
chr18	37744126	37744127	+	6.38923e-07	0.0038335	33.8074	gain
chr6	111343835	111343836	+	4.51816e-06	0.0139786	33.8046	gain
chr4	151604716	151604717	+	1.59809e-05	0.0304776	33.7975	gain
chr17	63201872	63201873	+	1.14154e-05	0.0249729	33.7838	gain
chr3	135839770	135839771	+	1.0421e-05	0.0236327	33.7719	gain
chr8	106740105	106740106	+	2.04054e-07	0.00169973	33.7701	gain
chr5	70294533	70294534	+	7.44044e-06	0.0191932	33.7687	gain
chr14	121330840	121330841	+	1.05867e-05	0.0238583	33.7662	gain
chr17	48565186	48565187	+	2.42564e-05	0.038778	33.7662	gain
chr14	36138701	36138702	+	1.18712e-05	0.0255182	33.7653	gain
chr19	60265740	60265741	+	7.70953e-06	0.0196077	33.7621	gain
chr8	115168693	115168694	+	1.79929e-06	0.00772775	33.7619	gain
chr12	75059177	75059178	+	2.61829e-05	0.0403137	33.7602	gain
chr3	123604689	123604690	+	3.52296e-05	0.0479203	33.756	gain
chr10	56173750	56173751	+	3.35546e-05	0.0466391	33.7534	gain
chr18	69173912	69173913	+	5.8856e-06	0.0165361	33.7498	gain
chr3	131251273	131251274	+	9.40736e-06	0.0221986	33.7489	gain
chr6	120776256	120776257	+	8.54193e-06	0.0208927	33.745	gain
chr9	67588753	67588754	+	2.23841e-08	0.000329003	33.7342	gain
chr19	32366707	32366708	+	6.89919e-07	0.00404025	33.7335	gain
chr13	113190502	113190503	+	1.56691e-05	0.0301724	33.7307	gain
chr10	128515805	128515806	+	3.37747e-05	0.0468081	33.7215	gain
chr18	55784109	55784110	+	1.65958e-06	0.00731669	33.7198	gain
chr3	103455449	103455450	+	3.45697e-06	0.011851	33.7169	gain
chr1	36242194	36242195	+	1.06202e-05	0.0239052	33.7165	gain
chr18	57381751	57381752	+	6.35703e-06	0.0173357	33.7146	gain
chr12	69542462	69542463	+	1.50422e-05	0.029454	33.7143	gain
chr10	96628879	96628880	+	5.83483e-07	0.00361583	33.7133	gain
chr5	74244643	74244644	+	2.41509e-07	0.00192486	33.6957	gain
chr3	107535065	107535066	+	1.99855e-05	0.0346995	33.6918	gain
chr7	65426548	65426549	+	2.6064e-05	0.0402085	33.687	gain
chr13	94624209	94624210	+	8.14472e-06	0.0202647	33.6861	gain
chr7	66761506	66761507	+	1.35522e-05	0.0276622	33.6842	gain
chr11	96327309	96327310	+	3.71871e-05	0.049454	33.6834	gain
chr3	131973623	131973624	+	2.97905e-05	0.0435629	33.664	gain
chr19	20233888	20233889	+	1.43616e-05	0.028646	33.6508	gain
chr12	51057967	51057968	+	2.47019e-05	0.039123	33.6486	gain
chr14	91736786	91736787	+	1.00208e-06	0.00517975	33.6466	gain
chr19	26548962	26548963	+	1.65218e-06	0.00729892	33.6466	gain
chr18	69278203	69278204	+	2.88567e-06	0.0105166	33.6466	gain
chr13	56228706	56228707	+	1.96366e-05	0.0343708	33.642	gain
chr17	36921685	36921686	+	3.56182e-07	0.0025501	33.6364	gain
chr5	106971011	106971012	+	7.58948e-07	0.00431674	33.6318	gain
chr1	125279979	125279980	+	2.89778e-05	0.0428097	33.6275	gain
chr1	149879436	149879437	+	1.71231e-07	0.00148944	33.6094	gain
chr8	108828396	108828397	+	2.45069e-06	0.0094864	33.6083	gain
chr2	102701860	102701861	+	2.61564e-05	0.0402975	33.6051	gain
chr9	68910628	68910629	+	4.78649e-07	0.003176	33.5965	gain
chr2	25577718	25577719	+	4.7701e-08	0.000590807	33.5954	gain
chr7	50357204	50357205	+	1.10616e-05	0.0245087	33.5926	gain
chr5	67510209	67510210	+	4.92671e-07	0.00322951	33.584	gain
chr14	34992747	34992748	+	2.26724e-06	0.00899951	33.5829	gain
chr13	60049066	60049067	+	3.76948e-05	0.0497402	33.5824	gain
chr18	75726484	75726485	+	2.24785e-07	0.00182815	33.5815	gain
chr3	142436892	142436893	+	1.69017e-05	0.0314665	33.5805	gain
chr16	21746042	21746043	+	2.2221e-05	0.0369154	33.5739	gain
chr10	93439056	93439057	+	1.14938e-05	0.0250556	33.5729	gain
chr7	131485059	131485060	+	2.25484e-05	0.0372366	33.5726	gain
chr14	118311709	118311710	+	2.65549e-05	0.0406388	33.5705	gain
chr6	49557217	49557218	+	2.65549e-05	0.0406388	33.5705	gain
chr13	104073881	104073882	+	2.21362e-05	0.0368172	33.5703	gain
chr10	89800817	89800818	+	1.24496e-05	0.0263013	33.5664	gain
chr18	77172600	77172601	+	1.96536e-07	0.00164982	33.5643	gain
chr10	121334197	121334198	+	4.93197e-06	0.0147903	33.5607	gain
chr12	76405645	76405646	+	1.16775e-05	0.0252885	33.5523	gain
chr10	42982895	42982896	+	3.73437e-05	0.0495238	33.5519	gain
chr14	27869182	27869183	+	1.04804e-05	0.0236928	33.5484	gain
chr19	17762466	17762467	+	1.70367e-05	0.0316182	33.5484	gain
chr1	84418030	84418031	+	6.36812e-06	0.0173569	33.5443	gain
chr18	60277920	60277921	+	3.30829e-05	0.0462706	33.5417	gain
chr3	60890174	60890175	+	6.7209e-06	0.0180103	33.5415	gain
chr5	81255568	81255569	+	2.35448e-05	0.0380844	33.5412	gain
chr5	75891335	75891336	+	1.9377e-05	0.0340899	33.5394	gain
chr1	13296687	13296688	+	2.52229e-05	0.0394823	33.5385	gain
chr10	118858552	118858553	+	3.28124e-05	0.0460374	33.5354	gain
chr5	112617611	112617612	+	1.53206e-07	0.00138272	33.5227	gain
chr1	177224811	177224812	+	9.82703e-07	0.00511818	33.5193	gain
chr8	48204815	48204816	+	5.32188e-06	0.0155265	33.5145	gain
chr11	118368039	118368040	+	5.16368e-07	0.00331721	33.5142	gain
chr14	48360038	48360039	+	5.13726e-07	0.00330948	33.5097	gain
chr5	35496368	35496369	+	1.14782e-05	0.0250397	33.5029	gain
chr3	71447682	71447683	+	3.05961e-05	0.0442672	33.4995	gain
chr1	144055809	144055810	+	3.18177e-05	0.04529	33.4958	gain
chr19	57374597	57374598	+	2.61863e-06	0.00988861	33.4934	gain
chr11	117153848	117153849	+	8.00149e-06	0.0200703	33.4916	gain
chr2	60637139	60637140	+	2.34195e-05	0.0379892	33.4868	gain
chr13	10284044	10284045	+	1.98942e-06	0.0082067	33.4842	gain
chr11	114315343	114315344	+	1.48054e-05	0.0291698	33.4842	gain
chr1	70774563	70774564	+	2.1526e-05	0.0362162	33.4834	gain
chr16	38568281	38568282	+	3.91576e-06	0.0128321	33.4821	gain
chr14	70621091	70621092	+	9.63745e-06	0.0225056	33.4816	gain
chr6	119211484	119211485	+	1.13611e-05	0.0249113	33.4783	gain
chr14	53770202	53770203	+	3.0933e-05	0.0445587	33.4783	gain
chr3	130656189	130656190	+	1.12858e-05	0.0248347	33.4778	gain
chr15	82172174	82172175	+	1.11833e-06	0.00557216	33.4774	gain
chr3	138873156	138873157	+	3.34541e-08	0.000452085	33.4748	gain
chr3	130338888	130338889	+	6.92411e-08	0.000782326	33.4698	gain
chr14	93768310	93768311	+	1.20016e-05	0.0257	33.4681	gain
chr19	20454214	20454215	+	1.54719e-05	0.029961	33.4675	gain
chr17	56879018	56879019	+	2.02336e-05	0.0349669	33.4653	gain
chr1	71970647	71970648	+	2.38027e-07	0.00190512	33.4639	gain
chr14	36864705	36864706	+	1.34206e-05	0.0275132	33.4609	gain
chr18	37755959	37755960	+	4.1098e-06	0.013187	33.4543	gain
chr2	16673932	16673933	+	1.4013e-06	0.00650182	33.4463	gain
chr13	7582904	7582905	+	2.16655e-05	0.0363419	33.4302	gain
chr1	97966159	97966160	+	7.61991e-06	0.0194813	33.4249	gain
chr5	114898993	114898994	+	4.02371e-07	0.00279742	33.4211	gain
chr10	79921940	79921941	+	2.48976e-05	0.039245	33.4211	gain
chr5	73247889	73247890	+	9.16347e-06	0.0218274	33.4203	gain
chr17	36825401	36825402	+	2.82864e-06	0.0103737	33.4199	gain
chr17	40927952	40927953	+	5.90559e-07	0.0036438	33.4192	gain
chr3	137927845	137927846	+	4.90289e-06	0.0147293	33.4078	gain
chr4	117282828	117282829	+	9.77249e-07	0.00510171	33.4014	gain
chr1	171552187	171552188	+	7.56917e-07	0.00431492	33.399	gain
chr6	144756284	144756285	+	2.5531e-06	0.0097218	33.3952	gain
chr4	83389832	83389833	+	2.82182e-05	0.0421525	33.3903	gain
chr10	79607382	79607383	+	8.7375e-06	0.0211984	33.3823	gain
chr3	131045378	131045379	+	1.44682e-09	3.58982e-05	33.3808	gain
chr18	82419184	82419185	+	8.06874e-06	0.0201722	33.3798	gain
chr8	36035403	36035404	+	2.1092e-05	0.0358084	33.3789	gain
chr1	177335446	177335447	+	1.44803e-05	0.0287791	33.3785	gain
chr5	118987325	118987326	+	2.9165e-05	0.0429874	33.3752	gain
chr18	69158982	69158983	+	3.13153e-05	0.0448575	33.3733	gain
chr2	105128059	105128060	+	3.46534e-05	0.0474693	33.3726	gain
chr17	17850108	17850109	+	2.30813e-05	0.0376485	33.3654	gain
chr18	79071780	79071781	+	2.85251e-05	0.0424392	33.3591	gain
chr4	32601358	32601359	+	4.16074e-06	0.0133182	33.3377	gain
chr14	47741681	47741682	+	7.13469e-07	0.00413737	33.3333	gain
chr14	36050622	36050623	+	8.78672e-07	0.00476711	33.3333	gain
chr14	72981733	72981734	+	7.67599e-06	0.0195459	33.3333	gain
chr2	180536667	180536668	+	1.48046e-05	0.0291698	33.3333	gain
chr17	36219650	36219651	+	3.70637e-05	0.0493463	33.3333	gain
chr5	106082805	106082806	+	1.55452e-05	0.0300293	33.3282	gain
chr18	68129680	68129681	+	7.34524e-06	0.0190621	33.3281	gain
chr18	66283645	66283646	+	1.81601e-05	0.0328188	33.3214	gain
chr18	55180916	55180917	+	1.78508e-05	0.0324625	33.3182	gain
chr14	25593965	25593966	+	1.08362e-06	0.00545965	33.3142	gain
chr13	35845878	35845879	+	1.574e-05	0.0302551	33.3093	gain
chr14	72461589	72461590	+	2.90751e-05	0.0428865	33.308	gain
chr4	108021316	108021317	+	2.191e-05	0.0365818	33.307	gain
chr8	67723219	67723220	+	8.21155e-07	0.00456758	33.3037	gain
chr1	19639345	19639346	+	3.72415e-05	0.0494785	33.3012	gain
chr12	73545298	73545299	+	1.84003e-05	0.0330947	33.2982	gain
chr15	88481456	88481457	+	8.49453e-06	0.0207969	33.2919	gain
chr13	11764712	11764713	+	5.98726e-06	0.0166946	33.2913	gain
chr10	95585945	95585946	+	9.59225e-06	0.0224356	33.2817	gain
chr6	120840259	120840260	+	4.45877e-06	0.0138778	33.2794	gain
chr18	37767769	37767770	+	4.37185e-06	0.0137223	33.278	gain
chr14	34157406	34157407	+	4.61645e-07	0.00308816	33.2694	gain
chr3	89316744	89316745	+	3.89513e-06	0.012789	33.2607	gain
chr11	6489423	6489424	+	1.54151e-05	0.0298964	33.2607	gain
chr18	60209096	60209097	+	1.10399e-05	0.0244858	33.254	gain
chr11	114637858	114637859	+	7.12226e-06	0.0186726	33.252	gain
chr10	99393108	99393109	+	4.12988e-06	0.0132373	33.2506	gain
chr14	63964031	63964032	+	1.31205e-05	0.027136	33.2501	gain
chr19	26683273	26683274	+	5.76385e-07	0.00358117	33.2489	gain
chr13	116504632	116504633	+	1.15566e-05	0.025134	33.2468	gain
chr1	170006453	170006454	+	3.47582e-05	0.0475525	33.2435	gain
chr7	130930844	130930845	+	4.50661e-06	0.0139562	33.2426	gain
chr13	52914616	52914617	+	1.59125e-05	0.0304127	33.2416	gain
chr9	111165832	111165833	+	1.86903e-05	0.0333903	33.2407	gain
chr12	77079544	77079545	+	2.64284e-05	0.0405389	33.2365	gain
chr1	175277136	175277137	+	1.25318e-06	0.00603282	33.2235	gain
chr18	69225810	69225811	+	3.80517e-06	0.0125928	33.22	gain
chr1	171541774	171541775	+	7.24821e-06	0.0189079	33.2183	gain
chr18	65657291	65657292	+	1.96e-05	0.0343266	33.2071	gain
chr10	95652874	95652875	+	3.40126e-05	0.0469783	33.1984	gain
chr14	70620552	70620553	+	1.59306e-06	0.00713403	33.1972	gain
chr5	35514060	35514061	+	1.02766e-05	0.0234317	33.1939	gain
chr5	35054727	35054728	+	3.66763e-07	0.0026098	33.1927	gain
chr19	21906307	21906308	+	1.73553e-06	0.00755167	33.1888	gain
chr6	77735845	77735846	+	1.62977e-05	0.0308145	33.1871	gain
chr6	116295540	116295541	+	1.02987e-05	0.0234606	33.1868	gain
chr10	22342027	22342028	+	1.01984e-05	0.0233369	33.1819	gain
chr10	16885871	16885872	+	3.21878e-05	0.0455096	33.1795	gain
chr14	89633680	89633681	+	1.49467e-05	0.0293288	33.1772	gain
chr13	9239860	9239861	+	1.62381e-05	0.0307402	33.1731	gain
chr14	54422404	54422405	+	1.71031e-05	0.0316959	33.1715	gain
chr17	41119861	41119862	+	2.66531e-05	0.0407064	33.161	gain
chr1	151250973	151250974	+	2.03694e-05	0.0350694	33.1595	gain
chr11	115619705	115619706	+	3.69069e-07	0.00261882	33.1554	gain
chr18	61220733	61220734	+	1.11971e-06	0.00557288	33.1541	gain
chr13	102957560	102957561	+	1.43256e-05	0.0286027	33.1528	gain
chr14	74480249	74480250	+	1.90849e-05	0.0338277	33.1522	gain
chr10	119021568	119021569	+	2.25617e-05	0.0372447	33.1512	gain
chr14	90680400	90680401	+	2.97361e-07	0.00223357	33.1507	gain
chr13	90057711	90057712	+	1.52387e-05	0.0296594	33.1403	gain
chr4	32798937	32798938	+	2.02977e-05	0.0350178	33.1349	gain
chr4	108021422	108021423	+	1.36111e-06	0.00637399	33.1339	gain
chr6	145427331	145427332	+	2.30779e-05	0.0376471	33.1303	gain
chr10	126650654	126650655	+	3.76505e-05	0.0497189	33.1296	gain
chr17	12263177	12263178	+	7.58273e-06	0.019419	33.1292	gain
chr14	54746800	54746801	+	1.30292e-07	0.00123637	33.1256	gain
chr10	43417036	43417037	+	1.00463e-05	0.023111	33.125	gain
chr14	68191451	68191452	+	2.54292e-05	0.039703	33.1209	gain
chr5	35818665	35818666	+	1.08606e-05	0.0242405	33.1194	gain
chr4	41499297	41499298	+	1.18604e-05	0.025503	33.1171	gain
chr14	35982593	35982594	+	1.05247e-06	0.00533468	33.1169	gain
chr4	63726849	63726850	+	1.63933e-05	0.0309186	33.1084	gain
chr10	79931288	79931289	+	6.19783e-06	0.0170673	33.1071	gain
chr12	107980683	107980684	+	1.19756e-05	0.025679	33.1044	gain
chr5	82210733	82210734	+	2.58392e-05	0.040019	33.1002	gain
chr1	176456585	176456586	+	3.79909e-05	0.049974	33.0992	gain
chr18	65242985	65242986	+	3.79909e-05	0.049974	33.0992	gain
chr14	71265003	71265004	+	6.40349e-06	0.0174001	33.0952	gain
chr6	144773923	144773924	+	3.20707e-05	0.0454436	33.0922	gain
chr19	47250216	47250217	+	8.124e-06	0.0202339	33.0913	gain
chr1	37117138	37117139	+	2.17668e-05	0.0364633	33.0909	gain
chr18	62191301	62191302	+	1.70954e-06	0.00746946	33.0902	gain
chr5	112206362	112206363	+	1.59144e-05	0.0304127	33.0669	gain
chr5	80337338	80337339	+	2.00267e-05	0.0347443	33.0628	gain
chr6	17876632	17876633	+	2.69244e-05	0.041009	33.059	gain
chr1	54855896	54855897	+	3.10965e-05	0.0446926	33.0583	gain
chr11	114782848	114782849	+	1.14093e-08	0.000191444	33.0572	gain
chr13	7519917	7519918	+	3.13293e-05	0.0448605	33.0565	gain
chr4	146941997	146941998	+	3.46824e-05	0.0474831	33.0556	gain
chr14	93701317	93701318	+	1.09773e-05	0.0244108	33.0497	gain
chr17	37239646	37239647	+	2.46483e-05	0.0390596	33.0449	gain
chr17	63695242	63695243	+	3.50338e-05	0.0477585	33.0426	gain
chr19	25172265	25172266	+	1.71198e-05	0.031714	33.0426	gain
chr18	60773612	60773613	+	8.34627e-06	0.0206341	33.0403	gain
chr2	144679292	144679293	+	2.24446e-05	0.0371377	33.0349	gain
chr2	24892597	24892598	+	2.2312e-05	0.0370019	33.0247	gain
chr13	115988224	115988225	+	3.71781e-05	0.0494484	33.0118	gain
chr16	91760718	91760719	+	2.59112e-05	0.0400667	33.008	gain
chr1	124499297	124499298	+	2.25166e-05	0.0372006	33.0048	gain
chr14	81446598	81446599	+	6.02055e-06	0.0167659	33.004	gain
chr15	31561662	31561663	+	7.5822e-07	0.00431674	33.0019	gain
chr17	38314766	38314767	+	1.80035e-06	0.00772792	32.9992	gain
chr1	172714809	172714810	+	2.73787e-06	0.0101595	32.9956	gain
chr17	35272516	35272517	+	4.8283e-06	0.0145794	32.9951	gain
chr12	32793189	32793190	+	2.16487e-05	0.0363356	32.9937	gain
chr2	96926185	96926186	+	1.4679e-05	0.0289941	32.9936	gain
chr3	53088785	53088786	+	1.1373e-05	0.0249287	32.9913	gain
chr3	86546825	86546826	+	2.79518e-05	0.0419115	32.9901	gain
chr10	79921763	79921764	+	1.74992e-05	0.0320726	32.9877	gain
chr18	58676583	58676584	+	1.94157e-06	0.00808856	32.9855	gain
chr6	84584387	84584388	+	2.42137e-05	0.0387235	32.9839	gain
chr14	74524434	74524435	+	2.02546e-05	0.0349806	32.9831	gain
chr4	41499225	41499226	+	7.37907e-06	0.0191022	32.9805	gain
chr14	34196508	34196509	+	6.62027e-06	0.0177974	32.9726	gain
chr8	14325389	14325390	+	2.88834e-05	0.0427328	32.9646	gain
chr10	56163390	56163391	+	2.60623e-05	0.0402085	32.9605	gain
chr8	71690214	71690215	+	1.98492e-05	0.0345949	32.9563	gain
chr2	154504655	154504656	+	2.29617e-05	0.0375391	32.9519	gain
chr18	66271787	66271788	+	1.96871e-05	0.0344194	32.9472	gain
chr18	66757524	66757525	+	1.044e-05	0.0236514	32.9464	gain
chr14	87181799	87181800	+	7.17976e-07	0.00415062	32.9456	gain
chr14	63455499	63455500	+	2.97947e-07	0.00223685	32.9456	gain
chr5	70418226	70418227	+	1.18329e-05	0.0254719	32.9451	gain
chr1	170075129	170075130	+	1.2646e-06	0.00606694	32.9365	gain
chr3	130924006	130924007	+	2.58312e-05	0.040019	32.9342	gain
chr7	19118364	19118365	+	1.85643e-05	0.0332555	32.9152	gain
chr5	86609184	86609185	+	1.32105e-05	0.0272122	32.9123	gain
chr13	109271717	109271718	+	4.37784e-06	0.0137262	32.9121	gain
chr14	121160730	121160731	+	2.87816e-05	0.0426322	32.9091	gain
chr18	69237607	69237608	+	2.37694e-05	0.0383037	32.9085	gain
chr9	95560651	95560652	+	1.60386e-05	0.0304998	32.906	gain
chr19	7161131	7161132	+	3.67122e-05	0.0490812	32.9049	gain
chr5	32905179	32905180	+	7.09272e-06	0.0186178	32.9034	gain
chr14	81777376	81777377	+	1.94208e-06	0.00808856	32.9001	gain
chr14	66122867	66122868	+	3.365e-05	0.0467077	32.8941	gain
chr10	81993822	81993823	+	7.66701e-06	0.0195371	32.8882	gain
chr8	77684502	77684503	+	2.45699e-05	0.0389948	32.8858	gain
chr1	188051709	188051710	+	2.53656e-06	0.00967037	32.8804	gain
chr13	41410255	41410256	+	4.58224e-06	0.0141163	32.8765	gain
chr10	84550854	84550855	+	3.99604e-06	0.0129704	32.8755	gain
chr1	170683627	170683628	+	3.58805e-05	0.0484668	32.8682	gain
chr8	48200508	48200509	+	4.65838e-07	0.00311146	32.8606	gain
chr2	61476178	61476179	+	3.15127e-05	0.045004	32.8586	gain
chr5	36448278	36448279	+	1.82517e-05	0.0329154	32.8571	gain
chr13	49114176	49114177	+	2.764e-05	0.0416215	32.8536	gain
chr4	32799324	32799325	+	2.05763e-05	0.0352492	32.8531	gain
chr14	29380501	29380502	+	2.83197e-06	0.0103798	32.8509	gain
chr3	58533699	58533700	+	8.44588e-06	0.0207406	32.847	gain
chr7	49442219	49442220	+	2.23934e-06	0.00891837	32.84	gain
chr5	34083385	34083386	+	2.97911e-05	0.0435629	32.8358	gain
chr10	120788083	120788084	+	5.17407e-06	0.0152563	32.8352	gain
chr4	32799344	32799345	+	7.08151e-07	0.00411757	32.8321	gain
chr16	56621769	56621770	+	1.08095e-05	0.0241821	32.8235	gain
chr2	124167406	124167407	+	3.74435e-05	0.0495812	32.8223	gain
chr10	99793596	99793597	+	5.66963e-08	0.000670924	32.8189	gain
chr15	75886810	75886811	+	2.32933e-05	0.0379004	32.8185	gain
chr9	65645625	65645626	+	2.02198e-06	0.00830705	32.8171	gain
chr3	60329367	60329368	+	2.58488e-05	0.0400191	32.8155	gain
chr3	136601356	136601357	+	2.46682e-07	0.00195661	32.8154	gain
chr13	64504813	64504814	+	2.70353e-06	0.0100859	32.8151	gain
chr2	180642373	180642374	+	1.53058e-06	0.00694625	32.8105	gain
chr5	98555592	98555593	+	1.73673e-05	0.031931	32.8002	gain
chr1	64812049	64812050	+	2.76103e-05	0.0415916	32.7955	gain
chr13	109206255	109206256	+	3.38884e-05	0.0469075	32.7897	gain
chr17	17850058	17850059	+	1.35043e-05	0.0276093	32.7869	gain
chr15	96831176	96831177	+	1.27081e-05	0.0265901	32.7839	gain
chr19	57814214	57814215	+	1.30288e-05	0.0270286	32.7799	gain
chr10	118124997	118124998	+	1.95137e-05	0.0342587	32.7792	gain
chr2	3354458	3354459	+	1.73172e-05	0.0318879	32.7729	gain
chr18	65780422	65780423	+	1.68896e-05	0.0314665	32.7722	gain
chr3	140566635	140566636	+	8.20796e-06	0.0203688	32.7692	gain
chr14	74506415	74506416	+	3.19371e-05	0.0453499	32.7692	gain
chr11	115215557	115215558	+	2.3197e-07	0.00187278	32.7625	gain
chr1	89735303	89735304	+	3.60299e-05	0.048581	32.7485	gain
chr16	36058854	36058855	+	1.91078e-05	0.033845	32.7422	gain
chr14	74829263	74829264	+	4.16216e-06	0.0133182	32.7344	gain
chr14	81205677	81205678	+	2.57335e-05	0.0399911	32.7332	gain
chr14	66565008	66565009	+	3.56908e-05	0.0483111	32.7299	gain
chr5	119678740	119678741	+	1.31989e-05	0.0272053	32.7273	gain
chr5	32963773	32963774	+	1.66153e-05	0.031131	32.7247	gain
chr19	40083361	40083362	+	2.90096e-06	0.0105557	32.7245	gain
chr9	68018693	68018694	+	2.57232e-05	0.039989	32.7193	gain
chr9	69052137	69052138	+	6.96271e-06	0.0184117	32.7149	gain
chr1	186676975	186676976	+	1.61915e-05	0.0306752	32.7122	gain
chr19	5307573	5307574	+	5.39069e-06	0.0156602	32.7106	gain
chr4	41499107	41499108	+	5.55767e-06	0.0159644	32.7106	gain
chr9	66538758	66538759	+	2.33139e-07	0.00187892	32.7096	gain
chr14	48635131	48635132	+	9.22099e-06	0.0219056	32.6967	gain
[truncated: 9,045 more rows]

## Sheet: CE2m14m_DMS_MK 10%_genes
seqnames	start	end	width	strand	qvalue	meth.diff%	annot.seqnames	annot.start	annot.end	annot.width	annot.strand	annot.id	annot.tx_id	annot.gene_id	annot.symbol	annot.type
chr1	4154770	4154770	1	*	0.00101264	-36.0817	chr1	4148745	4163854	15110	-	intron:21994	ENSMUST00000208660.1	19888	Rp1	mm10_genes_introns
chr1	4260402	4260402	1	*	4.3e-05	-46.5139	chr1	4258847	4260519	1673	-	exon:26240	ENSMUST00000195384.1	NA	NA	mm10_genes_exons
chr1	4260402	4260402	1	*	4.3e-05	-46.5139	chr1	4245107	4261526	16420	-	intron:22005	ENSMUST00000208660.1	19888	Rp1	mm10_genes_introns
chr1	4260430	4260430	1	*	0.00863409	-39.2828	chr1	4258847	4260519	1673	-	exon:26240	ENSMUST00000195384.1	NA	NA	mm10_genes_exons
chr1	4260430	4260430	1	*	0.00863409	-39.2828	chr1	4245107	4261526	16420	-	intron:22005	ENSMUST00000208660.1	19888	Rp1	mm10_genes_introns
chr1	4273188	4273188	1	*	0.025134	-36.532	chr1	4267621	4284765	17145	-	intron:22007	ENSMUST00000208660.1	19888	Rp1	mm10_genes_introns
chr1	4291503	4291503	1	*	0.0172236	-30.9211	chr1	4290846	4293012	2167	-	exon:26245	ENSMUST00000208793.1	19888	Rp1	mm10_genes_exons
chr1	4291503	4291503	1	*	0.0172236	-30.9211	chr1	4284899	4292925	8027	-	intron:22008	ENSMUST00000208660.1	19888	Rp1	mm10_genes_introns
chr1	4294400	4294400	1	*	0.0185855	-40.6487	chr1	4293013	4311269	18257	-	intron:22009	ENSMUST00000208660.1	19888	Rp1	mm10_genes_introns
chr1	4294400	4294400	1	*	0.0185855	-40.6487	chr1	4293013	4351909	58897	-	intron:22014	ENSMUST00000208793.1	19888	Rp1	mm10_genes_introns
chr1	4294400	4294400	1	*	0.0185855	-40.6487	chr1	4293013	4351909	58897	-	intron:22017	ENSMUST00000194992.6	19888	Rp1	mm10_genes_introns
chr1	7139409	7139409	1	*	0.0465863	-37.8625	chr1	7137587	7141586	4000	-	1to5kb:4278	ENSMUST00000182051.1	NA	NA	mm10_genes_1to5kb
chr1	7139409	7139409	1	*	0.0465863	-37.8625	chr1	7120616	7147636	27021	+	intron:431	ENSMUST00000061280.16	319263	Pcmtd1	mm10_genes_introns
chr1	7139409	7139409	1	*	0.0465863	-37.8625	chr1	7089217	7147636	58420	+	intron:435	ENSMUST00000182114.7	319263	Pcmtd1	mm10_genes_introns
chr1	7139409	7139409	1	*	0.0465863	-37.8625	chr1	7089217	7147636	58420	+	intron:439	ENSMUST00000182306.1	319263	Pcmtd1	mm10_genes_introns
chr1	7139409	7139409	1	*	0.0465863	-37.8625	chr1	7089217	7169514	80298	+	intron:442	ENSMUST00000182823.1	319263	Pcmtd1	mm10_genes_introns
chr1	7139411	7139411	1	*	0.00986098	-42.0353	chr1	7137587	7141586	4000	-	1to5kb:4278	ENSMUST00000182051.1	NA	NA	mm10_genes_1to5kb
chr1	7139411	7139411	1	*	0.00986098	-42.0353	chr1	7120616	7147636	27021	+	intron:431	ENSMUST00000061280.16	319263	Pcmtd1	mm10_genes_introns
chr1	7139411	7139411	1	*	0.00986098	-42.0353	chr1	7089217	7147636	58420	+	intron:435	ENSMUST00000182114.7	319263	Pcmtd1	mm10_genes_introns
chr1	7139411	7139411	1	*	0.00986098	-42.0353	chr1	7089217	7147636	58420	+	intron:439	ENSMUST00000182306.1	319263	Pcmtd1	mm10_genes_introns
chr1	7139411	7139411	1	*	0.00986098	-42.0353	chr1	7089217	7169514	80298	+	intron:442	ENSMUST00000182823.1	319263	Pcmtd1	mm10_genes_introns
chr1	7139451	7139451	1	*	0.0345787	-39.8413	chr1	7137587	7141586	4000	-	1to5kb:4278	ENSMUST00000182051.1	NA	NA	mm10_genes_1to5kb
chr1	7139451	7139451	1	*	0.0345787	-39.8413	chr1	7120616	7147636	27021	+	intron:431	ENSMUST00000061280.16	319263	Pcmtd1	mm10_genes_introns
chr1	7139451	7139451	1	*	0.0345787	-39.8413	chr1	7089217	7147636	58420	+	intron:435	ENSMUST00000182114.7	319263	Pcmtd1	mm10_genes_introns
chr1	7139451	7139451	1	*	0.0345787	-39.8413	chr1	7089217	7147636	58420	+	intron:439	ENSMUST00000182306.1	319263	Pcmtd1	mm10_genes_introns
chr1	7139451	7139451	1	*	0.0345787	-39.8413	chr1	7089217	7169514	80298	+	intron:442	ENSMUST00000182823.1	319263	Pcmtd1	mm10_genes_introns
chr1	9248535	9248535	1	*	0.0478275	-34.1111	chr1	9203261	9298132	94872	-	intron:22113	ENSMUST00000132064.7	71096	Sntg1	mm10_genes_introns
chr1	9248535	9248535	1	*	0.0478275	-34.1111	chr1	9203261	9298132	94872	-	intron:22133	ENSMUST00000191683.5	71096	Sntg1	mm10_genes_introns
chr1	9248535	9248535	1	*	0.0478275	-34.1111	chr1	9203261	9298132	94872	-	intron:22153	ENSMUST00000140295.7	71096	Sntg1	mm10_genes_introns
chr1	9248535	9248535	1	*	0.0478275	-34.1111	chr1	9203261	9298132	94872	-	intron:22170	ENSMUST00000140302.7	71096	Sntg1	mm10_genes_introns
chr1	9248535	9248535	1	*	0.0478275	-34.1111	chr1	9203261	9298132	94872	-	intron:22204	ENSMUST00000144593.7	71096	Sntg1	mm10_genes_introns
chr1	9248535	9248535	1	*	0.0478275	-34.1111	chr1	9203261	9298132	94872	-	intron:22208	ENSMUST00000134075.7	71096	Sntg1	mm10_genes_introns
chr1	9248535	9248535	1	*	0.0478275	-34.1111	chr1	9203261	9249318	46058	-	intron:22211	ENSMUST00000126083.1	71096	Sntg1	mm10_genes_introns
chr1	9967135	9967135	1	*	0.0336837	22.7773	chr1	9966314	9967313	1000	+	promoter:136	ENSMUST00000192299.1	NA	NA	mm10_genes_promoters
chr1	9967135	9967135	1	*	0.0336837	22.7773	chr1	9963810	9967809	4000	-	1to5kb:4330	ENSMUST00000097824.2	NA	NA	mm10_genes_1to5kb
chr1	9967135	9967135	1	*	0.0336837	22.7773	chr1	9967099	9967932	834	-	exon:26613	ENSMUST00000185184.1	100039596	Tcf24	mm10_genes_exons
chr1	10049981	10049981	1	*	0.0475877	-30.3239	chr1	10047527	10058719	11193	+	intron:725	ENSMUST00000071087.11	211660	Cspp1	mm10_genes_introns
chr1	10049981	10049981	1	*	0.0475877	-30.3239	chr1	10047527	10058719	11193	+	intron:754	ENSMUST00000143606.7	211660	Cspp1	mm10_genes_introns
chr1	10049981	10049981	1	*	0.0475877	-30.3239	chr1	10047527	10058719	11193	+	intron:757	ENSMUST00000191360.6	211660	Cspp1	mm10_genes_introns
chr1	10049981	10049981	1	*	0.0475877	-30.3239	chr1	10047527	10058719	11193	+	intron:760	ENSMUST00000117415.7	211660	Cspp1	mm10_genes_introns
chr1	10049981	10049981	1	*	0.0475877	-30.3239	chr1	10047527	10058719	11193	+	intron:766	ENSMUST00000191521.6	211660	Cspp1	mm10_genes_introns
chr1	10049981	10049981	1	*	0.0475877	-30.3239	chr1	10047527	10058719	11193	+	intron:769	ENSMUST00000118263.7	211660	Cspp1	mm10_genes_introns
chr1	10049981	10049981	1	*	0.0475877	-30.3239	chr1	10047527	10058719	11193	+	intron:775	ENSMUST00000122156.7	211660	Cspp1	mm10_genes_introns
chr1	10049981	10049981	1	*	0.0475877	-30.3239	chr1	10047527	10058719	11193	+	intron:782	ENSMUST00000190063.6	211660	Cspp1	mm10_genes_introns
chr1	10049981	10049981	1	*	0.0475877	-30.3239	chr1	10047527	10058719	11193	+	intron:785	ENSMUST00000119714.7	211660	Cspp1	mm10_genes_introns
chr1	10049981	10049981	1	*	0.0475877	-30.3239	chr1	10047527	10058719	11193	+	intron:791	ENSMUST00000134716.1	211660	Cspp1	mm10_genes_introns
chr1	10049981	10049981	1	*	0.0475877	-30.3239	chr1	10047527	10058719	11193	+	intron:795	ENSMUST00000155974.7	211660	Cspp1	mm10_genes_introns
chr1	10049981	10049981	1	*	0.0475877	-30.3239	chr1	10047527	10058719	11193	+	intron:797	ENSMUST00000186294.6	211660	Cspp1	mm10_genes_introns
chr1	10588881	10588881	1	*	0.0111959	-23.5294	chr1	10484064	10595619	111556	-	intron:22421	ENSMUST00000153695.7	329093	Cpa6	mm10_genes_introns
chr1	10588881	10588881	1	*	0.0111959	-23.5294	chr1	10488950	10595619	106670	-	intron:22431	ENSMUST00000035577.6	329093	Cpa6	mm10_genes_introns
chr1	11655121	11655121	1	*	0.0238603	27.2727	chr1	11596318	11747964	151647	+	intron:946	ENSMUST00000048613.13	320492	A830018L16Rik	mm10_genes_introns
chr1	11655121	11655121	1	*	0.0238603	27.2727	chr1	11596318	11747964	151647	+	intron:963	ENSMUST00000141512.7	320492	A830018L16Rik	mm10_genes_introns
chr1	11655121	11655121	1	*	0.0238603	27.2727	chr1	11596318	11747964	151647	+	intron:979	ENSMUST00000137824.7	320492	A830018L16Rik	mm10_genes_introns
chr1	11655121	11655121	1	*	0.0238603	27.2727	chr1	11596318	11747964	151647	+	intron:992	ENSMUST00000179089.7	320492	A830018L16Rik	mm10_genes_introns
chr1	12115995	12115995	1	*	0.0370009	-35.2273	chr1	12115960	12119959	4000	+	1to5kb:190	ENSMUST00000187748.1	NA	NA	mm10_genes_1to5kb
chr1	12809334	12809334	1	*	0.0377546	22.6842	chr1	12808024	12817337	9314	+	intron:1013	ENSMUST00000177608.7	240725	Sulf1	mm10_genes_introns
chr1	12809334	12809334	1	*	0.0377546	22.6842	chr1	12808024	12817337	9314	+	intron:1033	ENSMUST00000180062.7	240725	Sulf1	mm10_genes_introns
chr1	12809334	12809334	1	*	0.0377546	22.6842	chr1	12808024	12817337	9314	+	intron:1054	ENSMUST00000186051.6	240725	Sulf1	mm10_genes_introns
chr1	12809334	12809334	1	*	0.0377546	22.6842	chr1	12808024	12817337	9314	+	intron:1075	ENSMUST00000187376.6	240725	Sulf1	mm10_genes_introns
chr1	12809334	12809334	1	*	0.0377546	22.6842	chr1	12808024	12817337	9314	+	intron:1086	ENSMUST00000088585.9	240725	Sulf1	mm10_genes_introns
chr1	13076487	13076487	1	*	0.0119676	-34.6749	chr1	13076474	13078605	2132	+	intron:1116	ENSMUST00000187394.1	NA	NA	mm10_genes_introns
chr1	13125446	13125446	1	*	0.0404357	24.485	chr1	13125166	13125856	691	-	exon:26853	ENSMUST00000047577.6	383491	Prdm14	mm10_genes_exons
chr1	13125825	13125825	1	*	0.00957675	43.3458	chr1	13125166	13125856	691	-	exon:26853	ENSMUST00000047577.6	383491	Prdm14	mm10_genes_exons
chr1	13127027	13127027	1	*	0.013929	26.8851	chr1	13125857	13127109	1253	-	intron:22482	ENSMUST00000047577.6	383491	Prdm14	mm10_genes_introns
chr1	13202653	13202653	1	*	0.0391541	34.812	chr1	13190191	13221306	31116	-	intron:22500	ENSMUST00000081713.10	17978	Ncoa2	mm10_genes_introns
chr1	13202653	13202653	1	*	0.0391541	34.812	chr1	13190191	13221306	31116	-	intron:22521	ENSMUST00000068304.12	17978	Ncoa2	mm10_genes_introns
chr1	13202653	13202653	1	*	0.0391541	34.812	chr1	13190191	13221306	31116	-	intron:22543	ENSMUST00000006037.12	17978	Ncoa2	mm10_genes_introns
chr1	13202653	13202653	1	*	0.0391541	34.812	chr1	13190191	13221306	31116	-	intron:22558	ENSMUST00000147927.7	17978	Ncoa2	mm10_genes_introns
chr1	13202653	13202653	1	*	0.0391541	34.812	chr1	13190191	13221306	31116	-	intron:22569	ENSMUST00000143603.7	17978	Ncoa2	mm10_genes_introns
chr1	13202653	13202653	1	*	0.0391541	34.812	chr1	13190191	13221306	31116	-	intron:22576	ENSMUST00000139970.7	17978	Ncoa2	mm10_genes_introns
chr1	13202653	13202653	1	*	0.0391541	34.812	chr1	13190191	13221306	31116	-	intron:22581	ENSMUST00000124088.1	17978	Ncoa2	mm10_genes_introns
chr1	13202653	13202653	1	*	0.0391541	34.812	chr1	13190191	13221306	31116	-	intron:22585	ENSMUST00000145280.1	17978	Ncoa2	mm10_genes_introns
chr1	13296688	13296688	1	*	0.0394823	33.5385	chr1	13286026	13372182	86157	-	intron:22503	ENSMUST00000081713.10	17978	Ncoa2	mm10_genes_introns
chr1	13296688	13296688	1	*	0.0394823	33.5385	chr1	13286026	13373937	87912	-	intron:22524	ENSMUST00000068304.12	17978	Ncoa2	mm10_genes_introns
chr1	13296688	13296688	1	*	0.0394823	33.5385	chr1	13286026	13373937	87912	-	intron:22546	ENSMUST00000006037.12	17978	Ncoa2	mm10_genes_introns
chr1	13296688	13296688	1	*	0.0394823	33.5385	chr1	13286026	13373937	87912	-	intron:22561	ENSMUST00000147927.7	17978	Ncoa2	mm10_genes_introns
chr1	13296688	13296688	1	*	0.0394823	33.5385	chr1	13286026	13299662	13637	-	intron:22572	ENSMUST00000143603.7	17978	Ncoa2	mm10_genes_introns
chr1	13296688	13296688	1	*	0.0394823	33.5385	chr1	13286026	13372182	86157	-	intron:22579	ENSMUST00000139970.7	17978	Ncoa2	mm10_genes_introns
chr1	13296688	13296688	1	*	0.0394823	33.5385	chr1	13286026	13373937	87912	-	intron:22584	ENSMUST00000124088.1	17978	Ncoa2	mm10_genes_introns
chr1	13296688	13296688	1	*	0.0394823	33.5385	chr1	13224714	13299662	74949	-	intron:22587	ENSMUST00000145280.1	17978	Ncoa2	mm10_genes_introns
chr1	13789163	13789163	1	*	0.00154627	-42.6444	chr1	13787880	13791879	4000	-	1to5kb:4404	ENSMUST00000180415.1	433273	Gm5523	mm10_genes_1to5kb
chr1	15651294	15651294	1	*	0.0301896	33.9967	chr1	15313031	15709484	396454	+	intron:1126	ENSMUST00000175681.2	98741	Kcnb2	mm10_genes_introns
chr1	15651294	15651294	1	*	0.0301896	33.9967	chr1	15313031	15709484	396454	+	intron:1127	ENSMUST00000170146.2	98741	Kcnb2	mm10_genes_introns
chr1	15851045	15851045	1	*	0.00756995	-36.1448	chr1	15848331	15852330	4000	+	1to5kb:227	ENSMUST00000194867.1	NA	NA	mm10_genes_1to5kb
chr1	17718689	17718689	1	*	0.0222796	-32.7297	chr1	17712595	17724521	11927	-	intron:23011	ENSMUST00000155588.7	102634913	Gm16070	mm10_genes_introns
chr1	17718689	17718689	1	*	0.0222796	-32.7297	chr1	17712595	17727098	14504	-	intron:23016	ENSMUST00000127328.1	102634913	Gm16070	mm10_genes_introns
chr1	19104746	19104746	1	*	0.0130118	19.0476	chr1	19102181	19106180	4000	+	1to5kb:265	ENSMUST00000149505.1	226896	Tfap2d	mm10_genes_1to5kb
chr1	19104746	19104746	1	*	0.0130118	19.0476	chr1	19104364	19104861	498	+	exon:1510	ENSMUST00000037294.7	226896	Tfap2d	mm10_genes_exons
chr1	19104746	19104746	1	*	0.0130118	19.0476	chr1	19104670	19104840	171	-	exon:27564	ENSMUST00000159108.2	102635013	Gm15825	mm10_genes_exons
chr1	19206824	19206824	1	*	0.00905028	-39.0744	chr1	19203914	19207913	4000	+	1to5kb:266	ENSMUST00000027059.10	21419	Tfap2b	mm10_genes_1to5kb
chr1	19206824	19206824	1	*	0.00905028	-39.0744	chr1	19203960	19207959	4000	+	1to5kb:267	ENSMUST00000187754.6	21419	Tfap2b	mm10_genes_1to5kb
chr1	20088166	20088166	1	*	0.01048	-36.7227	chr1	20081294	20103214	21921	-	intron:23068	ENSMUST00000088448.11	241035	Pkhd1	mm10_genes_introns
chr1	20511177	20511177	1	*	0.00356799	-33.9916	chr1	20509113	20520153	11041	-	intron:23098	ENSMUST00000088448.11	241035	Pkhd1	mm10_genes_introns
chr1	20511258	20511258	1	*	0.00441603	-31.2233	chr1	20509113	20520153	11041	-	intron:23098	ENSMUST00000088448.11	241035	Pkhd1	mm10_genes_introns
chr1	21231535	21231535	1	*	0.0234201	-29.8137	chr1	21229722	21233721	4000	+	1to5kb:293	ENSMUST00000191648.1	NA	NA	mm10_genes_1to5kb
chr1	21242866	21242866	1	*	0.0244108	-32.5926	chr1	21240660	21249750	9091	+	intron:1323	ENSMUST00000027067.14	14859	Gsta3	mm10_genes_introns
chr1	21242866	21242866	1	*	0.0244108	-32.5926	chr1	21240660	21244937	4278	+	intron:1329	ENSMUST00000121676.7	14859	Gsta3	mm10_genes_introns
chr1	21242866	21242866	1	*	0.0244108	-32.5926	chr1	21240660	21249750	9091	+	intron:1336	ENSMUST00000124990.2	14859	Gsta3	mm10_genes_introns
chr1	21257356	21257356	1	*	0.00590468	-39.7968	chr1	21257331	21257382	52	+	5UTR:206	ENSMUST00000124990.2	14859	Gsta3	mm10_genes_5UTRs
chr1	21257356	21257356	1	*	0.00590468	-39.7968	chr1	21257331	21257382	52	+	exon:1618	ENSMUST00000027067.14	14859	Gsta3	mm10_genes_exons
chr1	21257356	21257356	1	*	0.00590468	-39.7968	chr1	21257331	21257382	52	+	exon:1626	ENSMUST00000121676.7	14859	Gsta3	mm10_genes_exons
chr1	21257356	21257356	1	*	0.00590468	-39.7968	chr1	21257331	21257382	52	+	exon:1634	ENSMUST00000124990.2	14859	Gsta3	mm10_genes_exons
chr1	21257356	21257356	1	*	0.00590468	-39.7968	chr1	21250813	21271414	20602	-	intron:23207	ENSMUST00000185842.1	NA	NA	mm10_genes_introns
chr1	22499693	22499693	1	*	0.020699	-19.0363	chr1	22486653	22533398	46746	-	intron:23320	ENSMUST00000081544.12	116837	Rims1	mm10_genes_introns
chr1	22499693	22499693	1	*	0.020699	-19.0363	chr1	22486653	22533398	46746	-	intron:23354	ENSMUST00000097809.9	116837	Rims1	mm10_genes_introns
chr1	22499693	22499693	1	*	0.020699	-19.0363	chr1	22486653	22533398	46746	-	intron:23389	ENSMUST00000097810.9	116837	Rims1	mm10_genes_introns
chr1	22499693	22499693	1	*	0.020699	-19.0363	chr1	22486653	22533398	46746	-	intron:23425	ENSMUST00000097811.9	116837	Rims1	mm10_genes_introns
chr1	22499693	22499693	1	*	0.020699	-19.0363	chr1	22486653	22533398	46746	-	intron:23458	ENSMUST00000115273.8	116837	Rims1	mm10_genes_introns
chr1	22499693	22499693	1	*	0.020699	-19.0363	chr1	22486653	22533398	46746	-	intron:23494	ENSMUST00000097808.6	116837	Rims1	mm10_genes_introns
chr1	22533179	22533179	1	*	0.0242981	28.3858	chr1	22486653	22533398	46746	-	intron:23320	ENSMUST00000081544.12	116837	Rims1	mm10_genes_introns
chr1	22533179	22533179	1	*	0.0242981	28.3858	chr1	22486653	22533398	46746	-	intron:23354	ENSMUST00000097809.9	116837	Rims1	mm10_genes_introns
chr1	22533179	22533179	1	*	0.0242981	28.3858	chr1	22486653	22533398	46746	-	intron:23389	ENSMUST00000097810.9	116837	Rims1	mm10_genes_introns
chr1	22533179	22533179	1	*	0.0242981	28.3858	chr1	22486653	22533398	46746	-	intron:23425	ENSMUST00000097811.9	116837	Rims1	mm10_genes_introns
chr1	22533179	22533179	1	*	0.0242981	28.3858	chr1	22486653	22533398	46746	-	intron:23458	ENSMUST00000115273.8	116837	Rims1	mm10_genes_introns
chr1	22533179	22533179	1	*	0.0242981	28.3858	chr1	22486653	22533398	46746	-	intron:23494	ENSMUST00000097808.6	116837	Rims1	mm10_genes_introns
chr1	23399118	23399118	1	*	0.0410219	-21.4286	chr1	23398542	23402541	4000	-	1to5kb:4561	ENSMUST00000188677.1	70155	Ogfrl1	mm10_genes_1to5kb
chr1	23399118	23399118	1	*	0.0410219	-21.4286	chr1	23398773	23402772	4000	-	1to5kb:4562	ENSMUST00000189537.1	NA	NA	mm10_genes_1to5kb
chr1	24067929	24067929	1	*	0.0201722	25.2178	chr1	24067899	24067978	80	-	exon:28163	ENSMUST00000188712.6	68187	Fam135a	mm10_genes_exons
chr1	24067929	24067929	1	*	0.0201722	25.2178	chr1	24067899	24067978	80	-	exon:28207	ENSMUST00000187369.6	68187	Fam135a	mm10_genes_exons
chr1	24067929	24067929	1	*	0.0201722	25.2178	chr1	24067899	24067978	80	-	exon:28236	ENSMUST00000027337.14	68187	Fam135a	mm10_genes_exons
chr1	24067929	24067929	1	*	0.0201722	25.2178	chr1	24067899	24067978	80	-	exon:28262	ENSMUST00000186999.6	68187	Fam135a	mm10_genes_exons
chr1	24067929	24067929	1	*	0.0201722	25.2178	chr1	24067899	24067978	80	-	exon:28277	ENSMUST00000185525.1	68187	Fam135a	mm10_genes_exons
chr1	24067929	24067929	1	*	0.0201722	25.2178	chr1	24057457	24085410	27954	-	intron:23626	ENSMUST00000187752.6	68187	Fam135a	mm10_genes_introns
chr1	24219278	24219278	1	*	0.000208763	46.2418	chr1	24217590	24220743	3154	+	intron:1382	ENSMUST00000054588.14	12839	Col9a1	mm10_genes_introns
chr1	24219278	24219278	1	*	0.000208763	46.2418	chr1	24217590	24220743	3154	+	intron:1413	ENSMUST00000088349.2	12839	Col9a1	mm10_genes_introns
chr1	24219278	24219278	1	*	0.000208763	46.2418	chr1	24217590	24220743	3154	+	intron:1442	ENSMUST00000124600.1	12839	Col9a1	mm10_genes_introns
chr1	25093573	25093573	1	*	0.00275772	-37.0833	chr1	25091454	25094408	2955	-	exon:28598	ENSMUST00000126096.7	210933	Adgrb3	mm10_genes_exons
chr1	25093573	25093573	1	*	0.00275772	-37.0833	chr1	25084280	25093764	9485	-	intron:23845	ENSMUST00000126626.7	210933	Adgrb3	mm10_genes_introns
chr1	25093573	25093573	1	*	0.00275772	-37.0833	chr1	25084280	25093764	9485	-	intron:23860	ENSMUST00000146592.7	210933	Adgrb3	mm10_genes_introns
chr1	25093573	25093573	1	*	0.00275772	-37.0833	chr1	25084280	25093764	9485	-	intron:23888	ENSMUST00000135518.7	210933	Adgrb3	mm10_genes_introns
chr1	25093573	25093573	1	*	0.00275772	-37.0833	chr1	25084280	25093764	9485	-	intron:23919	ENSMUST00000151309.7	210933	Adgrb3	mm10_genes_introns
chr1	25093573	25093573	1	*	0.00275772	-37.0833	chr1	25084280	25093764	9485	-	intron:23949	ENSMUST00000041838.6	210933	Adgrb3	mm10_genes_introns
chr1	25093573	25093573	1	*	0.00275772	-37.0833	chr1	25084280	25093764	9485	-	intron:23978	ENSMUST00000153568.7	210933	Adgrb3	mm10_genes_introns
chr1	25093863	25093863	1	*	0.0417054	-30.9785	chr1	25093765	25094408	644	-	exon:28451	ENSMUST00000126626.7	210933	Adgrb3	mm10_genes_exons
chr1	25093863	25093863	1	*	0.0417054	-30.9785	chr1	25093765	25094408	644	-	exon:28480	ENSMUST00000146592.7	210933	Adgrb3	mm10_genes_exons
chr1	25093863	25093863	1	*	0.0417054	-30.9785	chr1	25093765	25094408	644	-	exon:28512	ENSMUST00000135518.7	210933	Adgrb3	mm10_genes_exons
chr1	25093863	25093863	1	*	0.0417054	-30.9785	chr1	25093765	25094408	644	-	exon:28543	ENSMUST00000151309.7	210933	Adgrb3	mm10_genes_exons
chr1	25093863	25093863	1	*	0.0417054	-30.9785	chr1	25093765	25094408	644	-	exon:28573	ENSMUST00000041838.6	210933	Adgrb3	mm10_genes_exons
chr1	25093863	25093863	1	*	0.0417054	-30.9785	chr1	25093765	25094408	644	-	exon:28583	ENSMUST00000153568.7	210933	Adgrb3	mm10_genes_exons
chr1	25093863	25093863	1	*	0.0417054	-30.9785	chr1	25091454	25094408	2955	-	exon:28598	ENSMUST00000126096.7	210933	Adgrb3	mm10_genes_exons
chr1	25301266	25301266	1	*	0.0303615	-31.8851	chr1	25300887	25304886	4000	-	1to5kb:4610	ENSMUST00000192367.1	NA	NA	mm10_genes_1to5kb
chr1	25301266	25301266	1	*	0.0303615	-31.8851	chr1	25228548	25396435	167888	-	intron:23871	ENSMUST00000146592.7	210933	Adgrb3	mm10_genes_introns
chr1	25301266	25301266	1	*	0.0303615	-31.8851	chr1	25228548	25396435	167888	-	intron:23900	ENSMUST00000135518.7	210933	Adgrb3	mm10_genes_introns
chr1	25301266	25301266	1	*	0.0303615	-31.8851	chr1	25228548	25396435	167888	-	intron:23931	ENSMUST00000151309.7	210933	Adgrb3	mm10_genes_introns
chr1	25301266	25301266	1	*	0.0303615	-31.8851	chr1	25228548	25396435	167888	-	intron:23961	ENSMUST00000041838.6	210933	Adgrb3	mm10_genes_introns
chr1	25392359	25392359	1	*	0.0483028	-34.09	chr1	25228548	25396435	167888	-	intron:23871	ENSMUST00000146592.7	210933	Adgrb3	mm10_genes_introns
chr1	25392359	25392359	1	*	0.0483028	-34.09	chr1	25228548	25396435	167888	-	intron:23900	ENSMUST00000135518.7	210933	Adgrb3	mm10_genes_introns
chr1	25392359	25392359	1	*	0.0483028	-34.09	chr1	25228548	25396435	167888	-	intron:23931	ENSMUST00000151309.7	210933	Adgrb3	mm10_genes_introns
chr1	25392359	25392359	1	*	0.0483028	-34.09	chr1	25228548	25396435	167888	-	intron:23961	ENSMUST00000041838.6	210933	Adgrb3	mm10_genes_introns
chr1	25792222	25792222	1	*	0.015816	-28.5976	chr1	25559866	25826003	266138	-	intron:23885	ENSMUST00000146592.7	210933	Adgrb3	mm10_genes_introns
chr1	25792222	25792222	1	*	0.015816	-28.5976	chr1	25559866	25826003	266138	-	intron:23914	ENSMUST00000135518.7	210933	Adgrb3	mm10_genes_introns
chr1	25792222	25792222	1	*	0.015816	-28.5976	chr1	25559866	25826003	266138	-	intron:23945	ENSMUST00000151309.7	210933	Adgrb3	mm10_genes_introns
chr1	25792222	25792222	1	*	0.015816	-28.5976	chr1	25559866	25826003	266138	-	intron:23975	ENSMUST00000041838.6	210933	Adgrb3	mm10_genes_introns
chr1	25792222	25792222	1	*	0.015816	-28.5976	chr1	25559866	25826003	266138	-	intron:24007	ENSMUST00000189254.1	210933	Adgrb3	mm10_genes_introns
chr1	30718716	30718716	1	*	0.0222238	-39.1026	chr1	30718560	30719204	645	-	exon:28651	ENSMUST00000065469.2	NA	NA	mm10_genes_exons
chr1	32473004	32473004	1	*	0.00491933	-37.7885	chr1	32472757	32473756	1000	+	promoter:367	ENSMUST00000195178.1	NA	NA	mm10_genes_promoters
chr1	32473004	32473004	1	*	0.00491933	-37.7885	chr1	32472766	32619170	146405	+	intron:1508	ENSMUST00000027226.11	170771	Khdrbs2	mm10_genes_introns
chr1	34121883	34121883	1	*	0.0242308	-42.5532	chr1	34121250	34122392	1143	+	exon:2419	ENSMUST00000183006.4	13518	Dst	mm10_genes_exons
chr1	34121883	34121883	1	*	0.0242308	-42.5532	chr1	34117525	34135089	17565	+	intron:1563	ENSMUST00000183034.4	13518	Dst	mm10_genes_introns
chr1	34121883	34121883	1	*	0.0242308	-42.5532	chr1	34117525	34135089	17565	+	intron:1663	ENSMUST00000187486.6	13518	Dst	mm10_genes_introns
chr1	34121883	34121883	1	*	0.0242308	-42.5532	chr1	34117525	34135089	17565	+	intron:1695	ENSMUST00000182697.7	13518	Dst	mm10_genes_introns
chr1	34121883	34121883	1	*	0.0242308	-42.5532	chr1	34117525	34135089	17565	+	intron:1700	ENSMUST00000182314.7	13518	Dst	mm10_genes_introns
chr1	34121883	34121883	1	*	0.0242308	-42.5532	chr1	34117525	34135089	17565	+	intron:1705	ENSMUST00000183331.7	13518	Dst	mm10_genes_introns
chr1	34121883	34121883	1	*	0.0242308	-42.5532	chr1	34117525	34135089	17565	+	intron:1722	ENSMUST00000097786.9	13518	Dst	mm10_genes_introns
chr1	34121883	34121883	1	*	0.0242308	-42.5532	chr1	34117525	34135089	17565	+	intron:1814	ENSMUST00000115104.9	13518	Dst	mm10_genes_introns
chr1	34121883	34121883	1	*	0.0242308	-42.5532	chr1	34117525	34135089	17565	+	intron:1911	ENSMUST00000097785.9	13518	Dst	mm10_genes_introns
chr1	34121883	34121883	1	*	0.0242308	-42.5532	chr1	34117525	34135089	17565	+	intron:2008	ENSMUST00000239001.1	13518	Dst	mm10_genes_introns
chr1	34155008	34155008	1	*	0.0168068	29.6372	chr1	34154633	34156598	1966	+	intron:1567	ENSMUST00000183034.4	13518	Dst	mm10_genes_introns
chr1	34155008	34155008	1	*	0.0168068	29.6372	chr1	34154633	34156598	1966	+	intron:1667	ENSMUST00000187486.6	13518	Dst	mm10_genes_introns
chr1	34155008	34155008	1	*	0.0168068	29.6372	chr1	34154633	34156598	1966	+	intron:1709	ENSMUST00000183331.7	13518	Dst	mm10_genes_introns
chr1	34155008	34155008	1	*	0.0168068	29.6372	chr1	34154633	34156598	1966	+	intron:1726	ENSMUST00000097786.9	13518	Dst	mm10_genes_introns
chr1	34155008	34155008	1	*	0.0168068	29.6372	chr1	34154633	34156598	1966	+	intron:1818	ENSMUST00000115104.9	13518	Dst	mm10_genes_introns
chr1	34155008	34155008	1	*	0.0168068	29.6372	chr1	34154633	34156598	1966	+	intron:1915	ENSMUST00000097785.9	13518	Dst	mm10_genes_introns
chr1	34166241	34166241	1	*	0.0425033	-24.8077	chr1	34166180	34166305	126	+	exon:1972	ENSMUST00000183034.4	13518	Dst	mm10_genes_exons
chr1	34166241	34166241	1	*	0.0425033	-24.8077	chr1	34166180	34166305	126	+	exon:2074	ENSMUST00000187486.6	13518	Dst	mm10_genes_exons
chr1	34166241	34166241	1	*	0.0425033	-24.8077	chr1	34166180	34166305	126	+	exon:2137	ENSMUST00000097786.9	13518	Dst	mm10_genes_exons
chr1	34166241	34166241	1	*	0.0425033	-24.8077	chr1	34166180	34166305	126	+	exon:2230	ENSMUST00000115104.9	13518	Dst	mm10_genes_exons
chr1	34166241	34166241	1	*	0.0425033	-24.8077	chr1	34166180	34166305	126	+	exon:2328	ENSMUST00000097785.9	13518	Dst	mm10_genes_exons
chr1	34166241	34166241	1	*	0.0425033	-24.8077	chr1	34166180	34166305	126	+	exon:2433	ENSMUST00000183302.5	13518	Dst	mm10_genes_exons
chr1	34166241	34166241	1	*	0.0425033	-24.8077	chr1	34166180	34166305	126	+	exon:2457	ENSMUST00000185897.6	13518	Dst	mm10_genes_exons
chr1	34166241	34166241	1	*	0.0425033	-24.8077	chr1	34166180	34166305	126	+	exon:2483	ENSMUST00000185269.6	13518	Dst	mm10_genes_exons
chr1	34166241	34166241	1	*	0.0425033	-24.8077	chr1	34165856	34167095	1240	-	exon:28919	ENSMUST00000181692.2	NA	NA	mm10_genes_exons
chr1	35653063	35653063	1	*	0.0113109	-27.7976	chr1	35652298	35656297	4000	-	1to5kb:4753	ENSMUST00000195168.1	NA	NA	mm10_genes_1to5kb
chr1	35653535	35653535	1	*	2.03e-06	-31.9149	chr1	35652298	35656297	4000	-	1to5kb:4753	ENSMUST00000195168.1	NA	NA	mm10_genes_1to5kb
chr1	35653551	35653551	1	*	0.000580592	-26.6013	chr1	35652298	35656297	4000	-	1to5kb:4753	ENSMUST00000195168.1	NA	NA	mm10_genes_1to5kb
chr1	35653619	35653619	1	*	2.94e-06	-41.2963	chr1	35652298	35656297	4000	-	1to5kb:4753	ENSMUST00000195168.1	NA	NA	mm10_genes_1to5kb
chr1	35653674	35653674	1	*	2.45e-12	-59.7913	chr1	35652298	35656297	4000	-	1to5kb:4753	ENSMUST00000195168.1	NA	NA	mm10_genes_1to5kb
chr1	35653693	35653693	1	*	1.28e-14	-70.1282	chr1	35652298	35656297	4000	-	1to5kb:4753	ENSMUST00000195168.1	NA	NA	mm10_genes_1to5kb
chr1	35653725	35653725	1	*	3.39e-15	-67.6244	chr1	35652298	35656297	4000	-	1to5kb:4753	ENSMUST00000195168.1	NA	NA	mm10_genes_1to5kb
chr1	35653756	35653756	1	*	4.63e-11	-65.3296	chr1	35652298	35656297	4000	-	1to5kb:4753	ENSMUST00000195168.1	NA	NA	mm10_genes_1to5kb
chr1	35653770	35653770	1	*	3.27e-12	-66.3383	chr1	35652298	35656297	4000	-	1to5kb:4753	ENSMUST00000195168.1	NA	NA	mm10_genes_1to5kb
chr1	35653791	35653791	1	*	0.000411366	-44.2308	chr1	35652298	35656297	4000	-	1to5kb:4753	ENSMUST00000195168.1	NA	NA	mm10_genes_1to5kb
chr1	35653837	35653837	1	*	0.000387386	-53.447	chr1	35652298	35656297	4000	-	1to5kb:4753	ENSMUST00000195168.1	NA	NA	mm10_genes_1to5kb
chr1	36242195	36242195	1	*	0.0239052	33.7165	chr1	36234943	36244069	9127	-	intron:24320	ENSMUST00000046875.13	320011	Uggt1	mm10_genes_introns
chr1	36242195	36242195	1	*	0.0239052	33.7165	chr1	36234943	36244069	9127	-	intron:24372	ENSMUST00000174266.7	320011	Uggt1	mm10_genes_introns
chr1	36242195	36242195	1	*	0.0239052	33.7165	chr1	36234943	36244069	9127	-	intron:24410	ENSMUST00000174716.7	320011	Uggt1	mm10_genes_introns
chr1	36369286	36369286	1	*	0.0356414	37.4527	chr1	36369158	36370157	1000	-	promoter:4773	ENSMUST00000185912.6	226976	Kansl3	mm10_genes_promoters
chr1	36369286	36369286	1	*	0.0356414	37.4527	chr1	36369182	36370181	1000	-	promoter:4774	ENSMUST00000010597.9	226976	Kansl3	mm10_genes_promoters
chr1	36369286	36369286	1	*	0.0356414	37.4527	chr1	36369172	36370171	1000	-	promoter:4776	ENSMUST00000188961.6	226976	Kansl3	mm10_genes_promoters
chr1	36369286	36369286	1	*	0.0356414	37.4527	chr1	36369156	36370155	1000	-	promoter:4779	ENSMUST00000185621.2	226976	Kansl3	mm10_genes_promoters
chr1	36369286	36369286	1	*	0.0356414	37.4527	chr1	36369158	36370157	1000	-	promoter:4781	ENSMUST00000185614.1	226976	Kansl3	mm10_genes_promoters
chr1	36369286	36369286	1	*	0.0356414	37.4527	chr1	36369103	36370102	1000	-	promoter:4782	ENSMUST00000188957.1	226976	Kansl3	mm10_genes_promoters
chr1	36369286	36369286	1	*	0.0356414	37.4527	chr1	36367291	36371290	4000	+	1to5kb:482	ENSMUST00000179162.6	100534273	Fer1l5	mm10_genes_1to5kb
chr1	36369286	36369286	1	*	0.0356414	37.4527	chr1	36369015	36373014	4000	-	1to5kb:4775	ENSMUST00000186470.1	226976	Kansl3	mm10_genes_1to5kb
chr1	36369286	36369286	1	*	0.0356414	37.4527	chr1	36369042	36373041	4000	-	1to5kb:4778	ENSMUST00000188528.6	226976	Kansl3	mm10_genes_1to5kb
chr1	36369286	36369286	1	*	0.0356414	37.4527	chr1	36369042	36373041	4000	-	1to5kb:4780	ENSMUST00000187628.1	226976	Kansl3	mm10_genes_1to5kb
chr1	36793072	36793072	1	*	0.04867	39.9621	chr1	36792191	36793205	1015	-	exon:29618	ENSMUST00000027290.11	56030	Tmem131	mm10_genes_exons
chr1	36793072	36793072	1	*	0.04867	39.9621	chr1	36792194	36793205	1012	-	exon:29660	ENSMUST00000194563.5	56030	Tmem131	mm10_genes_exons
chr1	37004793	37004793	1	*	0.045624	25.8485	chr1	37004439	37005438	1000	+	promoter:512	ENSMUST00000177688.1	NA	NA	mm10_genes_promoters
chr1	37072605	37072605	1	*	0.0425747	20	chr1	37063550	37076366	12817	+	intron:2579	ENSMUST00000117172.8	70853	Vwa3b	mm10_genes_introns
chr1	37072605	37072605	1	*	0.0425747	20	chr1	37063550	37076366	12817	+	intron:2592	ENSMUST00000067178.13	70853	Vwa3b	mm10_genes_introns
chr1	37072605	37072605	1	*	0.0425747	20	chr1	37063550	37085232	21683	+	intron:2599	ENSMUST00000238425.1	70853	Vwa3b	mm10_genes_introns
chr1	37072605	37072605	1	*	0.0425747	20	chr1	37063550	37085232	21683	+	intron:2627	ENSMUST00000238500.1	70853	Vwa3b	mm10_genes_introns
chr1	37072605	37072605	1	*	0.0425747	20	chr1	37063550	37076366	12817	+	intron:2653	ENSMUST00000162449.6	70853	Vwa3b	mm10_genes_introns
chr1	37072605	37072605	1	*	0.0425747	20	chr1	37063550	37085232	21683	+	intron:2659	ENSMUST00000027289.13	70853	Vwa3b	mm10_genes_introns
chr1	37117139	37117139	1	*	0.0364633	33.0909	chr1	37115790	37123950	8161	+	intron:2604	ENSMUST00000238425.1	70853	Vwa3b	mm10_genes_introns
chr1	37117139	37117139	1	*	0.0364633	33.0909	chr1	37115790	37123950	8161	+	intron:2632	ENSMUST00000238500.1	70853	Vwa3b	mm10_genes_introns
chr1	37117139	37117139	1	*	0.0364633	33.0909	chr1	37115790	37123950	8161	+	intron:2664	ENSMUST00000027289.13	70853	Vwa3b	mm10_genes_introns
chr1	37117139	37117139	1	*	0.0364633	33.0909	chr1	37115790	37123950	8161	+	intron:2681	ENSMUST00000194048.1	70853	Vwa3b	mm10_genes_introns
chr1	37665663	37665663	1	*	0.0119264	-34.392	chr1	37644641	37719569	74929	-	intron:24937	ENSMUST00000162875.7	72097	Cracdl	mm10_genes_introns
chr1	37665663	37665663	1	*	0.0119264	-34.392	chr1	37644641	37676341	31701	-	intron:24939	ENSMUST00000160589.1	72097	Cracdl	mm10_genes_introns
chr1	38261703	38261703	1	*	0.0165066	-40.0794	chr1	38252682	38269709	17028	-	intron:25165	ENSMUST00000095027.8	16764	Aff3	mm10_genes_introns
chr1	38261703	38261703	1	*	0.0165066	-40.0794	chr1	38252682	38269709	17028	-	intron:25186	ENSMUST00000238906.1	16764	Aff3	mm10_genes_introns
chr1	38261703	38261703	1	*	0.0165066	-40.0794	chr1	38252679	38269709	17031	-	intron:25208	ENSMUST00000039827.13	16764	Aff3	mm10_genes_introns
chr1	38262088	38262088	1	*	0.000636112	-34.5635	chr1	38252682	38269709	17028	-	intron:25165	ENSMUST00000095027.8	16764	Aff3	mm10_genes_introns
chr1	38262088	38262088	1	*	0.000636112	-34.5635	chr1	38252682	38269709	17028	-	intron:25186	ENSMUST00000238906.1	16764	Aff3	mm10_genes_introns
chr1	38262088	38262088	1	*	0.000636112	-34.5635	chr1	38252679	38269709	17031	-	intron:25208	ENSMUST00000039827.13	16764	Aff3	mm10_genes_introns
chr1	38307677	38307677	1	*	0.037252	-27.2956	chr1	38306902	38307901	1000	+	promoter:573	ENSMUST00000129696.1	NA	NA	mm10_genes_promoters
chr1	38307677	38307677	1	*	0.037252	-27.2956	chr1	38269762	38320111	50350	-	intron:25166	ENSMUST00000095027.8	16764	Aff3	mm10_genes_introns
chr1	38307677	38307677	1	*	0.037252	-27.2956	chr1	38269762	38320111	50350	-	intron:25187	ENSMUST00000238906.1	16764	Aff3	mm10_genes_introns
chr1	38307677	38307677	1	*	0.037252	-27.2956	chr1	38269762	38320111	50350	-	intron:25209	ENSMUST00000039827.13	16764	Aff3	mm10_genes_introns
chr1	38307721	38307721	1	*	0.0167931	-27.8746	chr1	38306902	38307901	1000	+	promoter:573	ENSMUST00000129696.1	NA	NA	mm10_genes_promoters
chr1	38307721	38307721	1	*	0.0167931	-27.8746	chr1	38269762	38320111	50350	-	intron:25166	ENSMUST00000095027.8	16764	Aff3	mm10_genes_introns
chr1	38307721	38307721	1	*	0.0167931	-27.8746	chr1	38269762	38320111	50350	-	intron:25187	ENSMUST00000238906.1	16764	Aff3	mm10_genes_introns
chr1	38307721	38307721	1	*	0.0167931	-27.8746	chr1	38269762	38320111	50350	-	intron:25209	ENSMUST00000039827.13	16764	Aff3	mm10_genes_introns
chr1	38308858	38308858	1	*	0.0272578	-38.9474	chr1	38308482	38311611	3130	+	intron:3040	ENSMUST00000129696.1	NA	NA	mm10_genes_introns
chr1	38308858	38308858	1	*	0.0272578	-38.9474	chr1	38269762	38320111	50350	-	intron:25166	ENSMUST00000095027.8	16764	Aff3	mm10_genes_introns
chr1	38308858	38308858	1	*	0.0272578	-38.9474	chr1	38269762	38320111	50350	-	intron:25187	ENSMUST00000238906.1	16764	Aff3	mm10_genes_introns
chr1	38308858	38308858	1	*	0.0272578	-38.9474	chr1	38269762	38320111	50350	-	intron:25209	ENSMUST00000039827.13	16764	Aff3	mm10_genes_introns
chr1	38319020	38319020	1	*	7.97e-05	-46.8028	chr1	38269762	38320111	50350	-	intron:25166	ENSMUST00000095027.8	16764	Aff3	mm10_genes_introns
chr1	38319020	38319020	1	*	7.97e-05	-46.8028	chr1	38269762	38320111	50350	-	intron:25187	ENSMUST00000238906.1	16764	Aff3	mm10_genes_introns
chr1	38319020	38319020	1	*	7.97e-05	-46.8028	chr1	38269762	38320111	50350	-	intron:25209	ENSMUST00000039827.13	16764	Aff3	mm10_genes_introns
chr1	38319033	38319033	1	*	0.000460736	-44.5685	chr1	38269762	38320111	50350	-	intron:25166	ENSMUST00000095027.8	16764	Aff3	mm10_genes_introns
chr1	38319033	38319033	1	*	0.000460736	-44.5685	chr1	38269762	38320111	50350	-	intron:25187	ENSMUST00000238906.1	16764	Aff3	mm10_genes_introns
chr1	38319033	38319033	1	*	0.000460736	-44.5685	chr1	38269762	38320111	50350	-	intron:25209	ENSMUST00000039827.13	16764	Aff3	mm10_genes_introns
chr1	38319055	38319055	1	*	5.57e-05	-40.6438	chr1	38269762	38320111	50350	-	intron:25166	ENSMUST00000095027.8	16764	Aff3	mm10_genes_introns
chr1	38319055	38319055	1	*	5.57e-05	-40.6438	chr1	38269762	38320111	50350	-	intron:25187	ENSMUST00000238906.1	16764	Aff3	mm10_genes_introns
chr1	38319055	38319055	1	*	5.57e-05	-40.6438	chr1	38269762	38320111	50350	-	intron:25209	ENSMUST00000039827.13	16764	Aff3	mm10_genes_introns
chr1	38319681	38319681	1	*	0.0311051	-28.672	chr1	38269762	38320111	50350	-	intron:25166	ENSMUST00000095027.8	16764	Aff3	mm10_genes_introns
chr1	38319681	38319681	1	*	0.0311051	-28.672	chr1	38269762	38320111	50350	-	intron:25187	ENSMUST00000238906.1	16764	Aff3	mm10_genes_introns
chr1	38319681	38319681	1	*	0.0311051	-28.672	chr1	38269762	38320111	50350	-	intron:25209	ENSMUST00000039827.13	16764	Aff3	mm10_genes_introns
chr1	38458102	38458102	1	*	0.0309636	26.7857	chr1	38406544	38534905	128362	-	intron:25170	ENSMUST00000095027.8	16764	Aff3	mm10_genes_introns
chr1	38458102	38458102	1	*	0.0309636	26.7857	chr1	38406544	38534905	128362	-	intron:25191	ENSMUST00000238906.1	16764	Aff3	mm10_genes_introns
chr1	38458102	38458102	1	*	0.0309636	26.7857	chr1	38406544	38534905	128362	-	intron:25213	ENSMUST00000039827.13	16764	Aff3	mm10_genes_introns
chr1	38458102	38458102	1	*	0.0309636	26.7857	chr1	38406544	38534905	128362	-	intron:25226	ENSMUST00000027250.13	16764	Aff3	mm10_genes_introns
chr1	39234791	39234791	1	*	0.0152895	-33.306	chr1	39194010	39263318	69309	+	intron:3077	ENSMUST00000173050.7	18143	Npas2	mm10_genes_introns
chr1	39234791	39234791	1	*	0.0152895	-33.306	chr1	39194743	39263318	68576	+	intron:3079	ENSMUST00000056815.8	18143	Npas2	mm10_genes_introns
chr1	39234925	39234925	1	*	0.0271394	-34.7082	chr1	39194010	39263318	69309	+	intron:3077	ENSMUST00000173050.7	18143	Npas2	mm10_genes_introns
chr1	39234925	39234925	1	*	0.0271394	-34.7082	chr1	39194743	39263318	68576	+	intron:3079	ENSMUST00000056815.8	18143	Npas2	mm10_genes_introns
chr1	39278767	39278767	1	*	0.0394779	-16.9492	chr1	39277566	39281565	4000	-	1to5kb:4920	ENSMUST00000174365.1	NA	NA	mm10_genes_1to5kb
chr1	39278767	39278767	1	*	0.0394779	-16.9492	chr1	39263376	39287467	24092	+	intron:3078	ENSMUST00000173050.7	18143	Npas2	mm10_genes_introns
chr1	39278767	39278767	1	*	0.0394779	-16.9492	chr1	39263376	39287467	24092	+	intron:3080	ENSMUST00000056815.8	18143	Npas2	mm10_genes_introns
chr1	40243622	40243622	1	*	0.00107217	-40.4762	chr1	40238020	40244499	6480	+	exon:4040	ENSMUST00000191850.1	NA	NA	mm10_genes_exons
chr1	40243622	40243622	1	*	0.00107217	-40.4762	chr1	40225307	40282232	56926	+	intron:3402	ENSMUST00000027241.10	16177	Il1r1	mm10_genes_introns
chr1	40243648	40243648	1	*	1.43e-05	-46.3438	chr1	40238020	40244499	6480	+	exon:4040	ENSMUST00000191850.1	NA	NA	mm10_genes_exons
chr1	40243648	40243648	1	*	1.43e-05	-46.3438	chr1	40225307	40282232	56926	+	intron:3402	ENSMUST00000027241.10	16177	Il1r1	mm10_genes_introns
chr1	40591124	40591124	1	*	0.000150394	-40.0113	chr1	40587842	40591841	4000	-	1to5kb:4946	ENSMUST00000192078.1	NA	NA	mm10_genes_1to5kb
chr1	40591124	40591124	1	*	0.000150394	-40.0113	chr1	40584323	40600769	16447	+	intron:3569	ENSMUST00000027233.8	110895	Slc9a4	mm10_genes_introns
chr1	40591153	40591153	1	*	0.000321681	-43.8724	chr1	40587842	40591841	4000	-	1to5kb:4946	ENSMUST00000192078.1	NA	NA	mm10_genes_1to5kb
chr1	40591153	40591153	1	*	0.000321681	-43.8724	chr1	40584323	40600769	16447	+	intron:3569	ENSMUST00000027233.8	110895	Slc9a4	mm10_genes_introns
chr1	40591175	40591175	1	*	0.0442208	-18.6842	chr1	40587842	40591841	4000	-	1to5kb:4946	ENSMUST00000192078.1	NA	NA	mm10_genes_1to5kb
chr1	40591175	40591175	1	*	0.0442208	-18.6842	chr1	40584323	40600769	16447	+	intron:3569	ENSMUST00000027233.8	110895	Slc9a4	mm10_genes_introns
chr1	40736646	40736646	1	*	0.000104829	45.8541	chr1	40726459	40742619	16161	+	intron:3585	ENSMUST00000027231.12	226999	Slc9a2	mm10_genes_introns
chr1	40845110	40845110	1	*	0.033198	-34.3711	chr1	40838436	40854795	16360	+	intron:3602	ENSMUST00000114765.3	381339	Tmem182	mm10_genes_introns
chr1	41831405	41831405	1	*	0.00382005	36.8442	chr1	41781885	41895570	113686	+	intron:3603	ENSMUST00000186391.1	NA	NA	mm10_genes_introns
chr1	42342896	42342896	1	*	0.0482961	-32.9573	chr1	42325850	42355335	29486	-	intron:25418	ENSMUST00000190148.1	NA	NA	mm10_genes_introns
chr1	43109212	43109212	1	*	0.00713403	-29.3333	chr1	43100882	43110997	10116	+	intron:3667	ENSMUST00000010434.7	98404	AI597479	mm10_genes_introns
chr1	43305571	43305571	1	*	0.0206509	-25.7143	chr1	43303926	43307925	4000	-	1to5kb:4983	ENSMUST00000189899.1	NA	NA	mm10_genes_1to5kb
chr1	43567235	43567235	1	*	0.00508186	-40.1512	chr1	43554583	43569147	14565	+	intron:3675	ENSMUST00000086421.8	17974	Nck2	mm10_genes_introns
chr1	43567235	43567235	1	*	0.00508186	-40.1512	chr1	43533794	43569147	35354	+	intron:3679	ENSMUST00000114744.2	17974	Nck2	mm10_genes_introns
chr1	44589108	44589108	1	*	0.00213399	39.4906	chr1	44551873	44689143	137271	+	intron:3884	ENSMUST00000074525.9	70676	Gulp1	mm10_genes_introns
chr1	44589108	44589108	1	*	0.00213399	39.4906	chr1	44551873	44689143	137271	+	intron:3894	ENSMUST00000160854.7	70676	Gulp1	mm10_genes_introns
chr1	44589108	44589108	1	*	0.00213399	39.4906	chr1	44551873	44689143	137271	+	intron:3903	ENSMUST00000159555.7	70676	Gulp1	mm10_genes_introns
chr1	44589108	44589108	1	*	0.00213399	39.4906	chr1	44551873	44689143	137271	+	intron:3912	ENSMUST00000161793.1	70676	Gulp1	mm10_genes_introns
chr1	44589108	44589108	1	*	0.00213399	39.4906	chr1	44553308	44689143	135836	+	intron:3918	ENSMUST00000161066.7	70676	Gulp1	mm10_genes_introns
chr1	44876175	44876175	1	*	0.0305644	-40.2245	chr1	44875153	44879152	4000	-	1to5kb:5027	ENSMUST00000185547.1	NA	NA	mm10_genes_1to5kb
chr1	45459866	45459866	1	*	0.0329529	-32.1212	chr1	45442869	45502820	59952	-	intron:25742	ENSMUST00000086430.4	12832	Col5a2	mm10_genes_introns
chr1	45459866	45459866	1	*	0.0329529	-32.1212	chr1	45442869	45502820	59952	-	intron:25762	ENSMUST00000134681.7	12832	Col5a2	mm10_genes_introns
chr1	46579976	46579976	1	*	0.0468741	-31.25	chr1	46535245	46594940	59696	+	intron:4311	ENSMUST00000189749.6	100101919	Dnah7c	mm10_genes_introns
chr1	46748614	46748614	1	*	0.0496315	33.9185	chr1	46748550	46748676	127	+	exon:5121	ENSMUST00000189749.6	100101919	Dnah7c	mm10_genes_exons
chr1	46884919	46884919	1	*	0.0165704	28.0737	chr1	46882073	46886072	4000	-	1to5kb:5059	ENSMUST00000195118.1	NA	NA	mm10_genes_1to5kb
chr1	46884919	46884919	1	*	0.0165704	28.0737	chr1	46836152	46892799	56648	-	intron:25817	ENSMUST00000186852.1	227059	Slc39a10	mm10_genes_introns
chr1	46884919	46884919	1	*	0.0165704	28.0737	chr1	46836152	46887987	51836	-	intron:25818	ENSMUST00000185520.1	227059	Slc39a10	mm10_genes_introns
chr1	51267431	51267431	1	*	0.0405495	-37.7119	chr1	51259431	51327787	68357	-	intron:25823	ENSMUST00000189867.1	442821	9330175M20Rik	mm10_genes_introns
chr1	51267662	51267662	1	*	0.0338629	-36.9231	chr1	51259431	51327787	68357	-	intron:25823	ENSMUST00000189867.1	442821	9330175M20Rik	mm10_genes_introns
chr1	51289777	51289777	1	*	0.0207713	34.7253	chr1	51289126	51289868	743	+	exon:5212	ENSMUST00000051572.7	20324	Cavin2	mm10_genes_exons
chr1	51289777	51289777	1	*	0.0207713	34.7253	chr1	51259431	51327787	68357	-	intron:25823	ENSMUST00000189867.1	442821	9330175M20Rik	mm10_genes_introns
chr1	51591293	51591293	1	*	0.0330306	-27.5362	chr1	51590477	51596300	5824	-	intron:25874	ENSMUST00000189410.1	100045066	Gm17767	mm10_genes_introns
chr1	51751060	51751060	1	*	0.00112801	-41.1627	chr1	51747944	51751943	4000	-	1to5kb:5094	ENSMUST00000186769.1	NA	NA	mm10_genes_1to5kb
chr1	51751060	51751060	1	*	0.00112801	-41.1627	chr1	51749765	51751296	1532	-	exon:31000	ENSMUST00000046390.13	17912	Myo1b	mm10_genes_exons
chr1	51751060	51751060	1	*	0.00112801	-41.1627	chr1	51749982	51751296	1315	-	exon:31029	ENSMUST00000114537.8	17912	Myo1b	mm10_genes_exons
chr1	51751060	51751060	1	*	0.00112801	-41.1627	chr1	51749989	51751296	1308	-	exon:31058	ENSMUST00000114541.7	17912	Myo1b	mm10_genes_exons
chr1	51751060	51751060	1	*	0.00112801	-41.1627	chr1	51749994	51751296	1303	-	exon:31089	ENSMUST00000018561.13	17912	Myo1b	mm10_genes_exons
chr1	51751060	51751060	1	*	0.00112801	-41.1627	chr1	51749765	51751172	1408	-	3UTR:3096	ENSMUST00000046390.13	17912	Myo1b	mm10_genes_3UTRs
chr1	51751060	51751060	1	*	0.00112801	-41.1627	chr1	51749982	51751172	1191	-	3UTR:3097	ENSMUST00000114537.8	17912	Myo1b	mm10_genes_3UTRs
chr1	51751060	51751060	1	*	0.00112801	-41.1627	chr1	51749989	51751172	1184	-	3UTR:3098	ENSMUST00000114541.7	17912	Myo1b	mm10_genes_3UTRs
chr1	51751060	51751060	1	*	0.00112801	-41.1627	chr1	51749994	51751172	1179	-	3UTR:3099	ENSMUST00000018561.13	17912	Myo1b	mm10_genes_3UTRs
chr1	51751149	51751149	1	*	0.00970406	-40	chr1	51747944	51751943	4000	-	1to5kb:5094	ENSMUST00000186769.1	NA	NA	mm10_genes_1to5kb
chr1	51751149	51751149	1	*	0.00970406	-40	chr1	51749765	51751296	1532	-	exon:31000	ENSMUST00000046390.13	17912	Myo1b	mm10_genes_exons
chr1	51751149	51751149	1	*	0.00970406	-40	chr1	51749982	51751296	1315	-	exon:31029	ENSMUST00000114537.8	17912	Myo1b	mm10_genes_exons
chr1	51751149	51751149	1	*	0.00970406	-40	chr1	51749989	51751296	1308	-	exon:31058	ENSMUST00000114541.7	17912	Myo1b	mm10_genes_exons
chr1	51751149	51751149	1	*	0.00970406	-40	chr1	51749994	51751296	1303	-	exon:31089	ENSMUST00000018561.13	17912	Myo1b	mm10_genes_exons
chr1	51751149	51751149	1	*	0.00970406	-40	chr1	51749765	51751172	1408	-	3UTR:3096	ENSMUST00000046390.13	17912	Myo1b	mm10_genes_3UTRs
chr1	51751149	51751149	1	*	0.00970406	-40	chr1	51749982	51751172	1191	-	3UTR:3097	ENSMUST00000114537.8	17912	Myo1b	mm10_genes_3UTRs
chr1	51751149	51751149	1	*	0.00970406	-40	chr1	51749989	51751172	1184	-	3UTR:3098	ENSMUST00000114541.7	17912	Myo1b	mm10_genes_3UTRs
chr1	51751149	51751149	1	*	0.00970406	-40	chr1	51749994	51751172	1179	-	3UTR:3099	ENSMUST00000018561.13	17912	Myo1b	mm10_genes_3UTRs
chr1	51751227	51751227	1	*	0.0283929	-37.9858	chr1	51747944	51751943	4000	-	1to5kb:5094	ENSMUST00000186769.1	NA	NA	mm10_genes_1to5kb
chr1	51751227	51751227	1	*	0.0283929	-37.9858	chr1	51749765	51751296	1532	-	exon:31000	ENSMUST00000046390.13	17912	Myo1b	mm10_genes_exons
chr1	51751227	51751227	1	*	0.0283929	-37.9858	chr1	51749982	51751296	1315	-	exon:31029	ENSMUST00000114537.8	17912	Myo1b	mm10_genes_exons
chr1	51751227	51751227	1	*	0.0283929	-37.9858	chr1	51749989	51751296	1308	-	exon:31058	ENSMUST00000114541.7	17912	Myo1b	mm10_genes_exons
chr1	51751227	51751227	1	*	0.0283929	-37.9858	chr1	51749994	51751296	1303	-	exon:31089	ENSMUST00000018561.13	17912	Myo1b	mm10_genes_exons
chr1	51853857	51853857	1	*	0.0314308	35.3846	chr1	51852107	51856106	4000	-	1to5kb:5108	ENSMUST00000123299.1	17912	Myo1b	mm10_genes_1to5kb
chr1	51853857	51853857	1	*	0.0314308	35.3846	chr1	51850119	51854118	4000	-	1to5kb:5109	ENSMUST00000186428.1	NA	NA	mm10_genes_1to5kb
chr1	51853857	51853857	1	*	0.0314308	35.3846	chr1	51834544	51863318	28775	-	intron:25903	ENSMUST00000046390.13	17912	Myo1b	mm10_genes_introns
chr1	51853857	51853857	1	*	0.0314308	35.3846	chr1	51834544	51863318	28775	-	intron:25931	ENSMUST00000114537.8	17912	Myo1b	mm10_genes_introns
chr1	51853857	51853857	1	*	0.0314308	35.3846	chr1	51834544	51863318	28775	-	intron:25959	ENSMUST00000114541.7	17912	Myo1b	mm10_genes_introns
chr1	51853857	51853857	1	*	0.0314308	35.3846	chr1	51834544	51863318	28775	-	intron:25989	ENSMUST00000018561.13	17912	Myo1b	mm10_genes_introns
chr1	51853857	51853857	1	*	0.0314308	35.3846	chr1	51834544	51863318	28775	-	intron:26019	ENSMUST00000144694.1	17912	Myo1b	mm10_genes_introns
chr1	51853857	51853857	1	*	0.0314308	35.3846	chr1	51834544	51863318	28775	-	intron:26029	ENSMUST00000151525.7	17912	Myo1b	mm10_genes_introns
chr1	53763922	53763922	1	*	0.00261024	38.9478	chr1	53763694	53767693	4000	-	1to5kb:5190	ENSMUST00000187066.1	NA	NA	mm10_genes_1to5kb
chr1	53763922	53763922	1	*	0.00261024	38.9478	chr1	53762638	53764031	1394	-	intron:26377	ENSMUST00000027263.13	98267	Stk17b	mm10_genes_introns
chr1	53763922	53763922	1	*	0.00261024	38.9478	chr1	53762638	53764031	1394	-	intron:26383	ENSMUST00000185920.1	98267	Stk17b	mm10_genes_introns
chr1	53820279	53820279	1	*	0.043581	-23.3254	chr1	53813334	53826875	13542	-	intron:26387	ENSMUST00000120904.7	329152	Hecw2	mm10_genes_introns
chr1	53820279	53820279	1	*	0.043581	-23.3254	chr1	53813334	53826875	13542	-	intron:26415	ENSMUST00000087659.10	329152	Hecw2	mm10_genes_introns
chr1	54855897	54855897	1	*	0.0446926	33.0583	chr1	54828696	54926139	97444	-	intron:26548	ENSMUST00000179030.7	329154	Ankrd44	mm10_genes_introns
chr1	54855897	54855897	1	*	0.0446926	33.0583	chr1	54828696	54926139	97444	-	intron:26575	ENSMUST00000044359.15	329154	Ankrd44	mm10_genes_introns
chr1	54855897	54855897	1	*	0.0446926	33.0583	chr1	54828696	54926139	97444	-	intron:26622	ENSMUST00000178935.7	329154	Ankrd44	mm10_genes_introns
chr1	54855897	54855897	1	*	0.0446926	33.0583	chr1	54828696	54926139	97444	-	intron:26638	ENSMUST00000180327.7	329154	Ankrd44	mm10_genes_introns
chr1	54855897	54855897	1	*	0.0446926	33.0583	chr1	54828696	54884619	55924	-	intron:26648	ENSMUST00000177679.1	329154	Ankrd44	mm10_genes_introns
chr1	55363605	55363605	1	*	0.0165075	39.0765	chr1	55362727	55363726	1000	-	promoter:5248	ENSMUST00000114423.6	75388	Boll	mm10_genes_promoters
chr1	55363605	55363605	1	*	0.0165075	39.0765	chr1	55363320	55364319	1000	-	promoter:5249	ENSMUST00000087585.9	75388	Boll	mm10_genes_promoters
chr1	55363605	55363605	1	*	0.0165075	39.0765	chr1	55363320	55364319	1000	-	promoter:5250	ENSMUST00000159564.8	75388	Boll	mm10_genes_promoters
chr1	55363605	55363605	1	*	0.0165075	39.0765	chr1	55363470	55364469	1000	-	promoter:5251	ENSMUST00000159398.1	75388	Boll	mm10_genes_promoters
chr1	55363605	55363605	1	*	0.0165075	39.0765	chr1	55361742	55365741	4000	-	1to5kb:5247	ENSMUST00000173983.7	75388	Boll	mm10_genes_1to5kb
chr1	55363605	55363605	1	*	0.0165075	39.0765	chr1	55361742	55365741	4000	-	1to5kb:5252	ENSMUST00000174065.1	75388	Boll	mm10_genes_1to5kb
chr1	57790074	57790074	1	*	0.0147407	-33.5783	chr1	57774564	57799304	24741	+	intron:4960	ENSMUST00000172287.7	67198	Spats2l	mm10_genes_introns
chr1	57790074	57790074	1	*	0.0147407	-33.5783	chr1	57774492	57799304	24813	+	intron:4966	ENSMUST00000168905.7	67198	Spats2l	mm10_genes_introns
chr1	57790074	57790074	1	*	0.0147407	-33.5783	chr1	57774492	57799304	24813	+	intron:4970	ENSMUST00000172068.7	67198	Spats2l	mm10_genes_introns
chr1	57790074	57790074	1	*	0.0147407	-33.5783	chr1	57774492	57799304	24813	+	intron:4978	ENSMUST00000163239.7	67198	Spats2l	mm10_genes_introns
chr1	57790074	57790074	1	*	0.0147407	-33.5783	chr1	57774492	57799304	24813	+	intron:4989	ENSMUST00000163922.1	67198	Spats2l	mm10_genes_introns
chr1	57790074	57790074	1	*	0.0147407	-33.5783	chr1	57774802	57799304	24503	+	intron:4990	ENSMUST00000167971.7	67198	Spats2l	mm10_genes_introns
chr1	57790074	57790074	1	*	0.0147407	-33.5783	chr1	57774802	57799304	24503	+	intron:4996	ENSMUST00000170139.7	67198	Spats2l	mm10_genes_introns
chr1	57790074	57790074	1	*	0.0147407	-33.5783	chr1	57774802	57799304	24503	+	intron:5008	ENSMUST00000171699.7	67198	Spats2l	mm10_genes_introns
chr1	57790074	57790074	1	*	0.0147407	-33.5783	chr1	57774802	57799304	24503	+	intron:5017	ENSMUST00000164302.7	67198	Spats2l	mm10_genes_introns
chr1	57790074	57790074	1	*	0.0147407	-33.5783	chr1	57775025	57799304	24280	+	intron:5028	ENSMUST00000167085.7	67198	Spats2l	mm10_genes_introns
chr1	57790074	57790074	1	*	0.0147407	-33.5783	chr1	57775025	57799304	24280	+	intron:5041	ENSMUST00000168016.7	67198	Spats2l	mm10_genes_introns
chr1	57790074	57790074	1	*	0.0147407	-33.5783	chr1	57775025	57799304	24280	+	intron:5044	ENSMUST00000165235.1	67198	Spats2l	mm10_genes_introns
chr1	57790074	57790074	1	*	0.0147407	-33.5783	chr1	57775025	57799304	24280	+	intron:5046	ENSMUST00000168895.1	67198	Spats2l	mm10_genes_introns
chr1	57790114	57790114	1	*	0.0160932	-28.6098	chr1	57774564	57799304	24741	+	intron:4960	ENSMUST00000172287.7	67198	Spats2l	mm10_genes_introns
chr1	57790114	57790114	1	*	0.0160932	-28.6098	chr1	57774492	57799304	24813	+	intron:4966	ENSMUST00000168905.7	67198	Spats2l	mm10_genes_introns
chr1	57790114	57790114	1	*	0.0160932	-28.6098	chr1	57774492	57799304	24813	+	intron:4970	ENSMUST00000172068.7	67198	Spats2l	mm10_genes_introns
chr1	57790114	57790114	1	*	0.0160932	-28.6098	chr1	57774492	57799304	24813	+	intron:4978	ENSMUST00000163239.7	67198	Spats2l	mm10_genes_introns
chr1	57790114	57790114	1	*	0.0160932	-28.6098	chr1	57774492	57799304	24813	+	intron:4989	ENSMUST00000163922.1	67198	Spats2l	mm10_genes_introns
chr1	57790114	57790114	1	*	0.0160932	-28.6098	chr1	57774802	57799304	24503	+	intron:4990	ENSMUST00000167971.7	67198	Spats2l	mm10_genes_introns
chr1	57790114	57790114	1	*	0.0160932	-28.6098	chr1	57774802	57799304	24503	+	intron:4996	ENSMUST00000170139.7	67198	Spats2l	mm10_genes_introns
chr1	57790114	57790114	1	*	0.0160932	-28.6098	chr1	57774802	57799304	24503	+	intron:5008	ENSMUST00000171699.7	67198	Spats2l	mm10_genes_introns
chr1	57790114	57790114	1	*	0.0160932	-28.6098	chr1	57774802	57799304	24503	+	intron:5017	ENSMUST00000164302.7	67198	Spats2l	mm10_genes_introns
chr1	57790114	57790114	1	*	0.0160932	-28.6098	chr1	57775025	57799304	24280	+	intron:5028	ENSMUST00000167085.7	67198	Spats2l	mm10_genes_introns
chr1	57790114	57790114	1	*	0.0160932	-28.6098	chr1	57775025	57799304	24280	+	intron:5041	ENSMUST00000168016.7	67198	Spats2l	mm10_genes_introns
chr1	57790114	57790114	1	*	0.0160932	-28.6098	chr1	57775025	57799304	24280	+	intron:5044	ENSMUST00000165235.1	67198	Spats2l	mm10_genes_introns
chr1	57790114	57790114	1	*	0.0160932	-28.6098	chr1	57775025	57799304	24280	+	intron:5046	ENSMUST00000168895.1	67198	Spats2l	mm10_genes_introns
chr1	57790779	57790779	1	*	0.0471009	-17.5431	chr1	57774564	57799304	24741	+	intron:4960	ENSMUST00000172287.7	67198	Spats2l	mm10_genes_introns
chr1	57790779	57790779	1	*	0.0471009	-17.5431	chr1	57774492	57799304	24813	+	intron:4966	ENSMUST00000168905.7	67198	Spats2l	mm10_genes_introns
chr1	57790779	57790779	1	*	0.0471009	-17.5431	chr1	57774492	57799304	24813	+	intron:4970	ENSMUST00000172068.7	67198	Spats2l	mm10_genes_introns
chr1	57790779	57790779	1	*	0.0471009	-17.5431	chr1	57774492	57799304	24813	+	intron:4978	ENSMUST00000163239.7	67198	Spats2l	mm10_genes_introns
chr1	57790779	57790779	1	*	0.0471009	-17.5431	chr1	57774492	57799304	24813	+	intron:4989	ENSMUST00000163922.1	67198	Spats2l	mm10_genes_introns
chr1	57790779	57790779	1	*	0.0471009	-17.5431	chr1	57774802	57799304	24503	+	intron:4990	ENSMUST00000167971.7	67198	Spats2l	mm10_genes_introns
chr1	57790779	57790779	1	*	0.0471009	-17.5431	chr1	57774802	57799304	24503	+	intron:4996	ENSMUST00000170139.7	67198	Spats2l	mm10_genes_introns
chr1	57790779	57790779	1	*	0.0471009	-17.5431	chr1	57774802	57799304	24503	+	intron:5008	ENSMUST00000171699.7	67198	Spats2l	mm10_genes_introns
chr1	57790779	57790779	1	*	0.0471009	-17.5431	chr1	57774802	57799304	24503	+	intron:5017	ENSMUST00000164302.7	67198	Spats2l	mm10_genes_introns
chr1	57790779	57790779	1	*	0.0471009	-17.5431	chr1	57775025	57799304	24280	+	intron:5028	ENSMUST00000167085.7	67198	Spats2l	mm10_genes_introns
chr1	57790779	57790779	1	*	0.0471009	-17.5431	chr1	57775025	57799304	24280	+	intron:5041	ENSMUST00000168016.7	67198	Spats2l	mm10_genes_introns
chr1	57790779	57790779	1	*	0.0471009	-17.5431	chr1	57775025	57799304	24280	+	intron:5044	ENSMUST00000165235.1	67198	Spats2l	mm10_genes_introns
chr1	57790779	57790779	1	*	0.0471009	-17.5431	chr1	57775025	57799304	24280	+	intron:5046	ENSMUST00000168895.1	67198	Spats2l	mm10_genes_introns
chr1	57790804	57790804	1	*	3.85e-06	-44.7552	chr1	57774564	57799304	24741	+	intron:4960	ENSMUST00000172287.7	67198	Spats2l	mm10_genes_introns
chr1	57790804	57790804	1	*	3.85e-06	-44.7552	chr1	57774492	57799304	24813	+	intron:4966	ENSMUST00000168905.7	67198	Spats2l	mm10_genes_introns
chr1	57790804	57790804	1	*	3.85e-06	-44.7552	chr1	57774492	57799304	24813	+	intron:4970	ENSMUST00000172068.7	67198	Spats2l	mm10_genes_introns
chr1	57790804	57790804	1	*	3.85e-06	-44.7552	chr1	57774492	57799304	24813	+	intron:4978	ENSMUST00000163239.7	67198	Spats2l	mm10_genes_introns
chr1	57790804	57790804	1	*	3.85e-06	-44.7552	chr1	57774492	57799304	24813	+	intron:4989	ENSMUST00000163922.1	67198	Spats2l	mm10_genes_introns
chr1	57790804	57790804	1	*	3.85e-06	-44.7552	chr1	57774802	57799304	24503	+	intron:4990	ENSMUST00000167971.7	67198	Spats2l	mm10_genes_introns
chr1	57790804	57790804	1	*	3.85e-06	-44.7552	chr1	57774802	57799304	24503	+	intron:4996	ENSMUST00000170139.7	67198	Spats2l	mm10_genes_introns
chr1	57790804	57790804	1	*	3.85e-06	-44.7552	chr1	57774802	57799304	24503	+	intron:5008	ENSMUST00000171699.7	67198	Spats2l	mm10_genes_introns
chr1	57790804	57790804	1	*	3.85e-06	-44.7552	chr1	57774802	57799304	24503	+	intron:5017	ENSMUST00000164302.7	67198	Spats2l	mm10_genes_introns
chr1	57790804	57790804	1	*	3.85e-06	-44.7552	chr1	57775025	57799304	24280	+	intron:5028	ENSMUST00000167085.7	67198	Spats2l	mm10_genes_introns
chr1	57790804	57790804	1	*	3.85e-06	-44.7552	chr1	57775025	57799304	24280	+	intron:5041	ENSMUST00000168016.7	67198	Spats2l	mm10_genes_introns
chr1	57790804	57790804	1	*	3.85e-06	-44.7552	chr1	57775025	57799304	24280	+	intron:5044	ENSMUST00000165235.1	67198	Spats2l	mm10_genes_introns
chr1	57790804	57790804	1	*	3.85e-06	-44.7552	chr1	57775025	57799304	24280	+	intron:5046	ENSMUST00000168895.1	67198	Spats2l	mm10_genes_introns
chr1	57801847	57801847	1	*	8.17e-06	44.821	chr1	57799355	57832052	32698	+	intron:4961	ENSMUST00000172287.7	67198	Spats2l	mm10_genes_introns
chr1	57801847	57801847	1	*	8.17e-06	44.821	chr1	57799355	57832052	32698	+	intron:4967	ENSMUST00000168905.7	67198	Spats2l	mm10_genes_introns
chr1	57801847	57801847	1	*	8.17e-06	44.821	chr1	57799355	57832052	32698	+	intron:4971	ENSMUST00000172068.7	67198	Spats2l	mm10_genes_introns
chr1	57801847	57801847	1	*	8.17e-06	44.821	chr1	57799355	57879507	80153	+	intron:4979	ENSMUST00000163239.7	67198	Spats2l	mm10_genes_introns
chr1	57801847	57801847	1	*	8.17e-06	44.821	chr1	57799355	57832052	32698	+	intron:4991	ENSMUST00000167971.7	67198	Spats2l	mm10_genes_introns
chr1	57801847	57801847	1	*	8.17e-06	44.821	chr1	57799355	57855463	56109	+	intron:4997	ENSMUST00000170139.7	67198	Spats2l	mm10_genes_introns
chr1	57801847	57801847	1	*	8.17e-06	44.821	chr1	57799355	57832052	32698	+	intron:5009	ENSMUST00000171699.7	67198	Spats2l	mm10_genes_introns
chr1	57801847	57801847	1	*	8.17e-06	44.821	chr1	57799355	57855463	56109	+	intron:5018	ENSMUST00000164302.7	67198	Spats2l	mm10_genes_introns
chr1	57801847	57801847	1	*	8.17e-06	44.821	chr1	57799355	57832052	32698	+	intron:5029	ENSMUST00000167085.7	67198	Spats2l	mm10_genes_introns
chr1	57801847	57801847	1	*	8.17e-06	44.821	chr1	57799355	57832052	32698	+	intron:5042	ENSMUST00000168016.7	67198	Spats2l	mm10_genes_introns
chr1	57801847	57801847	1	*	8.17e-06	44.821	chr1	57799355	57832052	32698	+	intron:5045	ENSMUST00000165235.1	67198	Spats2l	mm10_genes_introns
chr1	58017030	58017030	1	*	0.0479624	-27.7922	chr1	58015626	58018956	3331	-	5UTR:3444	ENSMUST00000163061.7	51960	Kctd18	mm10_genes_5UTRs
chr1	58017030	58017030	1	*	0.0479624	-27.7922	chr1	58015359	58017983	2625	+	exon:5996	ENSMUST00000027202.8	68549	Sgo2a	mm10_genes_exons
chr1	58017030	58017030	1	*	0.0479624	-27.7922	chr1	58015626	58018956	3331	-	exon:32164	ENSMUST00000163061.7	51960	Kctd18	mm10_genes_exons
chr1	58057151	58057151	1	*	0.0420705	36.3305	chr1	58056295	58057413	1119	+	intron:5075	ENSMUST00000001027.6	11761	Aox1	mm10_genes_introns
chr1	58057151	58057151	1	*	0.0420705	36.3305	chr1	58056295	58057413	1119	+	intron:5109	ENSMUST00000160168.1	11761	Aox1	mm10_genes_introns
chr1	58340664	58340664	1	*	0.0082994	-37.1073	chr1	58339687	58343655	3969	+	intron:5255	ENSMUST00000114366.2	213043	Aox2	mm10_genes_introns
chr1	58740575	58740575	1	*	0.0284465	-34.944	chr1	58740313	58740964	652	+	intron:5352	ENSMUST00000140940.7	12633	Cflar	mm10_genes_introns
chr1	58740575	58740575	1	*	0.0284465	-34.944	chr1	58740313	58740964	652	+	intron:5370	ENSMUST00000097722.8	12633	Cflar	mm10_genes_introns
chr1	58740575	58740575	1	*	0.0284465	-34.944	chr1	58740313	58740964	652	+	intron:5379	ENSMUST00000114313.7	12633	Cflar	mm10_genes_introns
chr1	58740575	58740575	1	*	0.0284465	-34.944	chr1	58740313	58740964	652	+	intron:5393	ENSMUST00000069333.7	12633	Cflar	mm10_genes_introns
chr1	58740575	58740575	1	*	0.0284465	-34.944	chr1	58740313	58740964	652	+	intron:5400	ENSMUST00000123032.1	12633	Cflar	mm10_genes_introns
chr1	59110756	59110756	1	*	0.0271359	-35.132	chr1	59110106	59114080	3975	-	intron:27276	ENSMUST00000094917.9	381259	Tmem237	mm10_genes_introns
chr1	59110756	59110756	1	*	0.0271359	-35.132	chr1	59110106	59114080	3975	-	intron:27288	ENSMUST00000087475.10	381259	Tmem237	mm10_genes_introns
chr1	59110756	59110756	1	*	0.0271359	-35.132	chr1	59110106	59114080	3975	-	intron:27300	ENSMUST00000186794.6	381259	Tmem237	mm10_genes_introns
chr1	59110756	59110756	1	*	0.0271359	-35.132	chr1	59110106	59114080	3975	-	intron:27309	ENSMUST00000190014.6	381259	Tmem237	mm10_genes_introns
chr1	59110756	59110756	1	*	0.0271359	-35.132	chr1	59110106	59114080	3975	-	intron:27316	ENSMUST00000185951.1	381259	Tmem237	mm10_genes_introns
chr1	59110756	59110756	1	*	0.0271359	-35.132	chr1	59110106	59114080	3975	-	intron:27318	ENSMUST00000186395.1	381259	Tmem237	mm10_genes_introns
chr1	59110756	59110756	1	*	0.0271359	-35.132	chr1	59110106	59114080	3975	-	intron:27323	ENSMUST00000186820.1	381259	Tmem237	mm10_genes_introns
chr1	59110784	59110784	1	*	0.00275772	-39.4213	chr1	59110106	59114080	3975	-	intron:27276	ENSMUST00000094917.9	381259	Tmem237	mm10_genes_introns
chr1	59110784	59110784	1	*	0.00275772	-39.4213	chr1	59110106	59114080	3975	-	intron:27288	ENSMUST00000087475.10	381259	Tmem237	mm10_genes_introns
chr1	59110784	59110784	1	*	0.00275772	-39.4213	chr1	59110106	59114080	3975	-	intron:27300	ENSMUST00000186794.6	381259	Tmem237	mm10_genes_introns
chr1	59110784	59110784	1	*	0.00275772	-39.4213	chr1	59110106	59114080	3975	-	intron:27309	ENSMUST00000190014.6	381259	Tmem237	mm10_genes_introns
chr1	59110784	59110784	1	*	0.00275772	-39.4213	chr1	59110106	59114080	3975	-	intron:27316	ENSMUST00000185951.1	381259	Tmem237	mm10_genes_introns
chr1	59110784	59110784	1	*	0.00275772	-39.4213	chr1	59110106	59114080	3975	-	intron:27318	ENSMUST00000186395.1	381259	Tmem237	mm10_genes_introns
chr1	59110784	59110784	1	*	0.00275772	-39.4213	chr1	59110106	59114080	3975	-	intron:27323	ENSMUST00000186820.1	381259	Tmem237	mm10_genes_introns
chr1	59625576	59625576	1	*	0.0172931	-38.1098	chr1	59621580	59625579	4000	+	1to5kb:1015	ENSMUST00000158651.1	NA	NA	mm10_genes_1to5kb
chr1	59625576	59625576	1	*	0.0172931	-38.1098	chr1	59625323	59629322	4000	+	1to5kb:1016	ENSMUST00000190490.1	381260	Gm973	mm10_genes_1to5kb
chr1	59625576	59625576	1	*	0.0172931	-38.1098	chr1	59625178	59627456	2279	+	intron:5537	ENSMUST00000114243.7	381260	Gm973	mm10_genes_introns
chr1	59625576	59625576	1	*	0.0172931	-38.1098	chr1	59625178	59627456	2279	+	intron:5560	ENSMUST00000187454.6	381260	Gm973	mm10_genes_introns
chr1	59625576	59625576	1	*	0.0172931	-38.1098	chr1	59625178	59629994	4817	+	intron:5564	ENSMUST00000185753.6	381260	Gm973	mm10_genes_introns
chr1	59625576	59625576	1	*	0.0172931	-38.1098	chr1	59625178	59627456	2279	+	intron:5566	ENSMUST00000191051.1	381260	Gm973	mm10_genes_introns
chr1	59625576	59625576	1	*	0.0172931	-38.1098	chr1	59619610	59655457	35848	-	intron:27566	ENSMUST00000191158.6	22218	Sumo1	mm10_genes_introns
chr1	60598710	60598710	1	*	0.0270048	32.0036	chr1	60597237	60601236	4000	-	1to5kb:5411	ENSMUST00000195569.1	NA	NA	mm10_genes_1to5kb
chr1	62546854	62546854	1	*	0.00138407	30.5085	chr1	62532781	62587736	54956	+	intron:6071	ENSMUST00000075374.9	72823	Pard3b	mm10_genes_introns
chr1	62546854	62546854	1	*	0.00138407	30.5085	chr1	62532781	62587736	54956	+	intron:6102	ENSMUST00000046673.10	72823	Pard3b	mm10_genes_introns
chr1	62546854	62546854	1	*	0.00138407	30.5085	chr1	62532781	62587736	54956	+	intron:6123	ENSMUST00000094906.3	72823	Pard3b	mm10_genes_introns
chr1	63248396	63248396	1	*	0.0228473	37.7038	chr1	63248021	63248499	479	-	exon:33336	ENSMUST00000194370.1	NA	NA	mm10_genes_exons
chr1	63536926	63536926	1	*	0.0475256	-23.2967	chr1	63535967	63536966	1000	+	promoter:1165	ENSMUST00000185616.1	NA	NA	mm10_genes_promoters
chr1	63536926	63536926	1	*	0.0475256	-23.2967	chr1	63536919	63536984	66	+	exon:7437	ENSMUST00000182642.7	23792	Adam23	mm10_genes_exons
chr1	63536926	63536926	1	*	0.0475256	-23.2967	chr1	63536919	63536984	66	+	exon:7461	ENSMUST00000087374.9	23792	Adam23	mm10_genes_exons
chr1	63536926	63536926	1	*	0.0475256	-23.2967	chr1	63536919	63536984	66	+	exon:7487	ENSMUST00000114101.7	23792	Adam23	mm10_genes_exons
chr1	63536926	63536926	1	*	0.0475256	-23.2967	chr1	63536919	63536984	66	+	exon:7515	ENSMUST00000114103.7	23792	Adam23	mm10_genes_exons
chr1	63536926	63536926	1	*	0.0475256	-23.2967	chr1	63536919	63536984	66	+	exon:7540	ENSMUST00000114107.2	23792	Adam23	mm10_genes_exons
chr1	63536926	63536926	1	*	0.0475256	-23.2967	chr1	63536919	63536984	66	+	exon:7565	ENSMUST00000190658.6	23792	Adam23	mm10_genes_exons
chr1	63536926	63536926	1	*	0.0475256	-23.2967	chr1	63536919	63536984	66	+	exon:7574	ENSMUST00000097717.8	23792	Adam23	mm10_genes_exons
chr1	63751869	63751869	1	*	0.0492248	38.2653	chr1	63751379	63752296	918	+	intron:6445	ENSMUST00000027103.6	75619	Fastkd2	mm10_genes_introns
chr1	63751869	63751869	1	*	0.0492248	38.2653	chr1	63751379	63752296	918	+	intron:6459	ENSMUST00000128621.7	75619	Fastkd2	mm10_genes_introns
chr1	63751869	63751869	1	*	0.0492248	38.2653	chr1	63751379	63752296	918	+	intron:6464	ENSMUST00000134454.1	75619	Fastkd2	mm10_genes_introns
chr1	64080810	64080810	1	*	0.00869955	36.4706	chr1	64079745	64081602	1858	+	intron:6475	ENSMUST00000149820.1	NA	NA	mm10_genes_introns
chr1	64080810	64080810	1	*	0.00869955	36.4706	chr1	64079335	64120899	41565	-	intron:27925	ENSMUST00000114086.7	93691	Klf7	mm10_genes_introns
chr1	64080810	64080810	1	*	0.00869955	36.4706	chr1	64079335	64120899	41565	-	intron:27927	ENSMUST00000055001.9	93691	Klf7	mm10_genes_introns
chr1	64080810	64080810	1	*	0.00869955	36.4706	chr1	64079335	64120899	41565	-	intron:27929	ENSMUST00000135075.1	93691	Klf7	mm10_genes_introns
chr1	64278293	64278293	1	*	1.75e-05	45.413	chr1	64187242	64303006	115765	-	intron:27931	ENSMUST00000190863.1	NA	NA	mm10_genes_introns
chr1	64812050	64812050	1	*	0.0415916	32.7955	chr1	64795215	64819935	24721	-	intron:27949	ENSMUST00000139649.7	241075	Plekhm3	mm10_genes_introns
chr1	64812050	64812050	1	*	0.0415916	32.7955	chr1	64795215	64819935	24721	-	intron:27956	ENSMUST00000097713.1	241075	Plekhm3	mm10_genes_introns
chr1	64812050	64812050	1	*	0.0415916	32.7955	chr1	64795215	64819935	24721	-	intron:27963	ENSMUST00000187188.1	241075	Plekhm3	mm10_genes_introns
chr1	64849413	64849413	1	*	0.000409647	-43.6249	chr1	64820094	64861186	41093	-	intron:27950	ENSMUST00000139649.7	241075	Plekhm3	mm10_genes_introns
chr1	64849413	64849413	1	*	0.000409647	-43.6249	chr1	64820094	64861186	41093	-	intron:27957	ENSMUST00000097713.1	241075	Plekhm3	mm10_genes_introns
chr1	65266126	65266126	1	*	0.0460245	-33.8542	chr1	65265927	65267825	1899	+	intron:6651	ENSMUST00000081154.13	18711	Pikfyve	mm10_genes_introns
chr1	65266126	65266126	1	*	0.0460245	-33.8542	chr1	65265927	65267825	1899	+	intron:6716	ENSMUST00000097707.4	18711	Pikfyve	mm10_genes_introns
chr1	70696265	70696265	1	*	0.000786929	-26.4724	chr1	70493908	70724766	230859	+	intron:7158	ENSMUST00000065425.11	66722	Spag16	mm10_genes_introns
chr1	70696265	70696265	1	*	0.000786929	-26.4724	chr1	70493908	70724766	230859	+	intron:7181	ENSMUST00000161310.7	66722	Spag16	mm10_genes_introns
chr1	70696273	70696273	1	*	0.0162636	-25.9579	chr1	70493908	70724766	230859	+	intron:7158	ENSMUST00000065425.11	66722	Spag16	mm10_genes_introns
chr1	70696273	70696273	1	*	0.0162636	-25.9579	chr1	70493908	70724766	230859	+	intron:7181	ENSMUST00000161310.7	66722	Spag16	mm10_genes_introns
chr1	70696303	70696303	1	*	0.0231182	-26.9174	chr1	70493908	70724766	230859	+	intron:7158	ENSMUST00000065425.11	66722	Spag16	mm10_genes_introns
chr1	70696303	70696303	1	*	0.0231182	-26.9174	chr1	70493908	70724766	230859	+	intron:7181	ENSMUST00000161310.7	66722	Spag16	mm10_genes_introns
chr1	70696502	70696502	1	*	0.0155241	-32.1053	chr1	70493908	70724766	230859	+	intron:7158	ENSMUST00000065425.11	66722	Spag16	mm10_genes_introns
chr1	70696502	70696502	1	*	0.0155241	-32.1053	chr1	70493908	70724766	230859	+	intron:7181	ENSMUST00000161310.7	66722	Spag16	mm10_genes_introns
chr1	70774564	70774564	1	*	0.0362162	33.4834	chr1	70751067	70882066	131000	+	intron:7188	ENSMUST00000053922.11	320460	Vwc2l	mm10_genes_introns
chr1	70774564	70774564	1	*	0.0362162	33.4834	chr1	70729169	70882066	152898	+	intron:7191	ENSMUST00000161937.1	320460	Vwc2l	mm10_genes_introns
chr1	70774564	70774564	1	*	0.0362162	33.4834	chr1	70751067	70882066	131000	+	intron:7196	ENSMUST00000162182.1	320460	Vwc2l	mm10_genes_introns
chr1	71384329	71384329	1	*	0.0303514	-30.8147	chr1	71362755	71401650	38896	-	intron:28376	ENSMUST00000087268.6	74591	Abca12	mm10_genes_introns
chr1	71384329	71384329	1	*	0.0303514	-30.8147	chr1	71362755	71401650	38896	-	intron:28401	ENSMUST00000187097.6	74591	Abca12	mm10_genes_introns
chr1	71384329	71384329	1	*	0.0303514	-30.8147	chr1	71362755	71401650	38896	-	intron:28403	ENSMUST00000189102.1	74591	Abca12	mm10_genes_introns
chr1	71576648	71576648	1	*	0.0327687	-33.6287	chr1	71576617	71576799	183	+	exon:8498	ENSMUST00000027384.5	108147	Atic	mm10_genes_exons
chr1	71970648	71970648	1	*	0.00190512	33.4639	chr1	71963793	72005011	41219	-	intron:28776	ENSMUST00000188213.1	71134	4933417E11Rik	mm10_genes_introns
chr1	72297420	72297420	1	*	0.0498489	-25.1777	chr1	72284467	72297769	13303	+	intron:7248	ENSMUST00000027380.11	271711	Tmem169	mm10_genes_introns
chr1	72297420	72297420	1	*	0.0498489	-25.1777	chr1	72293046	72297769	4724	+	intron:7251	ENSMUST00000141783.1	271711	Tmem169	mm10_genes_introns
chr1	73212656	73212656	1	*	0.0207945	-36.6667	chr1	73210424	73214423	4000	-	1to5kb:5631	ENSMUST00000194107.1	NA	NA	mm10_genes_1to5kb
chr1	74364554	74364554	1	*	0.00509909	-30.528	chr1	74364549	74364716	168	+	exon:8843	ENSMUST00000097697.7	241112	Catip	mm10_genes_exons
chr1	74364554	74364554	1	*	0.00509909	-30.528	chr1	74364549	74364716	168	+	exon:8852	ENSMUST00000128445.7	241112	Catip	mm10_genes_exons
chr1	74364554	74364554	1	*	0.00509909	-30.528	chr1	74364549	74364716	168	+	exon:8858	ENSMUST00000191010.1	241112	Catip	mm10_genes_exons
chr1	74364554	74364554	1	*	0.00509909	-30.528	chr1	74364531	74364716	186	+	exon:8863	ENSMUST00000186688.1	241112	Catip	mm10_genes_exons
chr1	75214572	75214572	1	*	0.0250365	-37.8307	chr1	75211779	75215778	4000	-	1to5kb:5757	ENSMUST00000155716.7	74577	Glb1l	mm10_genes_1to5kb
chr1	75214572	75214572	1	*	0.0250365	-37.8307	chr1	75211779	75215778	4000	-	1to5kb:5759	ENSMUST00000113623.7	74577	Glb1l	mm10_genes_1to5kb
chr1	75214572	75214572	1	*	0.0250365	-37.8307	chr1	75211814	75215813	4000	-	1to5kb:5766	ENSMUST00000185448.1	74577	Glb1l	mm10_genes_1to5kb
chr1	75214572	75214572	1	*	0.0250365	-37.8307	chr1	75211754	75215753	4000	-	1to5kb:5767	ENSMUST00000131408.1	74577	Glb1l	mm10_genes_1to5kb
chr1	75214572	75214572	1	*	0.0250365	-37.8307	chr1	75210729	75214728	4000	-	1to5kb:5768	ENSMUST00000184844.2	NA	NA	mm10_genes_1to5kb
chr1	75214572	75214572	1	*	0.0250365	-37.8307	chr1	75213814	75215606	1793	+	exon:9623	ENSMUST00000027401.10	20872	Stk16	mm10_genes_exons
chr1	75214572	75214572	1	*	0.0250365	-37.8307	chr1	75214228	75216593	2366	-	exon:35652	ENSMUST00000186213.6	22145	Tuba4a	mm10_genes_exons
chr1	75214572	75214572	1	*	0.0250365	-37.8307	chr1	75213953	75215606	1654	+	3UTR:840	ENSMUST00000027401.10	20872	Stk16	mm10_genes_3UTRs
chr1	75214572	75214572	1	*	0.0250365	-37.8307	chr1	75214228	75215621	1394	-	3UTR:3468	ENSMUST00000186213.6	22145	Tuba4a	mm10_genes_3UTRs
chr1	76491483	76491483	1	*	0.00327782	45.7576	chr1	76420760	76527815	107056	+	intron:8702	ENSMUST00000185857.1	NA	NA	mm10_genes_introns
chr1	76491483	76491483	1	*	0.00327782	45.7576	chr1	76489215	76494425	5211	+	intron:8703	ENSMUST00000190362.6	620079	Gm17751	mm10_genes_introns
chr1	76491483	76491483	1	*	0.00327782	45.7576	chr1	76489215	76494425	5211	+	intron:8707	ENSMUST00000189132.1	620079	Gm17751	mm10_genes_introns
chr1	76983227	76983227	1	*	0.0458232	19.6429	chr1	76892678	77027542	134865	-	intron:30151	ENSMUST00000191156.1	NA	NA	mm10_genes_introns
chr1	77444865	77444865	1	*	0.00291748	-42.8436	chr1	77444865	77445020	156	-	exon:35985	ENSMUST00000027451.12	13838	Epha4	mm10_genes_exons
chr1	77444865	77444865	1	*	0.00291748	-42.8436	chr1	77444865	77445020	156	-	exon:36003	ENSMUST00000188952.6	13838	Epha4	mm10_genes_exons
chr1	77444865	77444865	1	*	0.00291748	-42.8436	chr1	77444865	77445020	156	-	exon:36021	ENSMUST00000188797.6	13838	Epha4	mm10_genes_exons
chr1	77444865	77444865	1	*	0.00291748	-42.8436	chr1	77444865	77445020	156	-	exon:36040	ENSMUST00000190149.6	13838	Epha4	mm10_genes_exons
chr1	77444865	77444865	1	*	0.00291748	-42.8436	chr1	77444865	77445020	156	-	exon:36057	ENSMUST00000189934.1	13838	Epha4	mm10_genes_exons
chr1	77444865	77444865	1	*	0.00291748	-42.8436	chr1	77426890	77514940	88051	-	intron:30227	ENSMUST00000186930.1	13838	Epha4	mm10_genes_introns
chr1	77444865	77444865	1	*	0.00291748	-42.8436	chr1	77444865	77445020	156	-	3UTR:3503	ENSMUST00000190149.6	13838	Epha4	mm10_genes_3UTRs
chr1	77444890	77444890	1	*	0.00170054	-42.3151	chr1	77444865	77445020	156	-	exon:35985	ENSMUST00000027451.12	13838	Epha4	mm10_genes_exons
chr1	77444890	77444890	1	*	0.00170054	-42.3151	chr1	77444865	77445020	156	-	exon:36003	ENSMUST00000188952.6	13838	Epha4	mm10_genes_exons
chr1	77444890	77444890	1	*	0.00170054	-42.3151	chr1	77444865	77445020	156	-	exon:36021	ENSMUST00000188797.6	13838	Epha4	mm10_genes_exons
chr1	77444890	77444890	1	*	0.00170054	-42.3151	chr1	77444865	77445020	156	-	exon:36040	ENSMUST00000190149.6	13838	Epha4	mm10_genes_exons
chr1	77444890	77444890	1	*	0.00170054	-42.3151	chr1	77444865	77445020	156	-	exon:36057	ENSMUST00000189934.1	13838	Epha4	mm10_genes_exons
chr1	77444890	77444890	1	*	0.00170054	-42.3151	chr1	77426890	77514940	88051	-	intron:30227	ENSMUST00000186930.1	13838	Epha4	mm10_genes_introns
chr1	77444890	77444890	1	*	0.00170054	-42.3151	chr1	77444865	77445020	156	-	3UTR:3503	ENSMUST00000190149.6	13838	Epha4	mm10_genes_3UTRs
chr1	77466315	77466315	1	*	0.00602952	-39.2624	chr1	77445021	77506547	61527	-	intron:30166	ENSMUST00000027451.12	13838	Epha4	mm10_genes_introns
chr1	77466315	77466315	1	*	0.00602952	-39.2624	chr1	77445021	77506547	61527	-	intron:30183	ENSMUST00000188952.6	13838	Epha4	mm10_genes_introns
chr1	77466315	77466315	1	*	0.00602952	-39.2624	chr1	77445021	77506547	61527	-	intron:30199	ENSMUST00000188797.6	13838	Epha4	mm10_genes_introns
chr1	77466315	77466315	1	*	0.00602952	-39.2624	chr1	77445021	77506547	61527	-	intron:30217	ENSMUST00000190149.6	13838	Epha4	mm10_genes_introns
chr1	77466315	77466315	1	*	0.00602952	-39.2624	chr1	77445021	77506547	61527	-	intron:30223	ENSMUST00000189934.1	13838	Epha4	mm10_genes_introns
chr1	77466315	77466315	1	*	0.00602952	-39.2624	chr1	77426890	77514940	88051	-	intron:30227	ENSMUST00000186930.1	13838	Epha4	mm10_genes_introns
chr1	78974569	78974569	1	*	0.0340235	-17.5872	chr1	78948913	79186597	237685	-	intron:30331	ENSMUST00000189296.1	102636764	Gm29536	mm10_genes_introns
chr1	79641678	79641678	1	*	0.0276497	-30.2372	chr1	79625286	79671849	46564	-	intron:30339	ENSMUST00000162342.7	252903	Ap1s3	mm10_genes_introns
chr1	79641678	79641678	1	*	0.0276497	-30.2372	chr1	79625286	79671849	46564	-	intron:30343	ENSMUST00000159312.1	252903	Ap1s3	mm10_genes_introns
chr1	79641678	79641678	1	*	0.0276497	-30.2372	chr1	79625286	79671849	46564	-	intron:30346	ENSMUST00000160706.1	252903	Ap1s3	mm10_genes_introns
chr1	79641692	79641692	1	*	0.0125891	-32.4449	chr1	79625286	79671849	46564	-	intron:30339	ENSMUST00000162342.7	252903	Ap1s3	mm10_genes_introns
chr1	79641692	79641692	1	*	0.0125891	-32.4449	chr1	79625286	79671849	46564	-	intron:30343	ENSMUST00000159312.1	252903	Ap1s3	mm10_genes_introns
chr1	79641692	79641692	1	*	0.0125891	-32.4449	chr1	79625286	79671849	46564	-	intron:30346	ENSMUST00000160706.1	252903	Ap1s3	mm10_genes_introns
chr1	80191938	80191938	1	*	0.00108337	-40.5314	chr1	80190007	80192028	2022	+	exon:10397	ENSMUST00000191325.1	NA	NA	mm10_genes_exons
chr1	80191938	80191938	1	*	0.00108337	-40.5314	chr1	80191686	80192028	343	+	exon:10400	ENSMUST00000188074.1	NA	NA	mm10_genes_exons
chr1	80191938	80191938	1	*	0.00108337	-40.5314	chr1	80190007	80192073	2067	+	exon:10402	ENSMUST00000185548.1	NA	NA	mm10_genes_exons
chr1	80219997	80219997	1	*	0.00361993	34.3588	chr1	80219474	80223473	4000	-	1to5kb:5891	ENSMUST00000161427.1	241128	Fam124b	mm10_genes_1to5kb
chr1	83746423	83746423	1	*	0.0389627	-36.0656	chr1	83662797	83779590	116794	-	intron:30865	ENSMUST00000189405.6	NA	NA	mm10_genes_introns
chr1	83882507	83882507	1	*	0.0337037	-31.9355	chr1	83881519	83910714	29196	-	intron:30867	ENSMUST00000189405.6	NA	NA	mm10_genes_introns
chr1	83882507	83882507	1	*	0.0337037	-31.9355	chr1	83882225	83910714	28490	-	intron:30873	ENSMUST00000190615.1	NA	NA	mm10_genes_introns
chr1	84418031	84418031	1	*	0.0173569	33.5443	chr1	84406053	84418648	12596	-	intron:30892	ENSMUST00000049126.12	227325	Dner	mm10_genes_introns
chr1	85111699	85111699	1	*	0.0192759	-18.1113	chr1	85110812	85111811	1000	+	promoter:1682	ENSMUST00000161150.2	NA	NA	mm10_genes_promoters
chr1	85111699	85111699	1	*	0.0192759	-18.1113	chr1	85110319	85114318	4000	+	1to5kb:1683	ENSMUST00000159317.1	NA	NA	mm10_genes_1to5kb
chr1	85111699	85111699	1	*	0.0192759	-18.1113	chr1	85110450	85114449	4000	-	1to5kb:5997	ENSMUST00000161724.7	381287	Sp140l1	mm10_genes_1to5kb
chr1	85111699	85111699	1	*	0.0192759	-18.1113	chr1	85110854	85114853	4000	-	1to5kb:5998	ENSMUST00000160792.7	381287	Sp140l1	mm10_genes_1to5kb
chr1	85111699	85111699	1	*	0.0192759	-18.1113	chr1	85110847	85114846	4000	-	1to5kb:5999	ENSMUST00000161675.2	381287	Sp140l1	mm10_genes_1to5kb
chr1	85111699	85111699	1	*	0.0192759	-18.1113	chr1	85106691	85111808	5118	+	intron:9139	ENSMUST00000162353.7	NA	NA	mm10_genes_introns
chr1	85111699	85111699	1	*	0.0192759	-18.1113	chr1	85111567	85111808	242	+	intron:9144	ENSMUST00000093501.9	NA	NA	mm10_genes_introns
chr1	85111699	85111699	1	*	0.0192759	-18.1113	chr1	85111567	85111808	242	+	intron:9148	ENSMUST00000162453.7	NA	NA	mm10_genes_introns
chr1	85111699	85111699	1	*	0.0192759	-18.1113	chr1	85106691	85112450	5760	+	intron:9151	ENSMUST00000161666.7	NA	NA	mm10_genes_introns
chr1	85111699	85111699	1	*	0.0192759	-18.1113	chr1	85111567	85111808	242	+	intron:9154	ENSMUST00000159087.7	NA	NA	mm10_genes_introns
chr1	85111699	85111699	1	*	0.0192759	-18.1113	chr1	84993077	85245639	252563	-	intron:31110	ENSMUST00000159114.1	NA	NA	mm10_genes_introns
chr1	85111820	85111820	1	*	0.0319378	-24.7206	chr1	85110319	85114318	4000	+	1to5kb:1683	ENSMUST00000159317.1	NA	NA	mm10_genes_1to5kb
chr1	85111820	85111820	1	*	0.0319378	-24.7206	chr1	85110450	85114449	4000	-	1to5kb:5997	ENSMUST00000161724.7	381287	Sp140l1	mm10_genes_1to5kb
chr1	85111820	85111820	1	*	0.0319378	-24.7206	chr1	85110854	85114853	4000	-	1to5kb:5998	ENSMUST00000160792.7	381287	Sp140l1	mm10_genes_1to5kb
chr1	85111820	85111820	1	*	0.0319378	-24.7206	chr1	85110847	85114846	4000	-	1to5kb:5999	ENSMUST00000161675.2	381287	Sp140l1	mm10_genes_1to5kb
chr1	85111820	85111820	1	*	0.0319378	-24.7206	chr1	85111809	85111959	151	+	exon:10816	ENSMUST00000162353.7	NA	NA	mm10_genes_exons
chr1	85111820	85111820	1	*	0.0319378	-24.7206	chr1	85111809	85111959	151	+	exon:10822	ENSMUST00000093501.9	NA	NA	mm10_genes_exons
chr1	85111820	85111820	1	*	0.0319378	-24.7206	chr1	85111809	85111959	151	+	exon:10827	ENSMUST00000162453.7	NA	NA	mm10_genes_exons
chr1	85111820	85111820	1	*	0.0319378	-24.7206	chr1	85111809	85111959	151	+	exon:10835	ENSMUST00000159087.7	NA	NA	mm10_genes_exons
chr1	85111820	85111820	1	*	0.0319378	-24.7206	chr1	85111812	85111959	148	+	exon:10839	ENSMUST00000161150.2	NA	NA	mm10_genes_exons
chr1	85111820	85111820	1	*	0.0319378	-24.7206	chr1	85106691	85112450	5760	+	intron:9151	ENSMUST00000161666.7	NA	NA	mm10_genes_introns
chr1	85111820	85111820	1	*	0.0319378	-24.7206	chr1	84993077	85245639	252563	-	intron:31110	ENSMUST00000159114.1	NA	NA	mm10_genes_introns
chr1	85111929	85111929	1	*	0.038062	-33.7642	chr1	85110319	85114318	4000	+	1to5kb:1683	ENSMUST00000159317.1	NA	NA	mm10_genes_1to5kb
chr1	85111929	85111929	1	*	0.038062	-33.7642	chr1	85110450	85114449	4000	-	1to5kb:5997	ENSMUST00000161724.7	381287	Sp140l1	mm10_genes_1to5kb
chr1	85111929	85111929	1	*	0.038062	-33.7642	chr1	85110854	85114853	4000	-	1to5kb:5998	ENSMUST00000160792.7	381287	Sp140l1	mm10_genes_1to5kb
chr1	85111929	85111929	1	*	0.038062	-33.7642	chr1	85110847	85114846	4000	-	1to5kb:5999	ENSMUST00000161675.2	381287	Sp140l1	mm10_genes_1to5kb
chr1	85111929	85111929	1	*	0.038062	-33.7642	chr1	85111809	85111959	151	+	exon:10816	ENSMUST00000162353.7	NA	NA	mm10_genes_exons
chr1	85111929	85111929	1	*	0.038062	-33.7642	chr1	85111809	85111959	151	+	exon:10822	ENSMUST00000093501.9	NA	NA	mm10_genes_exons
chr1	85111929	85111929	1	*	0.038062	-33.7642	chr1	85111809	85111959	151	+	exon:10827	ENSMUST00000162453.7	NA	NA	mm10_genes_exons
chr1	85111929	85111929	1	*	0.038062	-33.7642	chr1	85111809	85111959	151	+	exon:10835	ENSMUST00000159087.7	NA	NA	mm10_genes_exons
chr1	85111929	85111929	1	*	0.038062	-33.7642	chr1	85111812	85111959	148	+	exon:10839	ENSMUST00000161150.2	NA	NA	mm10_genes_exons
chr1	85111929	85111929	1	*	0.038062	-33.7642	chr1	85106691	85112450	5760	+	intron:9151	ENSMUST00000161666.7	NA	NA	mm10_genes_introns
chr1	85111929	85111929	1	*	0.038062	-33.7642	chr1	84993077	85245639	252563	-	intron:31110	ENSMUST00000159114.1	NA	NA	mm10_genes_introns
chr1	85113110	85113110	1	*	3.36e-13	-22.4795	chr1	85110319	85114318	4000	+	1to5kb:1683	ENSMUST00000159317.1	NA	NA	mm10_genes_1to5kb
chr1	85113110	85113110	1	*	3.36e-13	-22.4795	chr1	85110450	85114449	4000	-	1to5kb:5997	ENSMUST00000161724.7	381287	Sp140l1	mm10_genes_1to5kb
chr1	85113110	85113110	1	*	3.36e-13	-22.4795	chr1	85110854	85114853	4000	-	1to5kb:5998	ENSMUST00000160792.7	381287	Sp140l1	mm10_genes_1to5kb
chr1	85113110	85113110	1	*	3.36e-13	-22.4795	chr1	85110847	85114846	4000	-	1to5kb:5999	ENSMUST00000161675.2	381287	Sp140l1	mm10_genes_1to5kb
chr1	85113110	85113110	1	*	3.36e-13	-22.4795	chr1	85113047	85114032	986	+	exon:10818	ENSMUST00000162353.7	NA	NA	mm10_genes_exons
chr1	85113110	85113110	1	*	3.36e-13	-22.4795	chr1	85113047	85114035	989	+	exon:10824	ENSMUST00000093501.9	NA	NA	mm10_genes_exons
chr1	85113110	85113110	1	*	3.36e-13	-22.4795	chr1	85113047	85113463	417	+	exon:10829	ENSMUST00000162453.7	NA	NA	mm10_genes_exons
chr1	85113110	85113110	1	*	3.36e-13	-22.4795	chr1	85113047	85113583	537	+	exon:10832	ENSMUST00000161666.7	NA	NA	mm10_genes_exons
chr1	85113110	85113110	1	*	3.36e-13	-22.4795	chr1	85113047	85113774	728	+	exon:10838	ENSMUST00000159087.7	NA	NA	mm10_genes_exons
chr1	85113110	85113110	1	*	3.36e-13	-22.4795	chr1	85113047	85114025	979	+	exon:10841	ENSMUST00000161150.2	NA	NA	mm10_genes_exons
chr1	85113110	85113110	1	*	3.36e-13	-22.4795	chr1	84993077	85245639	252563	-	intron:31110	ENSMUST00000159114.1	NA	NA	mm10_genes_introns
chr1	85113110	85113110	1	*	3.36e-13	-22.4795	chr1	85112610	85113492	883	-	intron:31138	ENSMUST00000161267.7	620078	Sp140l2	mm10_genes_introns
chr1	85113110	85113110	1	*	3.36e-13	-22.4795	chr1	85112610	85113492	883	-	intron:31140	ENSMUST00000162421.1	NA	NA	mm10_genes_introns
chr1	85113258	85113258	1	*	0.00617662	-35.131	chr1	85110319	85114318	4000	+	1to5kb:1683	ENSMUST00000159317.1	NA	NA	mm10_genes_1to5kb
chr1	85113258	85113258	1	*	0.00617662	-35.131	chr1	85110450	85114449	4000	-	1to5kb:5997	ENSMUST00000161724.7	381287	Sp140l1	mm10_genes_1to5kb
chr1	85113258	85113258	1	*	0.00617662	-35.131	chr1	85110854	85114853	4000	-	1to5kb:5998	ENSMUST00000160792.7	381287	Sp140l1	mm10_genes_1to5kb
chr1	85113258	85113258	1	*	0.00617662	-35.131	chr1	85110847	85114846	4000	-	1to5kb:5999	ENSMUST00000161675.2	381287	Sp140l1	mm10_genes_1to5kb
chr1	85113258	85113258	1	*	0.00617662	-35.131	chr1	85113047	85114032	986	+	exon:10818	ENSMUST00000162353.7	NA	NA	mm10_genes_exons
chr1	85113258	85113258	1	*	0.00617662	-35.131	chr1	85113047	85114035	989	+	exon:10824	ENSMUST00000093501.9	NA	NA	mm10_genes_exons
chr1	85113258	85113258	1	*	0.00617662	-35.131	chr1	85113047	85113463	417	+	exon:10829	ENSMUST00000162453.7	NA	NA	mm10_genes_exons
chr1	85113258	85113258	1	*	0.00617662	-35.131	chr1	85113047	85113583	537	+	exon:10832	ENSMUST00000161666.7	NA	NA	mm10_genes_exons
chr1	85113258	85113258	1	*	0.00617662	-35.131	chr1	85113047	85113774	728	+	exon:10838	ENSMUST00000159087.7	NA	NA	mm10_genes_exons
chr1	85113258	85113258	1	*	0.00617662	-35.131	chr1	85113047	85114025	979	+	exon:10841	ENSMUST00000161150.2	NA	NA	mm10_genes_exons
chr1	85113258	85113258	1	*	0.00617662	-35.131	chr1	84993077	85245639	252563	-	intron:31110	ENSMUST00000159114.1	NA	NA	mm10_genes_introns
chr1	85113258	85113258	1	*	0.00617662	-35.131	chr1	85112610	85113492	883	-	intron:31138	ENSMUST00000161267.7	620078	Sp140l2	mm10_genes_introns
chr1	85113258	85113258	1	*	0.00617662	-35.131	chr1	85112610	85113492	883	-	intron:31140	ENSMUST00000162421.1	NA	NA	mm10_genes_introns
chr1	85196833	85196833	1	*	0.00131141	-25.1429	chr1	85194613	85198612	4000	+	1to5kb:1686	ENSMUST00000160058.7	665378	Gm7609	mm10_genes_1to5kb
chr1	85196833	85196833	1	*	0.00131141	-25.1429	chr1	85194613	85198612	4000	+	1to5kb:1687	ENSMUST00000113407.9	665378	Gm7609	mm10_genes_1to5kb
chr1	85196833	85196833	1	*	0.00131141	-25.1429	chr1	85194697	85198696	4000	+	1to5kb:1688	ENSMUST00000161424.3	665378	Gm7609	mm10_genes_1to5kb
chr1	85196833	85196833	1	*	0.00131141	-25.1429	chr1	85194708	85198707	4000	+	1to5kb:1689	ENSMUST00000113402.3	665378	Gm7609	mm10_genes_1to5kb
chr1	85196833	85196833	1	*	0.00131141	-25.1429	chr1	84993077	85245639	252563	-	intron:31110	ENSMUST00000159114.1	NA	NA	mm10_genes_introns
chr1	85196833	85196833	1	*	0.00131141	-25.1429	chr1	85113656	85270032	156377	-	intron:31139	ENSMUST00000161267.7	620078	Sp140l2	mm10_genes_introns
chr1	85196833	85196833	1	*	0.00131141	-25.1429	chr1	85113656	85261834	148179	-	intron:31141	ENSMUST00000162421.1	NA	NA	mm10_genes_introns
chr1	85196833	85196833	1	*	0.00131141	-25.1429	chr1	85157723	85314351	156629	-	intron:31143	ENSMUST00000166777.3	NA	NA	mm10_genes_introns
chr1	85247055	85247055	1	*	0.00383111	-23.5328	chr1	85246398	85247397	1000	-	promoter:5994	ENSMUST00000159114.1	NA	NA	mm10_genes_promoters
chr1	85247055	85247055	1	*	0.00383111	-23.5328	chr1	85246851	85247393	543	+	exon:10875	ENSMUST00000162347.1	NA	NA	mm10_genes_exons
chr1	85247055	85247055	1	*	0.00383111	-23.5328	chr1	85246344	85247136	793	-	exon:37166	ENSMUST00000093506.11	620078	Sp140l2	mm10_genes_exons
chr1	85247055	85247055	1	*	0.00383111	-23.5328	chr1	85246670	85247136	467	-	exon:37173	ENSMUST00000064341.8	620078	Sp140l2	mm10_genes_exons
chr1	85247055	85247055	1	*	0.00383111	-23.5328	chr1	85113656	85270032	156377	-	intron:31139	ENSMUST00000161267.7	620078	Sp140l2	mm10_genes_introns
chr1	85247055	85247055	1	*	0.00383111	-23.5328	chr1	85113656	85261834	148179	-	intron:31141	ENSMUST00000162421.1	NA	NA	mm10_genes_introns
chr1	85247055	85247055	1	*	0.00383111	-23.5328	chr1	85157723	85314351	156629	-	intron:31143	ENSMUST00000166777.3	NA	NA	mm10_genes_introns
chr1	85247055	85247055	1	*	0.00383111	-23.5328	chr1	85241898	85248298	6401	-	intron:31146	ENSMUST00000161685.7	620078	Sp140l2	mm10_genes_introns
chr1	85247055	85247055	1	*	0.00383111	-23.5328	chr1	85245708	85248298	2591	-	intron:31149	ENSMUST00000159582.7	620078	Sp140l2	mm10_genes_introns
chr1	85248220	85248220	1	*	0.0032207	-27.7977	chr1	85247398	85251397	4000	-	1to5kb:5994	ENSMUST00000159114.1	NA	NA	mm10_genes_1to5kb
chr1	85248220	85248220	1	*	0.0032207	-27.7977	chr1	85247394	85255118	7725	+	intron:9186	ENSMUST00000162347.1	NA	NA	mm10_genes_introns
chr1	85248220	85248220	1	*	0.0032207	-27.7977	chr1	85113656	85270032	156377	-	intron:31139	ENSMUST00000161267.7	620078	Sp140l2	mm10_genes_introns
chr1	85248220	85248220	1	*	0.0032207	-27.7977	chr1	85113656	85261834	148179	-	intron:31141	ENSMUST00000162421.1	NA	NA	mm10_genes_introns
chr1	85248220	85248220	1	*	0.0032207	-27.7977	chr1	85157723	85314351	156629	-	intron:31143	ENSMUST00000166777.3	NA	NA	mm10_genes_introns
chr1	85248220	85248220	1	*	0.0032207	-27.7977	chr1	85241898	85248298	6401	-	intron:31146	ENSMUST00000161685.7	620078	Sp140l2	mm10_genes_introns
chr1	85248220	85248220	1	*	0.0032207	-27.7977	chr1	85245708	85248298	2591	-	intron:31149	ENSMUST00000159582.7	620078	Sp140l2	mm10_genes_introns
chr1	85248220	85248220	1	*	0.0032207	-27.7977	chr1	85247137	85248298	1162	-	intron:31155	ENSMUST00000093506.11	620078	Sp140l2	mm10_genes_introns
chr1	85248220	85248220	1	*	0.0032207	-27.7977	chr1	85247137	85248298	1162	-	intron:31162	ENSMUST00000064341.8	620078	Sp140l2	mm10_genes_introns
chr1	85248317	85248317	1	*	0.00507547	-46.7344	chr1	85247398	85251397	4000	-	1to5kb:5994	ENSMUST00000159114.1	NA	NA	mm10_genes_1to5kb
chr1	85248317	85248317	1	*	0.00507547	-46.7344	chr1	85248299	85248379	81	-	exon:37150	ENSMUST00000161685.7	620078	Sp140l2	mm10_genes_exons
chr1	85248317	85248317	1	*	0.00507547	-46.7344	chr1	85248299	85248379	81	-	exon:37157	ENSMUST00000159582.7	620078	Sp140l2	mm10_genes_exons
chr1	85248317	85248317	1	*	0.00507547	-46.7344	chr1	85248299	85248379	81	-	exon:37165	ENSMUST00000093506.11	620078	Sp140l2	mm10_genes_exons
chr1	85248317	85248317	1	*	0.00507547	-46.7344	chr1	85248299	85248379	81	-	exon:37172	ENSMUST00000064341.8	620078	Sp140l2	mm10_genes_exons
chr1	85248317	85248317	1	*	0.00507547	-46.7344	chr1	85247394	85255118	7725	+	intron:9186	ENSMUST00000162347.1	NA	NA	mm10_genes_introns
chr1	85248317	85248317	1	*	0.00507547	-46.7344	chr1	85113656	85270032	156377	-	intron:31139	ENSMUST00000161267.7	620078	Sp140l2	mm10_genes_introns
chr1	85248317	85248317	1	*	0.00507547	-46.7344	chr1	85113656	85261834	148179	-	intron:31141	ENSMUST00000162421.1	NA	NA	mm10_genes_introns
chr1	85248317	85248317	1	*	0.00507547	-46.7344	chr1	85157723	85314351	156629	-	intron:31143	ENSMUST00000166777.3	NA	NA	mm10_genes_introns
chr1	85248485	85248485	1	*	0.0261487	-25.5903	chr1	85247398	85251397	4000	-	1to5kb:5994	ENSMUST00000159114.1	NA	NA	mm10_genes_1to5kb
chr1	85248485	85248485	1	*	0.0261487	-25.5903	chr1	85247394	85255118	7725	+	intron:9186	ENSMUST00000162347.1	NA	NA	mm10_genes_introns
chr1	85248485	85248485	1	*	0.0261487	-25.5903	chr1	85113656	85270032	156377	-	intron:31139	ENSMUST00000161267.7	620078	Sp140l2	mm10_genes_introns
chr1	85248485	85248485	1	*	0.0261487	-25.5903	chr1	85113656	85261834	148179	-	intron:31141	ENSMUST00000162421.1	NA	NA	mm10_genes_introns
chr1	85248485	85248485	1	*	0.0261487	-25.5903	chr1	85157723	85314351	156629	-	intron:31143	ENSMUST00000166777.3	NA	NA	mm10_genes_introns
chr1	85248485	85248485	1	*	0.0261487	-25.5903	chr1	85248380	85254102	5723	-	intron:31147	ENSMUST00000161685.7	620078	Sp140l2	mm10_genes_introns
chr1	85248485	85248485	1	*	0.0261487	-25.5903	chr1	85248380	85254102	5723	-	intron:31150	ENSMUST00000159582.7	620078	Sp140l2	mm10_genes_introns
chr1	85248485	85248485	1	*	0.0261487	-25.5903	chr1	85248380	85254102	5723	-	intron:31156	ENSMUST00000093506.11	620078	Sp140l2	mm10_genes_introns
chr1	85248485	85248485	1	*	0.0261487	-25.5903	chr1	85248380	85254102	5723	-	intron:31163	ENSMUST00000064341.8	620078	Sp140l2	mm10_genes_introns
chr1	85248512	85248512	1	*	0.00640527	-26.1877	chr1	85247398	85251397	4000	-	1to5kb:5994	ENSMUST00000159114.1	NA	NA	mm10_genes_1to5kb
chr1	85248512	85248512	1	*	0.00640527	-26.1877	chr1	85247394	85255118	7725	+	intron:9186	ENSMUST00000162347.1	NA	NA	mm10_genes_introns
chr1	85248512	85248512	1	*	0.00640527	-26.1877	chr1	85113656	85270032	156377	-	intron:31139	ENSMUST00000161267.7	620078	Sp140l2	mm10_genes_introns
chr1	85248512	85248512	1	*	0.00640527	-26.1877	chr1	85113656	85261834	148179	-	intron:31141	ENSMUST00000162421.1	NA	NA	mm10_genes_introns
chr1	85248512	85248512	1	*	0.00640527	-26.1877	chr1	85157723	85314351	156629	-	intron:31143	ENSMUST00000166777.3	NA	NA	mm10_genes_introns
chr1	85248512	85248512	1	*	0.00640527	-26.1877	chr1	85248380	85254102	5723	-	intron:31147	ENSMUST00000161685.7	620078	Sp140l2	mm10_genes_introns
chr1	85248512	85248512	1	*	0.00640527	-26.1877	chr1	85248380	85254102	5723	-	intron:31150	ENSMUST00000159582.7	620078	Sp140l2	mm10_genes_introns
chr1	85248512	85248512	1	*	0.00640527	-26.1877	chr1	85248380	85254102	5723	-	intron:31156	ENSMUST00000093506.11	620078	Sp140l2	mm10_genes_introns
chr1	85248512	85248512	1	*	0.00640527	-26.1877	chr1	85248380	85254102	5723	-	intron:31163	ENSMUST00000064341.8	620078	Sp140l2	mm10_genes_introns
chr1	85282597	85282597	1	*	0.0165397	-35.2208	chr1	85281563	85282728	1166	+	intron:9204	ENSMUST00000159695.1	NA	NA	mm10_genes_introns
chr1	85282597	85282597	1	*	0.0165397	-35.2208	chr1	85157723	85314351	156629	-	intron:31143	ENSMUST00000166777.3	NA	NA	mm10_genes_introns
chr1	85282792	85282792	1	*	0.0402159	-36.5352	chr1	85282729	85282809	81	+	exon:10900	ENSMUST00000159695.1	NA	NA	mm10_genes_exons
chr1	85282792	85282792	1	*	0.0402159	-36.5352	chr1	85157723	85314351	156629	-	intron:31143	ENSMUST00000166777.3	NA	NA	mm10_genes_introns
chr1	85326315	85326315	1	*	0.0285326	-14.2614	chr1	85325729	85326728	1000	+	promoter:1697	ENSMUST00000161923.1	NA	NA	mm10_genes_promoters
chr1	85326315	85326315	1	*	0.0285326	-14.2614	chr1	85325738	85326737	1000	+	promoter:1698	ENSMUST00000161282.1	NA	NA	mm10_genes_promoters
chr1	85326315	85326315	1	*	0.0285326	-14.2614	chr1	85317285	85327256	9972	-	intron:31145	ENSMUST00000166777.3	NA	NA	mm10_genes_introns
chr1	85326315	85326315	1	*	0.0285326	-14.2614	chr1	85317285	85327256	9972	-	intron:31170	ENSMUST00000162276.9	NA	NA	mm10_genes_introns
chr1	85329500	85329500	1	*	0.0188937	-35.7796	chr1	85328307	85332306	4000	-	1to5kb:6002	ENSMUST00000166777.3	NA	NA	mm10_genes_1to5kb
chr1	85329500	85329500	1	*	0.0188937	-35.7796	chr1	85328286	85332285	4000	-	1to5kb:6007	ENSMUST00000162276.9	NA	NA	mm10_genes_1to5kb
chr1	85329500	85329500	1	*	0.0188937	-35.7796	chr1	85326922	85340383	13462	+	intron:9207	ENSMUST00000161923.1	NA	NA	mm10_genes_introns
chr1	86053307	86053307	1	*	0.00327844	-39.1234	chr1	86052950	86053353	404	+	exon:11197	ENSMUST00000027429.10	72792	2810459M11Rik	mm10_genes_exons
chr1	86053307	86053307	1	*	0.00327844	-39.1234	chr1	86052950	86055456	2507	+	exon:11200	ENSMUST00000165824.2	72792	2810459M11Rik	mm10_genes_exons
chr1	86053307	86053307	1	*	0.00327844	-39.1234	chr1	86053090	86053353	264	+	3UTR:1006	ENSMUST00000027429.10	72792	2810459M11Rik	mm10_genes_3UTRs
chr1	86053307	86053307	1	*	0.00327844	-39.1234	chr1	86053090	86055456	2367	+	3UTR:1007	ENSMUST00000165824.2	72792	2810459M11Rik	mm10_genes_3UTRs
chr1	86233032	86233032	1	*	0.0454229	-31.2605	chr1	86213106	86244565	31460	+	intron:9537	ENSMUST00000123618.7	78795	Armc9	mm10_genes_introns
chr1	86233032	86233032	1	*	0.0454229	-31.2605	chr1	86213106	86244565	31460	+	intron:9574	ENSMUST00000135973.7	78795	Armc9	mm10_genes_introns
chr1	86233032	86233032	1	*	0.0454229	-31.2605	chr1	86213106	86244565	31460	+	intron:9609	ENSMUST00000113309.8	78795	Armc9	mm10_genes_introns
chr1	86233032	86233032	1	*	0.0454229	-31.2605	chr1	86213106	86244565	31460	+	intron:9636	ENSMUST00000027434.14	78795	Armc9	mm10_genes_introns
chr1	86233032	86233032	1	*	0.0454229	-31.2605	chr1	86213106	86244565	31460	+	intron:9660	ENSMUST00000131412.7	78795	Armc9	mm10_genes_introns
chr1	86233032	86233032	1	*	0.0454229	-31.2605	chr1	86218899	86244565	25667	+	intron:9676	ENSMUST00000150059.7	78795	Armc9	mm10_genes_introns
chr1	86233032	86233032	1	*	0.0454229	-31.2605	chr1	86213106	86244565	31460	+	intron:9680	ENSMUST00000156675.7	78795	Armc9	mm10_genes_introns
chr1	86233063	86233063	1	*	0.0338629	-36.3636	chr1	86213106	86244565	31460	+	intron:9537	ENSMUST00000123618.7	78795	Armc9	mm10_genes_introns
chr1	86233063	86233063	1	*	0.0338629	-36.3636	chr1	86213106	86244565	31460	+	intron:9574	ENSMUST00000135973.7	78795	Armc9	mm10_genes_introns
chr1	86233063	86233063	1	*	0.0338629	-36.3636	chr1	86213106	86244565	31460	+	intron:9609	ENSMUST00000113309.8	78795	Armc9	mm10_genes_introns
chr1	86233063	86233063	1	*	0.0338629	-36.3636	chr1	86213106	86244565	31460	+	intron:9636	ENSMUST00000027434.14	78795	Armc9	mm10_genes_introns
chr1	86233063	86233063	1	*	0.0338629	-36.3636	chr1	86213106	86244565	31460	+	intron:9660	ENSMUST00000131412.7	78795	Armc9	mm10_genes_introns
chr1	86233063	86233063	1	*	0.0338629	-36.3636	chr1	86218899	86244565	25667	+	intron:9676	ENSMUST00000150059.7	78795	Armc9	mm10_genes_introns
chr1	86233063	86233063	1	*	0.0338629	-36.3636	chr1	86213106	86244565	31460	+	intron:9680	ENSMUST00000156675.7	78795	Armc9	mm10_genes_introns
chr1	86233269	86233269	1	*	0.00307258	-35.7859	chr1	86213106	86244565	31460	+	intron:9537	ENSMUST00000123618.7	78795	Armc9	mm10_genes_introns
chr1	86233269	86233269	1	*	0.00307258	-35.7859	chr1	86213106	86244565	31460	+	intron:9574	ENSMUST00000135973.7	78795	Armc9	mm10_genes_introns
chr1	86233269	86233269	1	*	0.00307258	-35.7859	chr1	86213106	86244565	31460	+	intron:9609	ENSMUST00000113309.8	78795	Armc9	mm10_genes_introns
chr1	86233269	86233269	1	*	0.00307258	-35.7859	chr1	86213106	86244565	31460	+	intron:9636	ENSMUST00000027434.14	78795	Armc9	mm10_genes_introns
chr1	86233269	86233269	1	*	0.00307258	-35.7859	chr1	86213106	86244565	31460	+	intron:9660	ENSMUST00000131412.7	78795	Armc9	mm10_genes_introns
chr1	86233269	86233269	1	*	0.00307258	-35.7859	chr1	86218899	86244565	25667	+	intron:9676	ENSMUST00000150059.7	78795	Armc9	mm10_genes_introns
chr1	86233269	86233269	1	*	0.00307258	-35.7859	chr1	86213106	86244565	31460	+	intron:9680	ENSMUST00000156675.7	78795	Armc9	mm10_genes_introns
chr1	86417711	86417711	1	*	0.00134851	-33.3002	chr1	86388208	86420959	32752	-	intron:31289	ENSMUST00000212541.1	14767	Nmur1	mm10_genes_introns
chr1	86471128	86471128	1	*	0.037423	-36.2393	chr1	86468659	86472658	4000	+	1to5kb:1785	ENSMUST00000163337.3	NA	NA	mm10_genes_1to5kb
chr1	86557926	86557926	1	*	0.00406034	-44.0694	chr1	86547618	86582299	34682	-	intron:31298	ENSMUST00000027444.14	18582	Pde6d	mm10_genes_introns
chr1	86557926	86557926	1	*	0.00406034	-44.0694	chr1	86547618	86582299	34682	-	intron:31301	ENSMUST00000148683.1	18582	Pde6d	mm10_genes_introns
chr1	86557926	86557926	1	*	0.00406034	-44.0694	chr1	86547618	86582299	34682	-	intron:31305	ENSMUST00000143674.7	18582	Pde6d	mm10_genes_introns
chr1	86557926	86557926	1	*	0.00406034	-44.0694	chr1	86546783	86564544	17762	-	intron:31308	ENSMUST00000150653.1	18582	Pde6d	mm10_genes_introns
chr1	86557926	86557926	1	*	0.00406034	-44.0694	chr1	86547618	86582299	34682	-	intron:31312	ENSMUST00000146220.1	18582	Pde6d	mm10_genes_introns
chr1	86584129	86584129	1	*	0.0426051	20	chr1	86582100	86586099	4000	+	1to5kb:1794	ENSMUST00000027446.10	26895	Cops7b	mm10_genes_1to5kb
chr1	86584129	86584129	1	*	0.0426051	20	chr1	86582131	86586130	4000	+	1to5kb:1795	ENSMUST00000138280.7	26895	Cops7b	mm10_genes_1to5kb
chr1	86584129	86584129	1	*	0.0426051	20	chr1	86582142	86586141	4000	+	1to5kb:1796	ENSMUST00000122884.1	26895	Cops7b	mm10_genes_1to5kb
chr1	86584129	86584129	1	*	0.0426051	20	chr1	86583548	86587547	4000	-	1to5kb:6052	ENSMUST00000027444.14	18582	Pde6d	mm10_genes_1to5kb
chr1	86584129	86584129	1	*	0.0426051	20	chr1	86583548	86587547	4000	-	1to5kb:6053	ENSMUST00000148683.1	18582	Pde6d	mm10_genes_1to5kb
chr1	86584129	86584129	1	*	0.0426051	20	chr1	86583630	86587629	4000	-	1to5kb:6054	ENSMUST00000143674.7	18582	Pde6d	mm10_genes_1to5kb
chr1	86584129	86584129	1	*	0.0426051	20	chr1	86583518	86587517	4000	-	1to5kb:6055	ENSMUST00000150653.1	18582	Pde6d	mm10_genes_1to5kb
chr1	86584129	86584129	1	*	0.0426051	20	chr1	86583548	86587547	4000	-	1to5kb:6056	ENSMUST00000146220.1	18582	Pde6d	mm10_genes_1to5kb
chr1	86584129	86584129	1	*	0.0426051	20	chr1	86583097	86587015	3919	+	intron:9710	ENSMUST00000121534.7	26895	Cops7b	mm10_genes_introns
chr1	86584129	86584129	1	*	0.0426051	20	chr1	86583097	86587015	3919	+	intron:9717	ENSMUST00000149542.1	26895	Cops7b	mm10_genes_introns
chr1	86599479	86599479	1	*	3.65e-06	-35.8441	chr1	86599206	86601082	1877	+	intron:9715	ENSMUST00000121534.7	26895	Cops7b	mm10_genes_introns
chr1	86599479	86599479	1	*	3.65e-06	-35.8441	chr1	86599206	86601082	1877	+	intron:9724	ENSMUST00000027446.10	26895	Cops7b	mm10_genes_introns
chr1	86599479	86599479	1	*	3.65e-06	-35.8441	chr1	86599206	86601082	1877	+	intron:9729	ENSMUST00000138280.7	26895	Cops7b	mm10_genes_introns
chr1	86599479	86599479	1	*	3.65e-06	-35.8441	chr1	86599206	86601082	1877	+	intron:9734	ENSMUST00000122884.1	26895	Cops7b	mm10_genes_introns
chr1	86599479	86599479	1	*	3.65e-06	-35.8441	chr1	86599206	86601082	1877	+	intron:9737	ENSMUST00000127219.1	26895	Cops7b	mm10_genes_introns
chr1	86599849	86599849	1	*	0.0124845	-25.9978	chr1	86599206	86601082	1877	+	intron:9715	ENSMUST00000121534.7	26895	Cops7b	mm10_genes_introns
chr1	86599849	86599849	1	*	0.0124845	-25.9978	chr1	86599206	86601082	1877	+	intron:9724	ENSMUST00000027446.10	26895	Cops7b	mm10_genes_introns
chr1	86599849	86599849	1	*	0.0124845	-25.9978	chr1	86599206	86601082	1877	+	intron:9729	ENSMUST00000138280.7	26895	Cops7b	mm10_genes_introns
chr1	86599849	86599849	1	*	0.0124845	-25.9978	chr1	86599206	86601082	1877	+	intron:9734	ENSMUST00000122884.1	26895	Cops7b	mm10_genes_introns
chr1	86599849	86599849	1	*	0.0124845	-25.9978	chr1	86599206	86601082	1877	+	intron:9737	ENSMUST00000127219.1	26895	Cops7b	mm10_genes_introns
chr1	86599980	86599980	1	*	0.00346097	-36.769	chr1	86599206	86601082	1877	+	intron:9715	ENSMUST00000121534.7	26895	Cops7b	mm10_genes_introns
chr1	86599980	86599980	1	*	0.00346097	-36.769	chr1	86599206	86601082	1877	+	intron:9724	ENSMUST00000027446.10	26895	Cops7b	mm10_genes_introns
chr1	86599980	86599980	1	*	0.00346097	-36.769	chr1	86599206	86601082	1877	+	intron:9729	ENSMUST00000138280.7	26895	Cops7b	mm10_genes_introns
chr1	86599980	86599980	1	*	0.00346097	-36.769	chr1	86599206	86601082	1877	+	intron:9734	ENSMUST00000122884.1	26895	Cops7b	mm10_genes_introns
chr1	86599980	86599980	1	*	0.00346097	-36.769	chr1	86599206	86601082	1877	+	intron:9737	ENSMUST00000127219.1	26895	Cops7b	mm10_genes_introns
chr1	86746139	86746139	1	*	0.0315236	-35.5856	chr1	86745499	86747528	2030	+	intron:9740	ENSMUST00000188121.6	208718	Dis3l2	mm10_genes_introns
chr1	86746139	86746139	1	*	0.0315236	-35.5856	chr1	86745499	86754226	8728	+	intron:9743	ENSMUST00000168237.7	208718	Dis3l2	mm10_genes_introns
chr1	86746139	86746139	1	*	0.0315236	-35.5856	chr1	86745499	86754226	8728	+	intron:9764	ENSMUST00000189044.6	208718	Dis3l2	mm10_genes_introns
chr1	86746139	86746139	1	*	0.0315236	-35.5856	chr1	86745499	86754226	8728	+	intron:9774	ENSMUST00000190618.6	208718	Dis3l2	mm10_genes_introns
chr1	86746139	86746139	1	*	0.0315236	-35.5856	chr1	86745499	86754226	8728	+	intron:9794	ENSMUST00000065694.7	208718	Dis3l2	mm10_genes_introns
chr1	86770452	86770452	1	*	6.61e-05	-43.378	chr1	86769819	86773818	4000	+	1to5kb:1804	ENSMUST00000186337.1	NA	NA	mm10_genes_1to5kb
chr1	86770452	86770452	1	*	6.61e-05	-43.378	chr1	86760390	86791415	31026	+	intron:9745	ENSMUST00000168237.7	208718	Dis3l2	mm10_genes_introns
chr1	86770452	86770452	1	*	6.61e-05	-43.378	chr1	86760390	86791415	31026	+	intron:9766	ENSMUST00000189044.6	208718	Dis3l2	mm10_genes_introns
chr1	86770452	86770452	1	*	6.61e-05	-43.378	chr1	86760390	86812511	52122	+	intron:9776	ENSMUST00000190618.6	208718	Dis3l2	mm10_genes_introns
chr1	86770452	86770452	1	*	6.61e-05	-43.378	chr1	86760390	86821221	60832	+	intron:9796	ENSMUST00000065694.7	208718	Dis3l2	mm10_genes_introns
chr1	86770661	86770661	1	*	0.0466444	-29.6208	chr1	86769819	86773818	4000	+	1to5kb:1804	ENSMUST00000186337.1	NA	NA	mm10_genes_1to5kb
chr1	86770661	86770661	1	*	0.0466444	-29.6208	chr1	86760390	86791415	31026	+	intron:9745	ENSMUST00000168237.7	208718	Dis3l2	mm10_genes_introns
chr1	86770661	86770661	1	*	0.0466444	-29.6208	chr1	86760390	86791415	31026	+	intron:9766	ENSMUST00000189044.6	208718	Dis3l2	mm10_genes_introns
chr1	86770661	86770661	1	*	0.0466444	-29.6208	chr1	86760390	86812511	52122	+	intron:9776	ENSMUST00000190618.6	208718	Dis3l2	mm10_genes_introns
chr1	86770661	86770661	1	*	0.0466444	-29.6208	chr1	86760390	86821221	60832	+	intron:9796	ENSMUST00000065694.7	208718	Dis3l2	mm10_genes_introns
chr1	87030879	87030879	1	*	0.043671	30.3674	chr1	87021118	87044016	22899	+	intron:9755	ENSMUST00000168237.7	208718	Dis3l2	mm10_genes_introns
chr1	87030879	87030879	1	*	0.043671	30.3674	chr1	87021118	87044016	22899	+	intron:9786	ENSMUST00000190618.6	208718	Dis3l2	mm10_genes_introns
chr1	87030879	87030879	1	*	0.043671	30.3674	chr1	87021118	87044016	22899	+	intron:9805	ENSMUST00000065694.7	208718	Dis3l2	mm10_genes_introns
chr1	87030879	87030879	1	*	0.043671	30.3674	chr1	86931641	87056656	125016	-	intron:31316	ENSMUST00000185304.1	NA	NA	mm10_genes_introns
chr1	87221654	87221654	1	*	0.0270551	20	chr1	87221055	87224352	3298	+	intron:9911	ENSMUST00000113232.7	26987	Eif4e2	mm10_genes_introns
chr1	87221654	87221654	1	*	0.0270551	20	chr1	87221055	87224352	3298	+	intron:9916	ENSMUST00000113233.7	26987	Eif4e2	mm10_genes_introns
chr1	87221654	87221654	1	*	0.0270551	20	chr1	87221055	87224352	3298	+	intron:9922	ENSMUST00000050876.13	26987	Eif4e2	mm10_genes_introns
chr1	87221654	87221654	1	*	0.0270551	20	chr1	87221055	87224352	3298	+	intron:9928	ENSMUST00000076362.11	26987	Eif4e2	mm10_genes_introns
chr1	87221654	87221654	1	*	0.0270551	20	chr1	87221055	87224352	3298	+	intron:9934	ENSMUST00000113235.7	26987	Eif4e2	mm10_genes_introns
chr1	87221654	87221654	1	*	0.0270551	20	chr1	87221055	87224352	3298	+	intron:9941	ENSMUST00000113230.7	26987	Eif4e2	mm10_genes_introns
chr1	87221654	87221654	1	*	0.0270551	20	chr1	87221055	87224352	3298	+	intron:9947	ENSMUST00000123735.7	26987	Eif4e2	mm10_genes_introns
chr1	87221654	87221654	1	*	0.0270551	20	chr1	87221055	87224352	3298	+	intron:9951	ENSMUST00000113231.3	26987	Eif4e2	mm10_genes_introns
chr1	88205475	88205475	1	*	0.0360408	41.9109	chr1	88204732	88205782	1051	-	exon:37658	ENSMUST00000119972.3	15504	Dnajb3	mm10_genes_exons
chr1	88205475	88205475	1	*	0.0360408	41.9109	chr1	88055665	88215043	159379	+	intron:10585	ENSMUST00000138182.7	394430	Ugt1a10	mm10_genes_introns
chr1	88205475	88205475	1	*	0.0360408	41.9109	chr1	88056337	88215043	158707	+	intron:10588	ENSMUST00000113142.9	394430	Ugt1a10	mm10_genes_introns
chr1	88205475	88205475	1	*	0.0360408	41.9109	chr1	88056337	88215043	158707	+	intron:10593	ENSMUST00000173325.1	394430	Ugt1a10	mm10_genes_introns
chr1	88205475	88205475	1	*	0.0360408	41.9109	chr1	88071679	88215043	143365	+	intron:10596	ENSMUST00000073772.4	394434	Ugt1a9	mm10_genes_introns
chr1	88205475	88205475	1	*	0.0360408	41.9109	chr1	88088722	88215043	126322	+	intron:10600	ENSMUST00000113139.1	22236	Ugt1a2	mm10_genes_introns
chr1	88205475	88205475	1	*	0.0360408	41.9109	chr1	88095304	88215043	119740	+	intron:10604	ENSMUST00000150634.7	394432	Ugt1a7c	mm10_genes_introns
chr1	88205475	88205475	1	*	0.0360408	41.9109	chr1	88095979	88215043	119065	+	intron:10607	ENSMUST00000058237.13	394432	Ugt1a7c	mm10_genes_introns
chr1	88205475	88205475	1	*	0.0360408	41.9109	chr1	88095304	88215043	119740	+	intron:10611	ENSMUST00000126203.7	394432	Ugt1a7c	mm10_genes_introns
chr1	88205475	88205475	1	*	0.0360408	41.9109	chr1	88107800	88215043	107244	+	intron:10615	ENSMUST00000113138.7	394435	Ugt1a6b	mm10_genes_introns
chr1	88205475	88205475	1	*	0.0360408	41.9109	chr1	88139332	88215043	75712	+	intron:10620	ENSMUST00000113135.5	94284	Ugt1a6a	mm10_genes_introns
chr1	88205475	88205475	1	*	0.0360408	41.9109	chr1	88107800	88215043	107244	+	intron:10624	ENSMUST00000113137.1	394435	Ugt1a6b	mm10_genes_introns
chr1	88205475	88205475	1	*	0.0360408	41.9109	chr1	88139332	88215043	75712	+	intron:10629	ENSMUST00000113134.7	94284	Ugt1a6a	mm10_genes_introns
chr1	88205475	88205475	1	*	0.0360408	41.9109	chr1	88139332	88215043	75712	+	intron:10634	ENSMUST00000124852.1	94284	Ugt1a6a	mm10_genes_introns
chr1	88205475	88205475	1	*	0.0360408	41.9109	chr1	88139332	88215043	75712	+	intron:10636	ENSMUST00000140092.7	94284	Ugt1a6a	mm10_genes_introns
chr1	88205475	88205475	1	*	0.0360408	41.9109	chr1	88139332	88215043	75712	+	intron:10639	ENSMUST00000014263.5	94284	Ugt1a6a	mm10_genes_introns
chr1	88205475	88205475	1	*	0.0360408	41.9109	chr1	88166904	88215043	48140	+	intron:10643	ENSMUST00000097659.4	394433	Ugt1a5	mm10_genes_introns
chr1	88205475	88205475	1	*	0.0360408	41.9109	chr1	88201501	88215043	13543	+	intron:10647	ENSMUST00000049289.8	22236	Ugt1a2	mm10_genes_introns
chr1	88205475	88205475	1	*	0.0360408	41.9109	chr1	88055533	88218190	162658	-	intron:31564	ENSMUST00000173165.1	NA	NA	mm10_genes_introns
chr1	88205614	88205614	1	*	0.027418	42.4745	chr1	88204732	88205782	1051	-	exon:37658	ENSMUST00000119972.3	15504	Dnajb3	mm10_genes_exons
chr1	88205614	88205614	1	*	0.027418	42.4745	chr1	88055665	88215043	159379	+	intron:10585	ENSMUST00000138182.7	394430	Ugt1a10	mm10_genes_introns
chr1	88205614	88205614	1	*	0.027418	42.4745	chr1	88056337	88215043	158707	+	intron:10588	ENSMUST00000113142.9	394430	Ugt1a10	mm10_genes_introns
chr1	88205614	88205614	1	*	0.027418	42.4745	chr1	88056337	88215043	158707	+	intron:10593	ENSMUST00000173325.1	394430	Ugt1a10	mm10_genes_introns
chr1	88205614	88205614	1	*	0.027418	42.4745	chr1	88071679	88215043	143365	+	intron:10596	ENSMUST00000073772.4	394434	Ugt1a9	mm10_genes_introns
chr1	88205614	88205614	1	*	0.027418	42.4745	chr1	88088722	88215043	126322	+	intron:10600	ENSMUST00000113139.1	22236	Ugt1a2	mm10_genes_introns
chr1	88205614	88205614	1	*	0.027418	42.4745	chr1	88095304	88215043	119740	+	intron:10604	ENSMUST00000150634.7	394432	Ugt1a7c	mm10_genes_introns
chr1	88205614	88205614	1	*	0.027418	42.4745	chr1	88095979	88215043	119065	+	intron:10607	ENSMUST00000058237.13	394432	Ugt1a7c	mm10_genes_introns
chr1	88205614	88205614	1	*	0.027418	42.4745	chr1	88095304	88215043	119740	+	intron:10611	ENSMUST00000126203.7	394432	Ugt1a7c	mm10_genes_introns
chr1	88205614	88205614	1	*	0.027418	42.4745	chr1	88107800	88215043	107244	+	intron:10615	ENSMUST00000113138.7	394435	Ugt1a6b	mm10_genes_introns
chr1	88205614	88205614	1	*	0.027418	42.4745	chr1	88139332	88215043	75712	+	intron:10620	ENSMUST00000113135.5	94284	Ugt1a6a	mm10_genes_introns
chr1	88205614	88205614	1	*	0.027418	42.4745	chr1	88107800	88215043	107244	+	intron:10624	ENSMUST00000113137.1	394435	Ugt1a6b	mm10_genes_introns
chr1	88205614	88205614	1	*	0.027418	42.4745	chr1	88139332	88215043	75712	+	intron:10629	ENSMUST00000113134.7	94284	Ugt1a6a	mm10_genes_introns
chr1	88205614	88205614	1	*	0.027418	42.4745	chr1	88139332	88215043	75712	+	intron:10634	ENSMUST00000124852.1	94284	Ugt1a6a	mm10_genes_introns
chr1	88205614	88205614	1	*	0.027418	42.4745	chr1	88139332	88215043	75712	+	intron:10636	ENSMUST00000140092.7	94284	Ugt1a6a	mm10_genes_introns
chr1	88205614	88205614	1	*	0.027418	42.4745	chr1	88139332	88215043	75712	+	intron:10639	ENSMUST00000014263.5	94284	Ugt1a6a	mm10_genes_introns
chr1	88205614	88205614	1	*	0.027418	42.4745	chr1	88166904	88215043	48140	+	intron:10643	ENSMUST00000097659.4	394433	Ugt1a5	mm10_genes_introns
chr1	88205614	88205614	1	*	0.027418	42.4745	chr1	88201501	88215043	13543	+	intron:10647	ENSMUST00000049289.8	22236	Ugt1a2	mm10_genes_introns
chr1	88205614	88205614	1	*	0.027418	42.4745	chr1	88055533	88218190	162658	-	intron:31564	ENSMUST00000173165.1	NA	NA	mm10_genes_introns
chr1	88205621	88205621	1	*	0.00197829	49.6735	chr1	88204732	88205782	1051	-	exon:37658	ENSMUST00000119972.3	15504	Dnajb3	mm10_genes_exons
chr1	88205621	88205621	1	*	0.00197829	49.6735	chr1	88055665	88215043	159379	+	intron:10585	ENSMUST00000138182.7	394430	Ugt1a10	mm10_genes_introns
chr1	88205621	88205621	1	*	0.00197829	49.6735	chr1	88056337	88215043	158707	+	intron:10588	ENSMUST00000113142.9	394430	Ugt1a10	mm10_genes_introns
chr1	88205621	88205621	1	*	0.00197829	49.6735	chr1	88056337	88215043	158707	+	intron:10593	ENSMUST00000173325.1	394430	Ugt1a10	mm10_genes_introns
chr1	88205621	88205621	1	*	0.00197829	49.6735	chr1	88071679	88215043	143365	+	intron:10596	ENSMUST00000073772.4	394434	Ugt1a9	mm10_genes_introns
chr1	88205621	88205621	1	*	0.00197829	49.6735	chr1	88088722	88215043	126322	+	intron:10600	ENSMUST00000113139.1	22236	Ugt1a2	mm10_genes_introns
chr1	88205621	88205621	1	*	0.00197829	49.6735	chr1	88095304	88215043	119740	+	intron:10604	ENSMUST00000150634.7	394432	Ugt1a7c	mm10_genes_introns
chr1	88205621	88205621	1	*	0.00197829	49.6735	chr1	88095979	88215043	119065	+	intron:10607	ENSMUST00000058237.13	394432	Ugt1a7c	mm10_genes_introns
chr1	88205621	88205621	1	*	0.00197829	49.6735	chr1	88095304	88215043	119740	+	intron:10611	ENSMUST00000126203.7	394432	Ugt1a7c	mm10_genes_introns
chr1	88205621	88205621	1	*	0.00197829	49.6735	chr1	88107800	88215043	107244	+	intron:10615	ENSMUST00000113138.7	394435	Ugt1a6b	mm10_genes_introns
chr1	88205621	88205621	1	*	0.00197829	49.6735	chr1	88139332	88215043	75712	+	intron:10620	ENSMUST00000113135.5	94284	Ugt1a6a	mm10_genes_introns
chr1	88205621	88205621	1	*	0.00197829	49.6735	chr1	88107800	88215043	107244	+	intron:10624	ENSMUST00000113137.1	394435	Ugt1a6b	mm10_genes_introns
chr1	88205621	88205621	1	*	0.00197829	49.6735	chr1	88139332	88215043	75712	+	intron:10629	ENSMUST00000113134.7	94284	Ugt1a6a	mm10_genes_introns
chr1	88205621	88205621	1	*	0.00197829	49.6735	chr1	88139332	88215043	75712	+	intron:10634	ENSMUST00000124852.1	94284	Ugt1a6a	mm10_genes_introns
chr1	88205621	88205621	1	*	0.00197829	49.6735	chr1	88139332	88215043	75712	+	intron:10636	ENSMUST00000140092.7	94284	Ugt1a6a	mm10_genes_introns
chr1	88205621	88205621	1	*	0.00197829	49.6735	chr1	88139332	88215043	75712	+	intron:10639	ENSMUST00000014263.5	94284	Ugt1a6a	mm10_genes_introns
chr1	88205621	88205621	1	*	0.00197829	49.6735	chr1	88166904	88215043	48140	+	intron:10643	ENSMUST00000097659.4	394433	Ugt1a5	mm10_genes_introns
chr1	88205621	88205621	1	*	0.00197829	49.6735	chr1	88201501	88215043	13543	+	intron:10647	ENSMUST00000049289.8	22236	Ugt1a2	mm10_genes_introns
chr1	88205621	88205621	1	*	0.00197829	49.6735	chr1	88055533	88218190	162658	-	intron:31564	ENSMUST00000173165.1	NA	NA	mm10_genes_introns
chr1	88240866	88240866	1	*	0.0302411	-18.0742	chr1	88240679	88240937	259	+	exon:12690	ENSMUST00000142632.1	100040766	Mroh2a	mm10_genes_exons
chr1	88240866	88240866	1	*	0.0302411	-18.0742	chr1	88240821	88241070	250	+	intron:10675	ENSMUST00000061013.12	100040766	Mroh2a	mm10_genes_introns
chr1	88240866	88240866	1	*	0.0302411	-18.0742	chr1	88240821	88241070	250	+	intron:10716	ENSMUST00000113130.7	100040766	Mroh2a	mm10_genes_introns
chr1	88280426	88280426	1	*	0.0481102	14.1928	chr1	88278634	88282633	4000	-	1to5kb:6096	ENSMUST00000054674.14	381280	Hjurp	mm10_genes_1to5kb
chr1	88280426	88280426	1	*	0.0481102	14.1928	chr1	88278558	88282557	4000	-	1to5kb:6097	ENSMUST00000065420.11	381280	Hjurp	mm10_genes_1to5kb
chr1	88280426	88280426	1	*	0.0481102	14.1928	chr1	88278507	88282506	4000	-	1to5kb:6098	ENSMUST00000147393.1	381280	Hjurp	mm10_genes_1to5kb
chr1	88280426	88280426	1	*	0.0481102	14.1928	chr1	88278580	88282579	4000	-	1to5kb:6102	ENSMUST00000126739.1	381280	Hjurp	mm10_genes_1to5kb
chr1	88280426	88280426	1	*	0.0481102	14.1928	chr1	88277723	88303282	25560	+	intron:10747	ENSMUST00000148138.7	171382	Trpm8	mm10_genes_introns
chr1	88877084	88877084	1	*	0.0214183	28.5326	chr1	88876411	88880410	4000	-	1to5kb:6110	ENSMUST00000185425.1	NA	NA	mm10_genes_1to5kb
chr1	89357604	89357604	1	*	0.0381384	34.3069	chr1	89303948	89358105	54158	-	intron:31600	ENSMUST00000190308.1	NA	NA	mm10_genes_introns
chr1	89581776	89581776	1	*	0.0258498	24.5809	chr1	89455593	89604597	149005	+	intron:10866	ENSMUST00000027521.14	347722	Agap1	mm10_genes_introns
chr1	89581776	89581776	1	*	0.0258498	24.5809	chr1	89455593	89604597	149005	+	intron:10883	ENSMUST00000190096.6	347722	Agap1	mm10_genes_introns
chr1	89581776	89581776	1	*	0.0258498	24.5809	chr1	89581654	89604597	22944	+	intron:10901	ENSMUST00000074945.7	347722	Agap1	mm10_genes_introns
chr1	89687796	89687796	1	*	0.00496543	40.1976	chr1	89684909	89688908	4000	-	1to5kb:6114	ENSMUST00000186098.6	74403	4933400F21Rik	mm10_genes_1to5kb
chr1	89687796	89687796	1	*	0.00496543	40.1976	chr1	89684895	89688894	4000	-	1to5kb:6115	ENSMUST00000187295.1	74403	4933400F21Rik	mm10_genes_1to5kb
chr1	89687796	89687796	1	*	0.00496543	40.1976	chr1	89684889	89688888	4000	-	1to5kb:6116	ENSMUST00000187011.1	74403	4933400F21Rik	mm10_genes_1to5kb
chr1	89687796	89687796	1	*	0.00496543	40.1976	chr1	89671272	89725960	54689	+	intron:10874	ENSMUST00000027521.14	347722	Agap1	mm10_genes_introns
chr1	89687796	89687796	1	*	0.00496543	40.1976	chr1	89671272	89725960	54689	+	intron:10891	ENSMUST00000190096.6	347722	Agap1	mm10_genes_introns
chr1	89687796	89687796	1	*	0.00496543	40.1976	chr1	89671272	89725960	54689	+	intron:10910	ENSMUST00000074945.7	347722	Agap1	mm10_genes_introns
chr1	89735304	89735304	1	*	0.048581	32.7485	chr1	89726066	89743727	17662	+	intron:10875	ENSMUST00000027521.14	347722	Agap1	mm10_genes_introns
chr1	89735304	89735304	1	*	0.048581	32.7485	chr1	89726066	89743727	17662	+	intron:10892	ENSMUST00000190096.6	347722	Agap1	mm10_genes_introns
chr1	89735304	89735304	1	*	0.048581	32.7485	chr1	89726066	89743727	17662	+	intron:10911	ENSMUST00000074945.7	347722	Agap1	mm10_genes_introns
chr1	89735874	89735874	1	*	0.0130272	34.1501	chr1	89726066	89743727	17662	+	intron:10875	ENSMUST00000027521.14	347722	Agap1	mm10_genes_introns
chr1	89735874	89735874	1	*	0.0130272	34.1501	chr1	89726066	89743727	17662	+	intron:10892	ENSMUST00000190096.6	347722	Agap1	mm10_genes_introns
chr1	89735874	89735874	1	*	0.0130272	34.1501	chr1	89726066	89743727	17662	+	intron:10911	ENSMUST00000074945.7	347722	Agap1	mm10_genes_introns
chr1	89736003	89736003	1	*	0.005571	34.7388	chr1	89726066	89743727	17662	+	intron:10875	ENSMUST00000027521.14	347722	Agap1	mm10_genes_introns
chr1	89736003	89736003	1	*	0.005571	34.7388	chr1	89726066	89743727	17662	+	intron:10892	ENSMUST00000190096.6	347722	Agap1	mm10_genes_introns
chr1	89736003	89736003	1	*	0.005571	34.7388	chr1	89726066	89743727	17662	+	intron:10911	ENSMUST00000074945.7	347722	Agap1	mm10_genes_introns
chr1	90228913	90228913	1	*	0.0379892	-36.2963	chr1	90228527	90229526	1000	-	promoter:6132	ENSMUST00000195172.1	NA	NA	mm10_genes_promoters
chr1	90800673	90800673	1	*	0.0026373	-39.9291	chr1	90800075	90801209	1135	-	intron:31731	ENSMUST00000056925.15	12835	Col6a3	mm10_genes_introns
chr1	90800673	90800673	1	*	0.0026373	-39.9291	chr1	90800075	90801209	1135	-	intron:31774	ENSMUST00000188587.6	12835	Col6a3	mm10_genes_introns
chr1	90800673	90800673	1	*	0.0026373	-39.9291	chr1	90800075	90801209	1135	-	intron:31814	ENSMUST00000097653.10	12835	Col6a3	mm10_genes_introns
chr1	90800673	90800673	1	*	0.0026373	-39.9291	chr1	90800075	90801209	1135	-	intron:31835	ENSMUST00000136916.7	12835	Col6a3	mm10_genes_introns
chr1	90927162	90927162	1	*	0.00385577	-44.8413	chr1	90926679	90927678	1000	+	promoter:1998	ENSMUST00000125149.1	171531	Mlph	mm10_genes_promoters
chr1	90927162	90927162	1	*	0.00385577	-44.8413	chr1	90921979	90927982	6004	+	intron:10962	ENSMUST00000027528.6	171531	Mlph	mm10_genes_introns
chr1	91039291	91039291	1	*	0.0393582	-24	chr1	90998894	91068562	69669	+	intron:10979	ENSMUST00000189505.6	16978	Lrrfip1	mm10_genes_introns
chr1	91039291	91039291	1	*	0.0393582	-24	chr1	90998894	91068562	69669	+	intron:10991	ENSMUST00000185531.6	16978	Lrrfip1	mm10_genes_introns
chr1	91039291	91039291	1	*	0.0393582	-24	chr1	90998894	91068562	69669	+	intron:11012	ENSMUST00000068116.12	16978	Lrrfip1	mm10_genes_introns
chr1	91043708	91043708	1	*	0.0038335	-26.3024	chr1	90998894	91068562	69669	+	intron:10979	ENSMUST00000189505.6	16978	Lrrfip1	mm10_genes_introns
chr1	91043708	91043708	1	*	0.0038335	-26.3024	chr1	90998894	91068562	69669	+	intron:10991	ENSMUST00000185531.6	16978	Lrrfip1	mm10_genes_introns
chr1	91043708	91043708	1	*	0.0038335	-26.3024	chr1	90998894	91068562	69669	+	intron:11012	ENSMUST00000068116.12	16978	Lrrfip1	mm10_genes_introns
chr1	91043733	91043733	1	*	0.00471028	-33.1246	chr1	90998894	91068562	69669	+	intron:10979	ENSMUST00000189505.6	16978	Lrrfip1	mm10_genes_introns
chr1	91043733	91043733	1	*	0.00471028	-33.1246	chr1	90998894	91068562	69669	+	intron:10991	ENSMUST00000185531.6	16978	Lrrfip1	mm10_genes_introns
chr1	91043733	91043733	1	*	0.00471028	-33.1246	chr1	90998894	91068562	69669	+	intron:11012	ENSMUST00000068116.12	16978	Lrrfip1	mm10_genes_introns
chr1	91055438	91055438	1	*	0.0257548	-32.4765	chr1	90998894	91068562	69669	+	intron:10979	ENSMUST00000189505.6	16978	Lrrfip1	mm10_genes_introns
chr1	91055438	91055438	1	*	0.0257548	-32.4765	chr1	90998894	91068562	69669	+	intron:10991	ENSMUST00000185531.6	16978	Lrrfip1	mm10_genes_introns
chr1	91055438	91055438	1	*	0.0257548	-32.4765	chr1	90998894	91068562	69669	+	intron:11012	ENSMUST00000068116.12	16978	Lrrfip1	mm10_genes_introns
chr1	91055438	91055438	1	*	0.0257548	-32.4765	chr1	91053724	91068562	14839	+	intron:11024	ENSMUST00000068167.12	16978	Lrrfip1	mm10_genes_introns
chr1	91055438	91055438	1	*	0.0257548	-32.4765	chr1	91053724	91068562	14839	+	intron:11046	ENSMUST00000097649.9	16978	Lrrfip1	mm10_genes_introns
chr1	91055438	91055438	1	*	0.0257548	-32.4765	chr1	91053724	91068562	14839	+	intron:11053	ENSMUST00000186762.6	16978	Lrrfip1	mm10_genes_introns
chr1	91055438	91055438	1	*	0.0257548	-32.4765	chr1	91053724	91068562	14839	+	intron:11057	ENSMUST00000097650.9	16978	Lrrfip1	mm10_genes_introns
chr1	91055438	91055438	1	*	0.0257548	-32.4765	chr1	91053724	91068562	14839	+	intron:11079	ENSMUST00000189617.2	16978	Lrrfip1	mm10_genes_introns
chr1	91257758	91257758	1	*	0.025134	-37.2951	chr1	91254394	91262266	7873	+	intron:11138	ENSMUST00000188576.1	67921	Ube2f	mm10_genes_introns
chr1	91257758	91257758	1	*	0.025134	-37.2951	chr1	91254394	91262266	7873	+	intron:11143	ENSMUST00000059743.11	67921	Ube2f	mm10_genes_introns
chr1	91257758	91257758	1	*	0.025134	-37.2951	chr1	91254394	91262266	7873	+	intron:11152	ENSMUST00000178627.7	67921	Ube2f	mm10_genes_introns
chr1	91257758	91257758	1	*	0.025134	-37.2951	chr1	91254394	91262266	7873	+	intron:11161	ENSMUST00000171165.7	67921	Ube2f	mm10_genes_introns
chr1	91257758	91257758	1	*	0.025134	-37.2951	chr1	91254394	91262266	7873	+	intron:11170	ENSMUST00000191368.6	67921	Ube2f	mm10_genes_introns
chr1	91257758	91257758	1	*	0.025134	-37.2951	chr1	91254394	91262266	7873	+	intron:11180	ENSMUST00000171112.7	67921	Ube2f	mm10_genes_introns
chr1	91257758	91257758	1	*	0.025134	-37.2951	chr1	91254394	91262266	7873	+	intron:11189	ENSMUST00000191533.1	67921	Ube2f	mm10_genes_introns
chr1	91963251	91963251	1	*	0.00108702	-40.4967	chr1	91961561	91964779	3219	-	intron:32002	ENSMUST00000097644.8	208727	Hdac4	mm10_genes_introns
chr1	91963251	91963251	1	*	0.00108702	-40.4967	chr1	91961561	91964779	3219	-	intron:32028	ENSMUST00000008995.14	208727	Hdac4	mm10_genes_introns
chr1	91963251	91963251	1	*	0.00108702	-40.4967	chr1	91961561	91964779	3219	-	intron:32053	ENSMUST00000189303.6	208727	Hdac4	mm10_genes_introns
chr1	91963251	91963251	1	*	0.00108702	-40.4967	chr1	91961561	91964779	3219	-	intron:32072	ENSMUST00000187308.1	208727	Hdac4	mm10_genes_introns
chr1	92882142	92882142	1	*	0.0317293	-31.3843	chr1	92881892	92883741	1850	-	intron:32163	ENSMUST00000112998.1	241158	Ankmy1	mm10_genes_introns
chr1	92882142	92882142	1	*	0.0317293	-31.3843	chr1	92881892	92883741	1850	-	intron:32180	ENSMUST00000160548.7	241158	Ankmy1	mm10_genes_introns
chr1	96835720	96835720	1	*	0.0194615	-36.3562	chr1	96832140	96836879	4740	-	intron:32702	ENSMUST00000071985.5	227394	Slco4c1	mm10_genes_introns
chr1	96901206	96901206	1	*	0.00765998	-42.1875	chr1	96872669	96907687	35019	+	intron:11955	ENSMUST00000188631.4	329217	Panct2	mm10_genes_introns
chr1	96901410	96901410	1	*	0.0311003	-28.4448	chr1	96872669	96907687	35019	+	intron:11955	ENSMUST00000188631.4	329217	Panct2	mm10_genes_introns
chr1	96903462	96903462	1	*	0.0256761	-31.8976	chr1	96872669	96907687	35019	+	intron:11955	ENSMUST00000188631.4	329217	Panct2	mm10_genes_introns
chr1	96934807	96934807	1	*	8.15e-06	-51.6334	chr1	96929880	96941874	11995	-	intron:32715	ENSMUST00000167383.7	67854	Slco6b1	mm10_genes_introns
chr1	96934807	96934807	1	*	8.15e-06	-51.6334	chr1	96929880	96941874	11995	-	intron:32726	ENSMUST00000178359.2	67854	Slco6b1	mm10_genes_introns
chr1	97347020	97347020	1	*	0.0418905	-14.9254	chr1	97346721	97348281	1561	+	intron:11971	ENSMUST00000191257.6	NA	NA	mm10_genes_introns
chr1	97439474	97439474	1	*	0.0433381	-32.4713	chr1	97435075	97442569	7495	+	intron:11978	ENSMUST00000191257.6	NA	NA	mm10_genes_introns
chr1	97626435	97626435	1	*	0.0081888	27.033	chr1	97606318	97646361	40044	-	exon:39066	ENSMUST00000053033.13	52392	Macir	mm10_genes_exons
chr1	97626435	97626435	1	*	0.0081888	27.033	chr1	97606318	97645714	39397	-	3UTR:3814	ENSMUST00000053033.13	52392	Macir	mm10_genes_3UTRs
chr1	97629042	97629042	1	*	0.0475924	28.5455	chr1	97606318	97646361	40044	-	exon:39066	ENSMUST00000053033.13	52392	Macir	mm10_genes_exons
chr1	97629042	97629042	1	*	0.0475924	28.5455	chr1	97606318	97645714	39397	-	3UTR:3814	ENSMUST00000053033.13	52392	Macir	mm10_genes_3UTRs
chr1	97872441	97872441	1	*	0.00859233	-34.0407	chr1	97864521	97884125	19605	-	intron:32871	ENSMUST00000058762.14	18484	Pam	mm10_genes_introns
chr1	97872441	97872441	1	*	0.00859233	-34.0407	chr1	97864521	97884125	19605	-	intron:32896	ENSMUST00000097625.9	18484	Pam	mm10_genes_introns
chr1	97872441	97872441	1	*	0.00859233	-34.0407	chr1	97853233	97884125	30893	-	intron:32920	ENSMUST00000161567.7	18484	Pam	mm10_genes_introns
chr1	97872441	97872441	1	*	0.00859233	-34.0407	chr1	97854901	97884125	29225	-	intron:32949	ENSMUST00000159841.1	18484	Pam	mm10_genes_introns
chr1	97934784	97934784	1	*	0.000376595	40.1408	chr1	97931400	97935399	4000	+	1to5kb:2221	ENSMUST00000158544.1	NA	NA	mm10_genes_1to5kb
chr1	97934784	97934784	1	*	0.000376595	40.1408	chr1	97934739	97944619	9881	-	intron:32881	ENSMUST00000058762.14	18484	Pam	mm10_genes_introns
chr1	97934784	97934784	1	*	0.000376595	40.1408	chr1	97934739	97944619	9881	-	intron:32906	ENSMUST00000097625.9	18484	Pam	mm10_genes_introns
chr1	97934784	97934784	1	*	0.000376595	40.1408	chr1	97934739	97944619	9881	-	intron:32930	ENSMUST00000161567.7	18484	Pam	mm10_genes_introns
chr1	97934784	97934784	1	*	0.000376595	40.1408	chr1	97934739	97944619	9881	-	intron:32952	ENSMUST00000159428.7	18484	Pam	mm10_genes_introns
chr1	97941936	97941936	1	*	0.0029876	37.9898	chr1	97934739	97944619	9881	-	intron:32881	ENSMUST00000058762.14	18484	Pam	mm10_genes_introns
chr1	97941936	97941936	1	*	0.0029876	37.9898	chr1	97934739	97944619	9881	-	intron:32906	ENSMUST00000097625.9	18484	Pam	mm10_genes_introns
chr1	97941936	97941936	1	*	0.0029876	37.9898	chr1	97934739	97944619	9881	-	intron:32930	ENSMUST00000161567.7	18484	Pam	mm10_genes_introns
chr1	97941936	97941936	1	*	0.0029876	37.9898	chr1	97934739	97944619	9881	-	intron:32952	ENSMUST00000159428.7	18484	Pam	mm10_genes_introns
chr1	97941938	97941938	1	*	2.23e-05	45.5873	chr1	97934739	97944619	9881	-	intron:32881	ENSMUST00000058762.14	18484	Pam	mm10_genes_introns
chr1	97941938	97941938	1	*	2.23e-05	45.5873	chr1	97934739	97944619	9881	-	intron:32906	ENSMUST00000097625.9	18484	Pam	mm10_genes_introns
chr1	97941938	97941938	1	*	2.23e-05	45.5873	chr1	97934739	97944619	9881	-	intron:32930	ENSMUST00000161567.7	18484	Pam	mm10_genes_introns
chr1	97941938	97941938	1	*	2.23e-05	45.5873	chr1	97934739	97944619	9881	-	intron:32952	ENSMUST00000159428.7	18484	Pam	mm10_genes_introns
chr1	97941946	97941946	1	*	0.0364921	32.231	chr1	97934739	97944619	9881	-	intron:32881	ENSMUST00000058762.14	18484	Pam	mm10_genes_introns
chr1	97941946	97941946	1	*	0.0364921	32.231	chr1	97934739	97944619	9881	-	intron:32906	ENSMUST00000097625.9	18484	Pam	mm10_genes_introns
chr1	97941946	97941946	1	*	0.0364921	32.231	chr1	97934739	97944619	9881	-	intron:32930	ENSMUST00000161567.7	18484	Pam	mm10_genes_introns
chr1	97941946	97941946	1	*	0.0364921	32.231	chr1	97934739	97944619	9881	-	intron:32952	ENSMUST00000159428.7	18484	Pam	mm10_genes_introns
chr1	97944777	97944777	1	*	0.0462246	27.9832	chr1	97944678	97975784	31107	-	intron:32882	ENSMUST00000058762.14	18484	Pam	mm10_genes_introns
chr1	97944777	97944777	1	*	0.0462246	27.9832	chr1	97944678	97975784	31107	-	intron:32907	ENSMUST00000097625.9	18484	Pam	mm10_genes_introns
chr1	97944777	97944777	1	*	0.0462246	27.9832	chr1	97944678	97975784	31107	-	intron:32931	ENSMUST00000161567.7	18484	Pam	mm10_genes_introns
chr1	97944777	97944777	1	*	0.0462246	27.9832	chr1	97944678	97975784	31107	-	intron:32953	ENSMUST00000159428.7	18484	Pam	mm10_genes_introns
chr1	97966160	97966160	1	*	0.0194813	33.4249	chr1	97944678	97975784	31107	-	intron:32882	ENSMUST00000058762.14	18484	Pam	mm10_genes_introns
chr1	97966160	97966160	1	*	0.0194813	33.4249	chr1	97944678	97975784	31107	-	intron:32907	ENSMUST00000097625.9	18484	Pam	mm10_genes_introns
chr1	97966160	97966160	1	*	0.0194813	33.4249	chr1	97944678	97975784	31107	-	intron:32931	ENSMUST00000161567.7	18484	Pam	mm10_genes_introns
chr1	97966160	97966160	1	*	0.0194813	33.4249	chr1	97944678	97975784	31107	-	intron:32953	ENSMUST00000159428.7	18484	Pam	mm10_genes_introns
chr1	97966160	97966160	1	*	0.0194813	33.4249	chr1	97957497	97975784	18288	-	intron:32955	ENSMUST00000162426.1	18484	Pam	mm10_genes_introns
chr1	97996637	97996637	1	*	0.0158378	-40.0144	chr1	97977260	98095484	118225	-	intron:32884	ENSMUST00000058762.14	18484	Pam	mm10_genes_introns
chr1	97996637	97996637	1	*	0.0158378	-40.0144	chr1	97977260	98095484	118225	-	intron:32909	ENSMUST00000097625.9	18484	Pam	mm10_genes_introns
chr1	100041469	100041469	1	*	0.0264665	-26.5823	chr1	99967386	100050641	83256	+	intron:12069	ENSMUST00000086738.9	241175	Cntnap5b	mm10_genes_introns
chr1	103362987	103362987	1	*	0.00303876	-29.9863	chr1	103362986	103363985	1000	+	promoter:2255	ENSMUST00000190357.1	NA	NA	mm10_genes_promoters
chr1	107260520	107260520	1	*	0.0205194	17.3913	chr1	107159803	107278326	118524	-	intron:33211	ENSMUST00000166100.1	383548	Serpinb3b	mm10_genes_introns
chr1	107428288	107428288	1	*	0.00012573	-36.9662	chr1	107428231	107428416	186	+	exon:14780	ENSMUST00000154538.7	116872	Serpinb7	mm10_genes_exons
chr1	107428288	107428288	1	*	0.00012573	-36.9662	chr1	107428231	107428416	186	+	exon:14784	ENSMUST00000086690.5	116872	Serpinb7	mm10_genes_exons
chr1	107428403	107428403	1	*	0.0100895	-39.1907	chr1	107428231	107428416	186	+	exon:14780	ENSMUST00000154538.7	116872	Serpinb7	mm10_genes_exons
chr1	107428403	107428403	1	*	0.0100895	-39.1907	chr1	107428231	107428416	186	+	exon:14784	ENSMUST00000086690.5	116872	Serpinb7	mm10_genes_exons
chr1	111443451	111443451	1	*	0.035079	-40.281	chr1	111386186	111446560	60375	-	intron:33241	ENSMUST00000189363.1	NA	NA	mm10_genes_introns
chr1	115219742	115219742	1	*	0.0429874	34.1176	chr1	115219190	115219763	574	-	exon:39681	ENSMUST00000185902.1	NA	NA	mm10_genes_exons
chr1	116156715	116156715	1	*	0.0155265	-37.0494	chr1	116117715	116157392	39678	+	intron:12611	ENSMUST00000043725.8	636808	Cntnap5a	mm10_genes_introns
chr1	118359121	118359121	1	*	0.00269224	-47.4806	chr1	118358452	118359776	1325	+	intron:12680	ENSMUST00000190194.1	NA	NA	mm10_genes_introns
chr1	118359410	118359410	1	*	0.00207357	-30.4138	chr1	118358452	118359776	1325	+	intron:12680	ENSMUST00000190194.1	NA	NA	mm10_genes_introns
chr1	118982009	118982009	1	*	0.0275684	25.4079	chr1	118890402	119002039	111638	-	intron:33291	ENSMUST00000062483.14	14633	Gli2	mm10_genes_introns
chr1	118982009	118982009	1	*	0.0275684	25.4079	chr1	118890402	119002039	111638	-	intron:33297	ENSMUST00000159839.7	14633	Gli2	mm10_genes_introns
chr1	118982009	118982009	1	*	0.0275684	25.4079	chr1	118868182	119002039	133858	-	intron:33304	ENSMUST00000160991.7	14633	Gli2	mm10_genes_introns
chr1	118982009	118982009	1	*	0.0275684	25.4079	chr1	118890402	119002039	111638	-	intron:33311	ENSMUST00000161056.7	14633	Gli2	mm10_genes_introns
chr1	118982009	118982009	1	*	0.0275684	25.4079	chr1	118964561	119002039	37479	-	intron:33320	ENSMUST00000161301.7	14633	Gli2	mm10_genes_introns
chr1	118982009	118982009	1	*	0.0275684	25.4079	chr1	118890402	119002039	111638	-	intron:33326	ENSMUST00000162552.7	14633	Gli2	mm10_genes_introns
chr1	118982009	118982009	1	*	0.0275684	25.4079	chr1	118855638	119002039	146402	-	intron:33331	ENSMUST00000161451.7	14633	Gli2	mm10_genes_introns
chr1	118982009	118982009	1	*	0.0275684	25.4079	chr1	118866758	119053301	186544	-	intron:33337	ENSMUST00000162607.1	14633	Gli2	mm10_genes_introns
chr1	118982009	118982009	1	*	0.0275684	25.4079	chr1	118890402	118982467	92066	-	intron:33339	ENSMUST00000159678.2	14633	Gli2	mm10_genes_introns
chr1	119503628	119503628	1	*	0.0221986	31.3095	chr1	119483657	119504576	20920	-	intron:33347	ENSMUST00000004565.14	64143	Ralb	mm10_genes_introns
chr1	119503628	119503628	1	*	0.0221986	31.3095	chr1	119483657	119504576	20920	-	intron:33350	ENSMUST00000156213.1	64143	Ralb	mm10_genes_introns
chr1	120013102	120013102	1	*	0.0424739	-32.9445	chr1	120007332	120022157	14826	+	intron:13378	ENSMUST00000072886.10	319229	Sctr	mm10_genes_introns
chr1	120013102	120013102	1	*	0.0424739	-32.9445	chr1	120007332	120022157	14826	+	intron:13391	ENSMUST00000189037.1	319229	Sctr	mm10_genes_introns
chr1	120151961	120151961	1	*	0.0365737	34.3254	chr1	120150748	120160605	9858	+	intron:13404	ENSMUST00000027637.12	73103	3110009E18Rik	mm10_genes_introns
chr1	120151961	120151961	1	*	0.0365737	34.3254	chr1	120150748	120160605	9858	+	intron:13408	ENSMUST00000112644.8	73103	3110009E18Rik	mm10_genes_introns
chr1	120151961	120151961	1	*	0.0365737	34.3254	chr1	120150748	120160605	9858	+	intron:13413	ENSMUST00000056038.14	73103	3110009E18Rik	mm10_genes_introns
chr1	120151961	120151961	1	*	0.0365737	34.3254	chr1	120150748	120160605	9858	+	intron:13416	ENSMUST00000187809.1	73103	3110009E18Rik	mm10_genes_introns
chr1	120151961	120151961	1	*	0.0365737	34.3254	chr1	120150748	120160605	9858	+	intron:13419	ENSMUST00000153037.1	73103	3110009E18Rik	mm10_genes_introns
chr1	120195268	120195268	1	*	0.00746717	36.3221	chr1	120190828	120234241	43414	-	intron:33609	ENSMUST00000140490.7	68428	Steap3	mm10_genes_introns
chr1	120247289	120247289	1	*	0.0304841	31.047	chr1	120244268	120265231	20964	-	intron:33612	ENSMUST00000140490.7	68428	Steap3	mm10_genes_introns
chr1	120247289	120247289	1	*	0.0304841	31.047	chr1	120244268	120269982	25715	-	intron:33616	ENSMUST00000112641.7	68428	Steap3	mm10_genes_introns
chr1	120247289	120247289	1	*	0.0304841	31.047	chr1	120244268	120265231	20964	-	intron:33621	ENSMUST00000112640.7	68428	Steap3	mm10_genes_introns
chr1	120247289	120247289	1	*	0.0304841	31.047	chr1	120244268	120269982	25715	-	intron:33625	ENSMUST00000112639.7	68428	Steap3	mm10_genes_introns
chr1	120247289	120247289	1	*	0.0304841	31.047	chr1	120244268	120270124	25857	-	intron:33629	ENSMUST00000112643.1	68428	Steap3	mm10_genes_introns
chr1	120436103	120436103	1	*	0.0448527	-29.0476	chr1	120435805	120436119	315	+	exon:15868	ENSMUST00000186237.1	NA	NA	mm10_genes_exons
chr1	120603659	120603659	1	*	0.00531684	22.3881	chr1	120602418	120603921	1504	+	exon:15870	ENSMUST00000079721.8	13798	En1	mm10_genes_exons
chr1	120672077	120672077	1	*	0.0161456	34.5238	chr1	120663579	120678983	15405	+	intron:13429	ENSMUST00000185443.1	NA	NA	mm10_genes_introns
chr1	120761097	120761097	1	*	0.00926905	38.1638	chr1	120758494	120763361	4868	+	intron:13433	ENSMUST00000188147.1	NA	NA	mm10_genes_introns
chr1	123617064	123617064	1	*	0.00517976	-38.1562	chr1	123486126	123650287	164162	-	intron:33736	ENSMUST00000112606.7	269109	Dpp10	mm10_genes_introns
chr1	123617064	123617064	1	*	0.00517976	-38.1562	chr1	123486126	123650287	164162	-	intron:33761	ENSMUST00000112603.3	269109	Dpp10	mm10_genes_introns
chr1	123617064	123617064	1	*	0.00517976	-38.1562	chr1	123486126	123650287	164162	-	intron:33786	ENSMUST00000239072.1	269109	Dpp10	mm10_genes_introns
chr1	123617064	123617064	1	*	0.00517976	-38.1562	chr1	123608319	123650287	41969	-	intron:33791	ENSMUST00000187202.1	269109	Dpp10	mm10_genes_introns
chr1	124299268	124299268	1	*	0.00810599	-41.7143	chr1	123905177	124845718	940542	-	intron:33790	ENSMUST00000239072.1	269109	Dpp10	mm10_genes_introns
chr1	124410323	124410323	1	*	0.000312961	-49.1667	chr1	123905177	124845718	940542	-	intron:33790	ENSMUST00000239072.1	269109	Dpp10	mm10_genes_introns
chr1	124499298	124499298	1	*	0.0372006	33.0048	chr1	123905177	124845718	940542	-	intron:33790	ENSMUST00000239072.1	269109	Dpp10	mm10_genes_introns
chr1	124546384	124546384	1	*	0.0121916	39.9306	chr1	123905177	124845718	940542	-	intron:33790	ENSMUST00000239072.1	269109	Dpp10	mm10_genes_introns
chr1	124546384	124546384	1	*	0.0121916	39.9306	chr1	124510298	124845718	335421	-	intron:33798	ENSMUST00000187286.1	NA	NA	mm10_genes_introns
chr1	124743159	124743159	1	*	0.00885366	35.9686	chr1	123905177	124845718	940542	-	intron:33790	ENSMUST00000239072.1	269109	Dpp10	mm10_genes_introns
chr1	124743159	124743159	1	*	0.00885366	35.9686	chr1	124510298	124845718	335421	-	intron:33798	ENSMUST00000187286.1	NA	NA	mm10_genes_introns
chr1	124771608	124771608	1	*	0.0485452	34.3243	chr1	123905177	124845718	940542	-	intron:33790	ENSMUST00000239072.1	269109	Dpp10	mm10_genes_introns
chr1	124771608	124771608	1	*	0.0485452	34.3243	chr1	124510298	124845718	335421	-	intron:33798	ENSMUST00000187286.1	NA	NA	mm10_genes_introns
chr1	125417510	125417510	1	*	0.00725074	30.7722	chr1	125416381	125418248	1868	-	intron:33810	ENSMUST00000027579.16	74117	Actr3	mm10_genes_introns
chr1	125417510	125417510	1	*	0.00725074	30.7722	chr1	125416381	125418248	1868	-	intron:33822	ENSMUST00000178474.7	74117	Actr3	mm10_genes_introns
chr1	125417510	125417510	1	*	0.00725074	30.7722	chr1	125411375	125418248	6874	-	intron:33835	ENSMUST00000191578.6	74117	Actr3	mm10_genes_introns
chr1	125417510	125417510	1	*	0.00725074	30.7722	chr1	125416381	125418248	1868	-	intron:33844	ENSMUST00000188497.6	74117	Actr3	mm10_genes_introns
chr1	125417510	125417510	1	*	0.00725074	30.7722	chr1	125416381	125418248	1868	-	intron:33851	ENSMUST00000191544.6	74117	Actr3	mm10_genes_introns
chr1	125417510	125417510	1	*	0.00725074	30.7722	chr1	125416381	125435284	18904	-	intron:33856	ENSMUST00000191004.6	74117	Actr3	mm10_genes_introns
chr1	125417510	125417510	1	*	0.00725074	30.7722	chr1	125416381	125418248	1868	-	intron:33860	ENSMUST00000187460.6	74117	Actr3	mm10_genes_introns
chr1	125417510	125417510	1	*	0.00725074	30.7722	chr1	125411375	125435284	23910	-	intron:33865	ENSMUST00000185280.1	74117	Actr3	mm10_genes_introns
chr1	125417510	125417510	1	*	0.00725074	30.7722	chr1	125416381	125418248	1868	-	intron:33866	ENSMUST00000188827.1	74117	Actr3	mm10_genes_introns
chr1	125823503	125823503	1	*	0.0143587	37.4693	chr1	125678193	125872369	194177	+	intron:13542	ENSMUST00000027581.6	71111	Gpr39	mm10_genes_introns
chr1	126195485	126195485	1	*	0.0351766	-38.0388	chr1	126124112	126222608	98497	-	intron:33886	ENSMUST00000161954.7	210356	Nckap5	mm10_genes_introns
chr1	126195485	126195485	1	*	0.0351766	-38.0388	chr1	126124112	126222608	98497	-	intron:33896	ENSMUST00000094609.9	210356	Nckap5	mm10_genes_introns
chr1	126195485	126195485	1	*	0.0351766	-38.0388	chr1	126124112	126222608	98497	-	intron:33912	ENSMUST00000112583.7	210356	Nckap5	mm10_genes_introns
chr1	126195485	126195485	1	*	0.0351766	-38.0388	chr1	126124112	126222608	98497	-	intron:33924	ENSMUST00000162877.7	210356	Nckap5	mm10_genes_introns
chr1	126195485	126195485	1	*	0.0351766	-38.0388	chr1	126124112	126222608	98497	-	intron:33938	ENSMUST00000057846.14	210356	Nckap5	mm10_genes_introns
chr1	126414194	126414194	1	*	0.0277877	-38.3145	chr1	126382186	126448453	66268	-	intron:33889	ENSMUST00000161954.7	210356	Nckap5	mm10_genes_introns
chr1	126414194	126414194	1	*	0.0277877	-38.3145	chr1	126382186	126448453	66268	-	intron:33899	ENSMUST00000094609.9	210356	Nckap5	mm10_genes_introns
chr1	126414194	126414194	1	*	0.0277877	-38.3145	chr1	126382186	126448453	66268	-	intron:33915	ENSMUST00000112583.7	210356	Nckap5	mm10_genes_introns
chr1	126414194	126414194	1	*	0.0277877	-38.3145	chr1	126382186	126448453	66268	-	intron:33927	ENSMUST00000162877.7	210356	Nckap5	mm10_genes_introns
chr1	126414194	126414194	1	*	0.0277877	-38.3145	chr1	126382186	126448453	66268	-	intron:33941	ENSMUST00000057846.14	210356	Nckap5	mm10_genes_introns
chr1	126414194	126414194	1	*	0.0277877	-38.3145	chr1	126382186	126448453	66268	-	intron:33951	ENSMUST00000162646.7	210356	Nckap5	mm10_genes_introns
chr1	126414194	126414194	1	*	0.0277877	-38.3145	chr1	126382186	126448453	66268	-	intron:33956	ENSMUST00000160693.1	210356	Nckap5	mm10_genes_introns
chr1	127479377	127479377	1	*	0.0100628	-39.9908	chr1	127471576	127479464	7889	+	intron:13566	ENSMUST00000038361.10	107895	Mgat5	mm10_genes_introns
chr1	127479377	127479377	1	*	0.0100628	-39.9908	chr1	127471576	127479464	7889	+	intron:13591	ENSMUST00000171405.1	107895	Mgat5	mm10_genes_introns
chr1	129725938	129725938	1	*	0.00885366	36.9358	chr1	129678247	129758445	80199	+	intron:13842	ENSMUST00000073527.12	210417	Thsd7b	mm10_genes_introns
chr1	129725938	129725938	1	*	0.00885366	36.9358	chr1	129678247	129758445	80199	+	intron:13869	ENSMUST00000040311.13	210417	Thsd7b	mm10_genes_introns
chr1	129922825	129922825	1	*	0.0486743	-31.6919	chr1	129921515	129951389	29875	+	intron:13849	ENSMUST00000073527.12	210417	Thsd7b	mm10_genes_introns
chr1	129922825	129922825	1	*	0.0486743	-31.6919	chr1	129921515	129951389	29875	+	intron:13876	ENSMUST00000040311.13	210417	Thsd7b	mm10_genes_introns
chr1	129922825	129922825	1	*	0.0486743	-31.6919	chr1	129921515	129951389	29875	+	intron:13885	ENSMUST00000151700.7	210417	Thsd7b	mm10_genes_introns
chr1	130044253	130044253	1	*	0.0412105	25.7177	chr1	129951569	130103070	151502	+	intron:13850	ENSMUST00000073527.12	210417	Thsd7b	mm10_genes_introns
chr1	130044253	130044253	1	*	0.0412105	25.7177	chr1	129951569	130049770	98202	+	intron:13877	ENSMUST00000040311.13	210417	Thsd7b	mm10_genes_introns
chr1	130044253	130044253	1	*	0.0412105	25.7177	chr1	129951569	130103070	151502	+	intron:13886	ENSMUST00000151700.7	210417	Thsd7b	mm10_genes_introns
chr1	130510183	130510183	1	*	0.0285188	30	chr1	130462678	130528490	65813	+	intron:13906	ENSMUST00000125681.1	NA	NA	mm10_genes_introns
chr1	131148331	131148331	1	*	0.0191748	-37.2718	chr1	131148181	131152180	4000	+	1to5kb:2573	ENSMUST00000139468.1	16865	Eif2d	mm10_genes_1to5kb
chr1	131148331	131148331	1	*	0.0191748	-37.2718	chr1	131148181	131152180	4000	+	1to5kb:2574	ENSMUST00000112446.8	16865	Eif2d	mm10_genes_1to5kb
chr1	131148331	131148331	1	*	0.0191748	-37.2718	chr1	131148181	131152180	4000	+	1to5kb:2575	ENSMUST00000068805.13	16865	Eif2d	mm10_genes_1to5kb
chr1	131148331	131148331	1	*	0.0191748	-37.2718	chr1	131148181	131152180	4000	+	1to5kb:2576	ENSMUST00000149119.7	16865	Eif2d	mm10_genes_1to5kb
chr1	131148331	131148331	1	*	0.0191748	-37.2718	chr1	131148181	131152180	4000	+	1to5kb:2577	ENSMUST00000151874.7	16865	Eif2d	mm10_genes_1to5kb
chr1	131148331	131148331	1	*	0.0191748	-37.2718	chr1	131148181	131152180	4000	+	1to5kb:2578	ENSMUST00000068791.10	16865	Eif2d	mm10_genes_1to5kb
chr1	131148331	131148331	1	*	0.0191748	-37.2718	chr1	131148181	131152180	4000	+	1to5kb:2579	ENSMUST00000131855.1	16865	Eif2d	mm10_genes_1to5kb
chr1	131702451	131702451	1	*	0.0455387	-33.7308	chr1	131698632	131705595	6964	+	intron:14085	ENSMUST00000064679.8	226421	Rab7b	mm10_genes_introns
chr1	131702451	131702451	1	*	0.0455387	-33.7308	chr1	131698632	131711619	12988	+	intron:14090	ENSMUST00000064664.9	226421	Rab7b	mm10_genes_introns
chr1	131702451	131702451	1	*	0.0455387	-33.7308	chr1	131697956	131705595	7640	+	intron:14093	ENSMUST00000136247.7	226421	Rab7b	mm10_genes_introns
chr1	131702451	131702451	1	*	0.0455387	-33.7308	chr1	131697956	131711619	13664	+	intron:14098	ENSMUST00000129905.1	226421	Rab7b	mm10_genes_introns
chr1	131702451	131702451	1	*	0.0455387	-33.7308	chr1	131698632	131705595	6964	+	intron:14102	ENSMUST00000130848.1	226421	Rab7b	mm10_genes_introns
chr1	131752432	131752432	1	*	0.0303615	-43.7209	chr1	131750723	131752843	2121	+	intron:14104	ENSMUST00000049027.9	320718	Slc26a9	mm10_genes_introns
chr1	131752432	131752432	1	*	0.0303615	-43.7209	chr1	131750723	131752843	2121	+	intron:14124	ENSMUST00000186122.6	320718	Slc26a9	mm10_genes_introns
chr1	131752432	131752432	1	*	0.0303615	-43.7209	chr1	131750723	131752843	2121	+	intron:14139	ENSMUST00000147800.1	320718	Slc26a9	mm10_genes_introns
chr1	132193304	132193304	1	*	0.000947797	-35.1703	chr1	132193088	132197087	4000	+	1to5kb:2633	ENSMUST00000083501.1	723818	Mir135b	mm10_genes_1to5kb
chr1	132193304	132193304	1	*	0.000947797	-35.1703	chr1	132191490	132228183	36694	+	intron:14246	ENSMUST00000188169.6	213409	Lemd1	mm10_genes_introns
chr1	132193304	132193304	1	*	0.000947797	-35.1703	chr1	132191490	132228183	36694	+	intron:14250	ENSMUST00000112357.8	213409	Lemd1	mm10_genes_introns
chr1	132193304	132193304	1	*	0.000947797	-35.1703	chr1	132191490	132204308	12819	+	intron:14253	ENSMUST00000188175.1	213409	Lemd1	mm10_genes_introns
chr1	132199065	132199065	1	*	0.0108976	-25.0621	chr1	132195963	132199962	4000	+	1to5kb:2634	ENSMUST00000189062.1	NA	NA	mm10_genes_1to5kb
chr1	132199065	132199065	1	*	0.0108976	-25.0621	chr1	132198852	132202851	4000	+	1to5kb:2635	ENSMUST00000185223.1	NA	NA	mm10_genes_1to5kb
chr1	132199065	132199065	1	*	0.0108976	-25.0621	chr1	132191490	132228183	36694	+	intron:14246	ENSMUST00000188169.6	213409	Lemd1	mm10_genes_introns
chr1	132199065	132199065	1	*	0.0108976	-25.0621	chr1	132191490	132228183	36694	+	intron:14250	ENSMUST00000112357.8	213409	Lemd1	mm10_genes_introns
chr1	132199065	132199065	1	*	0.0108976	-25.0621	chr1	132191490	132204308	12819	+	intron:14253	ENSMUST00000188175.1	213409	Lemd1	mm10_genes_introns
chr1	132209410	132209410	1	*	0.00967003	-30.1257	chr1	132204309	132209546	5238	+	exon:16885	ENSMUST00000188175.1	213409	Lemd1	mm10_genes_exons
chr1	132209410	132209410	1	*	0.00967003	-30.1257	chr1	132191490	132228183	36694	+	intron:14246	ENSMUST00000188169.6	213409	Lemd1	mm10_genes_introns
chr1	132209410	132209410	1	*	0.00967003	-30.1257	chr1	132191490	132228183	36694	+	intron:14250	ENSMUST00000112357.8	213409	Lemd1	mm10_genes_introns
chr1	132209410	132209410	1	*	0.00967003	-30.1257	chr1	132204446	132209546	5101	+	3UTR:1549	ENSMUST00000188175.1	213409	Lemd1	mm10_genes_3UTRs
chr1	133047658	133047658	1	*	0.0188152	-37.7248	chr1	133045918	133066211	20294	+	intron:14389	ENSMUST00000153707.7	240752	Pik3c2b	mm10_genes_introns
chr1	133047658	133047658	1	*	0.0188152	-37.7248	chr1	133046424	133066211	19788	+	intron:14390	ENSMUST00000145153.7	240752	Pik3c2b	mm10_genes_introns
chr1	133047658	133047658	1	*	0.0188152	-37.7248	chr1	133046424	133066211	19788	+	intron:14391	ENSMUST00000124934.7	240752	Pik3c2b	mm10_genes_introns
chr1	133047658	133047658	1	*	0.0188152	-37.7248	chr1	133046424	133066211	19788	+	intron:14402	ENSMUST00000077730.6	240752	Pik3c2b	mm10_genes_introns
chr1	133052590	133052590	1	*	0.0314665	-32.4359	chr1	133045918	133066211	20294	+	intron:14389	ENSMUST00000153707.7	240752	Pik3c2b	mm10_genes_introns
chr1	133052590	133052590	1	*	0.0314665	-32.4359	chr1	133046424	133066211	19788	+	intron:14390	ENSMUST00000145153.7	240752	Pik3c2b	mm10_genes_introns
chr1	133052590	133052590	1	*	0.0314665	-32.4359	chr1	133046424	133066211	19788	+	intron:14391	ENSMUST00000124934.7	240752	Pik3c2b	mm10_genes_introns
chr1	133052590	133052590	1	*	0.0314665	-32.4359	chr1	133046424	133066211	19788	+	intron:14402	ENSMUST00000077730.6	240752	Pik3c2b	mm10_genes_introns
chr1	133052590	133052590	1	*	0.0314665	-32.4359	chr1	133050294	133061039	10746	-	intron:35174	ENSMUST00000186515.1	NA	NA	mm10_genes_introns
chr1	133052850	133052850	1	*	0.0037025	-39.5166	chr1	133045918	133066211	20294	+	intron:14389	ENSMUST00000153707.7	240752	Pik3c2b	mm10_genes_introns
chr1	133052850	133052850	1	*	0.0037025	-39.5166	chr1	133046424	133066211	19788	+	intron:14390	ENSMUST00000145153.7	240752	Pik3c2b	mm10_genes_introns
chr1	133052850	133052850	1	*	0.0037025	-39.5166	chr1	133046424	133066211	19788	+	intron:14391	ENSMUST00000124934.7	240752	Pik3c2b	mm10_genes_introns
chr1	133052850	133052850	1	*	0.0037025	-39.5166	chr1	133046424	133066211	19788	+	intron:14402	ENSMUST00000077730.6	240752	Pik3c2b	mm10_genes_introns
chr1	133052850	133052850	1	*	0.0037025	-39.5166	chr1	133050294	133061039	10746	-	intron:35174	ENSMUST00000186515.1	NA	NA	mm10_genes_introns
chr1	133244627	133244627	1	*	0.0425732	-30.303	chr1	133241097	133245096	4000	+	1to5kb:2675	ENSMUST00000105082.8	240753	Plekha6	mm10_genes_1to5kb
chr1	133244627	133244627	1	*	0.0425732	-30.303	chr1	133241106	133245105	4000	+	1to5kb:2676	ENSMUST00000038295.14	240753	Plekha6	mm10_genes_1to5kb
chr1	133244627	133244627	1	*	0.0425732	-30.303	chr1	133173807	133259008	85202	+	intron:14438	ENSMUST00000212252.1	240753	Plekha6	mm10_genes_introns
chr1	133244627	133244627	1	*	0.0425732	-30.303	chr1	133181601	133259008	77408	+	intron:14445	ENSMUST00000187285.6	240753	Plekha6	mm10_genes_introns
chr1	133969553	133969553	1	*	0.00401079	-38.8811	chr1	133969506	133971938	2433	+	exon:17339	ENSMUST00000188504.1	NA	NA	mm10_genes_exons
chr1	135027308	135027308	1	*	0.0250758	-18.1818	chr1	135027268	135063620	36353	-	intron:35730	ENSMUST00000044828.13	329252	Lgr6	mm10_genes_introns
chr1	135414913	135414913	1	*	0.024853	24	chr1	135414187	135415186	1000	-	promoter:6925	ENSMUST00000187450.1	NA	NA	mm10_genes_promoters
chr1	135414913	135414913	1	*	0.024853	24	chr1	135409482	135419236	9755	-	intron:35893	ENSMUST00000041023.13	226432	Ipo9	mm10_genes_introns
chr1	135414913	135414913	1	*	0.024853	24	chr1	135409482	135419236	9755	-	intron:35917	ENSMUST00000161032.7	226432	Ipo9	mm10_genes_introns
chr1	135414913	135414913	1	*	0.024853	24	chr1	135409482	135419236	9755	-	intron:35940	ENSMUST00000161189.7	226432	Ipo9	mm10_genes_introns
chr1	135414913	135414913	1	*	0.024853	24	chr1	135406850	135426930	20081	-	intron:35966	ENSMUST00000161838.7	226432	Ipo9	mm10_genes_introns
chr1	135414913	135414913	1	*	0.024853	24	chr1	135409482	135419236	9755	-	intron:35974	ENSMUST00000161135.7	226432	Ipo9	mm10_genes_introns
chr1	135414913	135414913	1	*	0.024853	24	chr1	135409482	135419236	9755	-	intron:35977	ENSMUST00000159173.1	226432	Ipo9	mm10_genes_introns
chr1	135515398	135515398	1	*	0.0179403	28.6028	chr1	135511452	135515451	4000	-	1to5kb:6934	ENSMUST00000190130.1	215690	Nav1	mm10_genes_1to5kb
chr1	135515398	135515398	1	*	0.0179403	28.6028	chr1	135472872	135532348	59477	-	intron:36010	ENSMUST00000040599.14	215690	Nav1	mm10_genes_introns
chr1	135515398	135515398	1	*	0.0179403	28.6028	chr1	135472872	135532348	59477	-	intron:36039	ENSMUST00000067414.12	215690	Nav1	mm10_genes_introns
chr1	135515398	135515398	1	*	0.0179403	28.6028	chr1	135472872	135532348	59477	-	intron:36066	ENSMUST00000190298.7	215690	Nav1	mm10_genes_introns
chr1	135548883	135548883	1	*	0.0389463	-35.3831	chr1	135537300	135584554	47255	-	intron:36012	ENSMUST00000040599.14	215690	Nav1	mm10_genes_introns
chr1	135548883	135548883	1	*	0.0389463	-35.3831	chr1	135537300	135584554	47255	-	intron:36041	ENSMUST00000067414.12	215690	Nav1	mm10_genes_introns
chr1	135548883	135548883	1	*	0.0389463	-35.3831	chr1	135537300	135584554	47255	-	intron:36068	ENSMUST00000190298.7	215690	Nav1	mm10_genes_introns
chr1	136047263	136047263	1	*	0.0469462	37.8656	chr1	136045804	136049803	4000	+	1to5kb:2819	ENSMUST00000180436.1	226439	Ascl5	mm10_genes_1to5kb
chr1	136674842	136674842	1	*	0.00917368	37.7893	chr1	136671473	136675472	4000	+	1to5kb:2854	ENSMUST00000181491.1	NA	NA	mm10_genes_1to5kb
chr1	136674842	136674842	1	*	0.00917368	37.7893	chr1	136673211	136675138	1928	+	intron:15663	ENSMUST00000180495.7	100503460	Gm19705	mm10_genes_introns
chr1	137897904	137897904	1	*	0.0353644	-29.5833	chr1	137897595	137898594	1000	+	promoter:2863	ENSMUST00000187561.1	NA	NA	mm10_genes_promoters
chr1	137897904	137897904	1	*	0.0353644	-29.5833	chr1	137897598	137898597	1000	+	promoter:2864	ENSMUST00000182127.1	NA	NA	mm10_genes_promoters
chr1	137937824	137937824	1	*	0.0203277	-25.5682	chr1	137931040	138000191	69152	+	intron:15678	ENSMUST00000182127.1	NA	NA	mm10_genes_introns
chr1	137937824	137937824	1	*	0.0203277	-25.5682	chr1	137930842	137969112	38271	-	intron:36398	ENSMUST00000182424.1	NA	NA	mm10_genes_introns
chr1	138878155	138878155	1	*	0.0142703	34.211	chr1	138877952	138881951	4000	-	1to5kb:7028	ENSMUST00000186955.2	75546	1700019P21Rik	mm10_genes_1to5kb
chr1	138878187	138878187	1	*	0.0135271	36.8421	chr1	138877952	138881951	4000	-	1to5kb:7028	ENSMUST00000186955.2	75546	1700019P21Rik	mm10_genes_1to5kb
chr1	140183370	140183370	1	*	0.000396818	-39.5303	chr1	140183281	140184280	1000	-	promoter:7055	ENSMUST00000192880.5	12628	Cfh	mm10_genes_promoters
chr1	140183370	140183370	1	*	0.000396818	-39.5303	chr1	140183321	140184320	1000	-	promoter:7057	ENSMUST00000111977.7	12628	Cfh	mm10_genes_promoters
chr1	140183370	140183370	1	*	0.000396818	-39.5303	chr1	140183323	140184322	1000	-	promoter:7060	ENSMUST00000123238.1	12628	Cfh	mm10_genes_promoters
chr1	140183370	140183370	1	*	0.000396818	-39.5303	chr1	140183277	140183411	135	-	5UTR:4592	ENSMUST00000111976.8	12628	Cfh	mm10_genes_5UTRs
chr1	140183370	140183370	1	*	0.000396818	-39.5303	chr1	140183223	140183411	189	-	5UTR:4594	ENSMUST00000066859.12	12628	Cfh	mm10_genes_5UTRs
chr1	140183370	140183370	1	*	0.000396818	-39.5303	chr1	140183165	140183411	247	-	exon:43788	ENSMUST00000111976.8	12628	Cfh	mm10_genes_exons
[truncated: 26,258 more rows]

## Sheet: CE2m14m_DMS_MK 10% prom
gene	qvalue	meth.diff%	meth state	CE2m_1	CE2m_2	CE2m_3	CE14m_1	CE14m_2	CE14m_3	logFC	logCPM	F	PValue	FDR					gene	qvalue	meth.diff%	meth state	CE2m_1	CE2m_2	CE2m_3	CE14m_1	CE14m_2	CE14m_3	logFC	logCPM	F	PValue	FDR
[truncated: 363 more rows]

[truncated: 6 more sheets: CE2m14m_DMR_dmrseq, CE2m14m_DMR_dmrseq 10%, CE2m14m_DMR_dmrseq_genes, CE2m14m_DMR_dmrseq_prom, CE2m14m_DMR_10%_GREAT, age-related genes_RNA-seq]
