# Supplementary material for: Accumulation of Epigenetic Noise in the Aging Corneal Epithelium and Its Possible Mechanism
Source: FASEB J. 2025 Jun 9;39(11):e70699. doi: 10.1096/fj.202500954R (PMC12147993; doi:10.1096/fj.202500954R)
Supplement: Supplementary file 3 — Supporting Information S3. Results of the hMeDIP‐seq analysis [file FSB2-39-e70699-s002.xlsx]

## Sheet: CE2m14m5hmC data
seqnames	start	end	Conc	Conc_2m	Conc_14m	Fold	p.value	FDR
chr1	135847851	135848251	6.15807	6.70785	5.25873	0.600735	1.5506e-08	0.000691256
chr7	80201964	80202364	6.21445	6.69495	5.48891	0.554413	1.05974e-07	0.00236216
chr16	55817804	55818204	7.00109	7.4324	6.38302	0.539424	2.18816e-07	0.0032516
chr11	69684651	69685051	6.04772	6.52913	5.32007	0.516149	5.2596e-07	0.00586183
chr12	16015313	16015713	6.48423	6.91028	5.87699	0.510891	8.3893e-07	0.00599508
chr13	34192096	34192496	6.02123	6.5115	5.27288	0.49981	9.02315e-07	0.00599508
chr15	85675479	85675879	6.20829	6.6693	5.52673	0.50357	1.00051e-06	0.00599508
chr8	68805315	68805715	7.76196	8.11865	7.28706	0.493082	1.21027e-06	0.00599508
chr1	163382120	163382520	6.09156	6.54959	5.41658	0.499182	1.21031e-06	0.00599508
chr10	79735275	79735675	6.34327	6.81895	5.62878	0.490023	1.54514e-06	0.00626206
chr3	142387384	142387784	6.41855	6.89722	5.69723	0.489687	1.54515e-06	0.00626206
chr19	42153120	42153520	6.53134	6.9623	5.914	0.465176	5.59314e-06	0.0188044
chr15	31245106	31245506	6.64754	7.03759	6.11128	0.466833	5.77196e-06	0.0188044
chr8	122547131	122547531	6.68755	7.08854	6.13027	0.466242	5.90537e-06	0.0188044
chr17	86767981	86768381	6.57912	7.0048	5.97263	0.457156	7.71631e-06	0.0229329
chr11	121518097	121518497	7.33367	7.69044	6.85864	0.455068	8.60786e-06	0.0239836
chr9	14750778	14751178	7.21073	7.62014	6.63696	0.448587	1.1567e-05	0.0267452
chr2	59348014	59348414	6.2801	6.6849	5.71541	0.448663	1.18107e-05	0.0267452
chr12	107882464	107882864	7.65777	8.00426	7.20083	0.445763	1.20252e-05	0.0267452
chr2	22616559	22616959	7.62731	7.96894	7.17884	0.443296	1.2897e-05	0.0267452
chr4	135549401	135549801	6.28614	6.6952	5.71306	0.445748	1.29917e-05	0.0267452
chr7	8288527	8288927	6.08839	6.53791	5.43188	0.43789	1.31986e-05	0.0267452
chr4	47278408	47278808	6.06973	6.48443	5.48545	0.437042	1.696e-05	0.0318928
chr4	133842364	133842764	7.2644	7.61756	6.79575	0.43724	1.85525e-05	0.0318928
chr1	171447707	171448107	7.06365	7.3979	6.62784	0.433624	1.91871e-05	0.0318928
chr9	45768625	45769025	6.19153	6.58804	5.6429	0.436499	1.91919e-05	0.0318928
chr15	85701981	85702381	6.02268	6.46938	5.37223	0.426011	1.9316e-05	0.0318928
chr8	127107460	127107860	6.51775	6.91778	5.96235	0.42677	2.73899e-05	0.043388
chr3	94622533	94622933	7.06192	7.4349	6.55755	0.427073	2.92691e-05	0.043388
chr1	36570399	36570799	6.38817	6.78075	5.84708	0.425358	2.9556e-05	0.043388
chr4	150615895	150616295	6.9337	7.28472	6.46884	0.425007	3.11461e-05	0.043388
chr11	97831881	97832281	6.57715	6.94087	6.08964	0.424648	3.22651e-05	0.043388
chr3	38594636	38595036	6.77452	7.1342	6.29428	0.424225	3.27621e-05	0.043388
chr4	154050263	154050663	7.20298	7.53525	6.77053	0.420645	3.37936e-05	0.043388
chr3	98944095	98944495	6.60663	6.96719	6.12481	0.421768	3.61101e-05	0.043388
chr6	31191682	31192082	6.70888	7.07231	6.22189	0.421681	3.62509e-05	0.043388
chr4	136445228	136445628	6.27635	6.66058	5.75109	0.419538	3.76134e-05	0.043388
chr2	168094766	168095166	6.37123	6.74516	5.86512	0.419286	3.89108e-05	0.043388
chr5	117153670	117154070	6.69136	7.06263	6.19015	0.419341	3.95017e-05	0.043388
chr9	50533164	50533564	6.17036	6.57262	5.61061	0.415593	3.96747e-05	0.043388
chr6	108664721	108665121	6.63407	7.04763	6.05206	0.413616	4.0067e-05	0.043388
chr6	31126552	31126952	6.42896	6.83268	5.86637	0.4142	4.09207e-05	0.043388
chr4	118245126	118245526	6.91167	7.25437	6.46134	0.416328	4.3533e-05	0.043388
chr18	23922472	23922872	7.26975	7.60253	6.83646	0.414239	4.46285e-05	0.043388
chr13	38164628	38165028	6.56172	6.97802	5.97422	0.408496	4.56063e-05	0.043388
chr2	4285279	4285679	6.89451	7.23888	6.44128	0.414623	4.65797e-05	0.043388
chr19	47681449	47681849	6.96543	7.29995	6.52915	0.413675	4.65823e-05	0.043388
chr17	26238040	26238440	6.86215	7.21668	6.39109	0.414861	4.72055e-05	0.043388
chr13	60487703	60488103	6.74659	7.11863	6.24396	0.413702	4.85521e-05	0.043388
chr5	134935897	134936297	6.54494	6.91864	6.03927	0.412902	4.96127e-05	0.043388
chr17	50345453	50345853	6.508	6.90365	5.96104	0.410439	5.01086e-05	0.043388
chr19	32293010	32293410	6.3501	6.7473	5.80016	0.409766	5.06096e-05	0.043388
chr13	53019213	53019613	6.68816	7.04078	6.22046	0.411079	5.45969e-05	0.0451575
chr5	109555620	109556020	7.45238	7.77006	7.0444	0.407151	5.46995e-05	0.0451575
chr12	54353103	54353503	6.29869	6.67027	5.79691	0.409992	5.57185e-05	0.0451624
chr10	108298478	108298878	6.6612	7.03705	6.15157	0.408588	5.79297e-05	0.045178
chr6	147059414	147059814	6.06557	6.51283	5.41392	0.392436	5.83336e-05	0.045178
chr4	106924586	106924986	6.15624	6.55739	5.59867	0.403895	5.8778e-05	0.045178
chr15	12963205	12963605	6.2029	6.60446	5.6445	0.402037	6.40043e-05	0.047563
chr12	77051979	77052379	6.75337	7.09352	6.30744	0.405821	6.58416e-05	0.047563
chr15	7136560	7136960	6.70954	7.05122	6.26098	0.405637	6.63635e-05	0.047563
chr4	133941120	133941520	6.46462	6.85051	5.93624	0.403539	6.67925e-05	0.047563
chr3	38383823	38384223	6.78757	7.15426	6.29469	0.404229	6.96266e-05	0.047563
chr4	140718883	140719283	6.9807	7.34431	6.4934	0.404401	6.96563e-05	0.047563
chr8	111407482	111407882	6.95543	7.28303	6.5309	0.402975	7.03285e-05	0.047563
chr17	86552397	86552797	6.3367	6.70302	5.8445	0.402836	7.25196e-05	0.047563
chr2	127454887	127455287	7.69415	8.01527	7.28045	0.400252	7.58309e-05	0.047563
chr16	55851847	55852247	6.96311	7.31425	6.49802	0.401937	7.72743e-05	0.047563
chr15	61989364	61989764	6.54702	6.90836	6.06379	0.401084	7.8866e-05	0.047563
chr8	117083452	117083852	7.40035	7.71373	6.99944	0.39799	7.92515e-05	0.047563
chr17	23774585	23774985	7.2005	7.5331	6.76749	0.400125	8.02626e-05	0.047563
chr17	86799055	86799455	7.11099	7.4753	6.62242	0.40026	8.06571e-05	0.047563
chr14	118770953	118771353	7.0824	7.41249	6.65365	0.399097	8.35709e-05	0.047563
chr9	50923506	50923906	6.84304	7.18828	6.3883	0.399718	8.39391e-05	0.047563
chr17	88132683	88133083	6.35535	6.73871	5.83173	0.397289	8.40245e-05	0.047563
chr9	70226103	70226503	6.64037	6.9946	6.16983	0.399383	8.4827e-05	0.047563
chr17	47112630	47113030	6.4805	6.83703	6.00589	0.398662	8.65428e-05	0.047563
chr2	76537899	76538299	7.60994	7.936	7.188	0.397696	8.71871e-05	0.047563
chr3	138788456	138788856	6.3476	6.70892	5.86442	0.397997	8.78512e-05	0.047563
chr5	147070864	147071264	6.55673	6.90051	6.10451	0.398079	8.92297e-05	0.047563
chr14	24752438	24752838	6.18357	6.56734	5.65918	0.393995	9.07231e-05	0.047563
chr2	119560016	119560416	7.66988	7.96915	7.29183	0.391641	9.08253e-05	0.047563
chr15	59547629	59548029	6.21721	6.59948	5.69563	0.39463	9.21638e-05	0.047563
chr15	85684155	85684555	6.0995	6.50608	5.5313	0.387879	9.24875e-05	0.047563
chr15	100063482	100063882	6.85844	7.18815	6.43034	0.396273	9.28628e-05	0.047563
chr11	97500100	97500500	6.26507	6.67845	5.68341	0.386987	9.35639e-05	0.047563
chr2	4081822	4082222	6.99455	7.32216	6.57001	0.395893	9.37465e-05	0.047563
chr6	134742888	134743288	7.35236	7.68503	6.91923	0.396332	9.38884e-05	0.047563
chr4	120191415	120191815	6.67045	7.01021	6.22521	0.396347	9.50735e-05	0.0476222
chr4	142031595	142031995	6.56257	6.939	6.05187	0.393865	9.66618e-05	0.0476866
chr9	42003814	42004214	6.21462	6.59911	5.68889	0.391989	9.75652e-05	0.0476866
chr13	112023959	112024359	6.37226	6.74806	5.8627	0.392999	9.84112e-05	0.0476866
chr16	91746795	91747195	6.03673	6.43078	5.49285	0.389663	9.9703e-05	0.0477931
chr4	57231157	57231557	6.86225	7.23739	6.35391	0.391902	0.000103747	0.0486865
chr4	142055291	142055691	6.21375	6.61861	5.64891	0.38402	0.000107086	0.0486865
chr7	100498027	100498427	6.24703	6.63935	5.70645	0.386945	0.00010741	0.0486865
chr15	98060481	98060881	6.07681	6.46728	5.53976	0.38765	0.000107823	0.0486865
chr1	162000523	162000923	7.02225	7.34381	6.60783	0.391422	0.000109228	0.0486865
chr6	136999875	137000275	6.92228	7.24791	6.50105	0.391765	0.000109753	0.0486865
chr2	171708281	171708681	6.62161	6.97148	6.15877	0.392257	0.000110302	0.0486865
chr5	110577841	110578241	7.86968	8.19002	7.45729	0.391018	0.000110304	0.0486865
chr4	77493156	77493556	6.78017	7.14453	6.29151	0.390785	0.000112809	0.0489302
chr12	112147970	112148370	6.08063	6.47155	5.54271	0.38561	0.000114407	0.0489302
chr7	45680421	45680821	7.18949	7.50122	6.79129	0.38867	0.000115251	0.0489302
chr9	22448771	22449171	6.71016	7.05957	6.24813	0.390878	0.000115664	0.0489302
chr14	118806790	118807190	7.09192	7.42931	6.65074	0.39059	0.000117633	0.0489302
chr12	34850591	34850991	6.25673	6.64514	5.72358	0.385827	0.000117825	0.0489302
chr8	70452028	70452428	6.59103	6.95185	6.10876	0.389038	0.000120808	0.0489302
chr5	120166126	120166526	6.48194	6.87413	5.94162	0.384091	0.000121803	0.0489302
chr8	91380073	91380473	6.27137	6.63514	5.78378	0.388375	0.000122662	0.0489302
chr1	119889172	119889572	6.17271	6.54709	5.66578	0.386881	0.000122875	0.0489302
chr8	121206319	121206719	7.45604	7.78251	7.03341	0.388927	0.000122929	0.0489302
chr2	90487993	90488393	7.65291	7.95335	7.27298	0.384234	0.000127237	0.0494625
chr9	76512074	76512474	6.46993	6.83206	5.98529	0.38695	0.000129081	0.0494625
chr16	90612906	90613306	7.3476	7.64859	6.96679	0.384037	0.000129831	0.0494625
chr17	29096532	29096932	6.27856	6.66019	5.75817	0.383357	0.000130636	0.0494625
chr7	55938947	55939347	6.19357	6.57118	5.68066	0.384133	0.000130701	0.0494625
chr7	99216595	99216995	6.8339	7.1744	6.38736	0.387718	0.000130924	0.0494625
chr16	92611418	92611818	6.26395	6.65124	5.73294	0.381631	0.000135128	0.0499576
chr17	47378110	47378510	6.99545	7.31195	6.58942	0.385601	0.000135324	0.0499576
chr17	36100363	36100763	6.8025	7.17084	6.30664	0.384311	0.000136499	0.0499576
chr8	110922106	110922506	6.91319	7.24961	6.47368	0.386531	0.000136717	0.0499576

## Sheet: CEann5hmC_genes
seqnames	start	end	width	strand	name	score	annot.seqnames	annot.start	annot.end	annot.width	annot.strand	annot.id	annot.tx_id	annot.gene_id	annot.symbol	annot.type
chr1	36570400	36570799	400	*	0.425358	0.043388	chr1	36564909	36578518	13610	-	intron:24673	ENSMUST00000170295.7	381337	Fam178b	mm10_genes_introns
chr1	36570400	36570799	400	*	0.425358	0.043388	chr1	36564909	36578518	13610	-	intron:24687	ENSMUST00000193548.5	381337	Fam178b	mm10_genes_introns
chr1	36570400	36570799	400	*	0.425358	0.043388	chr1	36564909	36578518	13610	-	intron:24692	ENSMUST00000193763.5	381337	Fam178b	mm10_genes_introns
chr1	36570400	36570799	400	*	0.425358	0.043388	chr1	36564414	36578570	14157	-	intron:24696	ENSMUST00000194025.1	381337	Fam178b	mm10_genes_introns
chr1	36570400	36570799	400	*	0.425358	0.043388	chr1	36564909	36578518	13610	-	intron:24701	ENSMUST00000194839.5	381337	Fam178b	mm10_genes_introns
chr1	36570400	36570799	400	*	0.425358	0.043388	chr1	36564909	36578518	13610	-	intron:24705	ENSMUST00000193155.5	381337	Fam178b	mm10_genes_introns
chr1	135847852	135848251	400	*	0.600735	0.000691256	chr1	135844450	135848449	4000	+	1to5kb:2812	ENSMUST00000188098.1	NA	NA	mm10_genes_1to5kb
chr1	135847852	135848251	400	*	0.600735	0.000691256	chr1	135847981	135848097	117	+	exon:17908	ENSMUST00000188028.6	21956	Tnnt2	mm10_genes_exons
chr1	135847852	135848251	400	*	0.600735	0.000691256	chr1	135847981	135848097	117	+	exon:17924	ENSMUST00000178204.7	21956	Tnnt2	mm10_genes_exons
chr1	135847852	135848251	400	*	0.600735	0.000691256	chr1	135847981	135848049	69	+	exon:17943	ENSMUST00000190451.6	21956	Tnnt2	mm10_genes_exons
chr1	135847852	135848251	400	*	0.600735	0.000691256	chr1	135847981	135848097	117	+	exon:17952	ENSMUST00000189732.6	21956	Tnnt2	mm10_genes_exons
chr1	135847852	135848251	400	*	0.600735	0.000691256	chr1	135847981	135848097	117	+	exon:17967	ENSMUST00000189355.6	21956	Tnnt2	mm10_genes_exons
chr1	135847852	135848251	400	*	0.600735	0.000691256	chr1	135847981	135848097	117	+	exon:17983	ENSMUST00000189826.6	21956	Tnnt2	mm10_genes_exons
chr1	135847852	135848251	400	*	0.600735	0.000691256	chr1	135847981	135848097	117	+	exon:17993	ENSMUST00000112087.8	21956	Tnnt2	mm10_genes_exons
chr1	135847852	135848251	400	*	0.600735	0.000691256	chr1	135847981	135848097	117	+	exon:18007	ENSMUST00000027671.11	21956	Tnnt2	mm10_genes_exons
chr1	135847852	135848251	400	*	0.600735	0.000691256	chr1	135847981	135848097	117	+	exon:18021	ENSMUST00000112085.8	21956	Tnnt2	mm10_genes_exons
chr1	135847852	135848251	400	*	0.600735	0.000691256	chr1	135847981	135848097	117	+	exon:18035	ENSMUST00000112086.2	21956	Tnnt2	mm10_genes_exons
chr1	135847852	135848251	400	*	0.600735	0.000691256	chr1	135847981	135848097	117	+	exon:18050	ENSMUST00000178854.7	21956	Tnnt2	mm10_genes_exons
chr1	135847852	135848251	400	*	0.600735	0.000691256	chr1	135847981	135848097	117	+	exon:18066	ENSMUST00000179863.7	21956	Tnnt2	mm10_genes_exons
chr1	135847852	135848251	400	*	0.600735	0.000691256	chr1	135847773	135847980	208	+	intron:15110	ENSMUST00000188028.6	21956	Tnnt2	mm10_genes_introns
chr1	135847852	135848251	400	*	0.600735	0.000691256	chr1	135848098	135848810	713	+	intron:15111	ENSMUST00000188028.6	21956	Tnnt2	mm10_genes_introns
chr1	135847852	135848251	400	*	0.600735	0.000691256	chr1	135847773	135847980	208	+	intron:15125	ENSMUST00000178204.7	21956	Tnnt2	mm10_genes_introns
chr1	135847852	135848251	400	*	0.600735	0.000691256	chr1	135848098	135848810	713	+	intron:15126	ENSMUST00000178204.7	21956	Tnnt2	mm10_genes_introns
chr1	135847852	135848251	400	*	0.600735	0.000691256	chr1	135847773	135847980	208	+	intron:15141	ENSMUST00000190451.6	21956	Tnnt2	mm10_genes_introns
chr1	135847852	135848251	400	*	0.600735	0.000691256	chr1	135847773	135847980	208	+	intron:15149	ENSMUST00000189732.6	21956	Tnnt2	mm10_genes_introns
chr1	135847852	135848251	400	*	0.600735	0.000691256	chr1	135848098	135848810	713	+	intron:15150	ENSMUST00000189732.6	21956	Tnnt2	mm10_genes_introns
chr1	135847852	135848251	400	*	0.600735	0.000691256	chr1	135847773	135847980	208	+	intron:15163	ENSMUST00000189355.6	21956	Tnnt2	mm10_genes_introns
chr1	135847852	135848251	400	*	0.600735	0.000691256	chr1	135848098	135848810	713	+	intron:15164	ENSMUST00000189355.6	21956	Tnnt2	mm10_genes_introns
chr1	135847852	135848251	400	*	0.600735	0.000691256	chr1	135847773	135847980	208	+	intron:15178	ENSMUST00000189826.6	21956	Tnnt2	mm10_genes_introns
chr1	135847852	135848251	400	*	0.600735	0.000691256	chr1	135848098	135848810	713	+	intron:15179	ENSMUST00000189826.6	21956	Tnnt2	mm10_genes_introns
chr1	135847852	135848251	400	*	0.600735	0.000691256	chr1	135847773	135847980	208	+	intron:15187	ENSMUST00000112087.8	21956	Tnnt2	mm10_genes_introns
chr1	135847852	135848251	400	*	0.600735	0.000691256	chr1	135848098	135848810	713	+	intron:15188	ENSMUST00000112087.8	21956	Tnnt2	mm10_genes_introns
chr1	135847852	135848251	400	*	0.600735	0.000691256	chr1	135847773	135847980	208	+	intron:15200	ENSMUST00000027671.11	21956	Tnnt2	mm10_genes_introns
chr1	135847852	135848251	400	*	0.600735	0.000691256	chr1	135848098	135848810	713	+	intron:15201	ENSMUST00000027671.11	21956	Tnnt2	mm10_genes_introns
chr1	135847852	135848251	400	*	0.600735	0.000691256	chr1	135847773	135847980	208	+	intron:15213	ENSMUST00000112085.8	21956	Tnnt2	mm10_genes_introns
chr1	135847852	135848251	400	*	0.600735	0.000691256	chr1	135848098	135848810	713	+	intron:15214	ENSMUST00000112085.8	21956	Tnnt2	mm10_genes_introns
chr1	135847852	135848251	400	*	0.600735	0.000691256	chr1	135847773	135847980	208	+	intron:15226	ENSMUST00000112086.2	21956	Tnnt2	mm10_genes_introns
chr1	135847852	135848251	400	*	0.600735	0.000691256	chr1	135848098	135848810	713	+	intron:15227	ENSMUST00000112086.2	21956	Tnnt2	mm10_genes_introns
chr1	135847852	135848251	400	*	0.600735	0.000691256	chr1	135847773	135847980	208	+	intron:15240	ENSMUST00000178854.7	21956	Tnnt2	mm10_genes_introns
chr1	135847852	135848251	400	*	0.600735	0.000691256	chr1	135848098	135848810	713	+	intron:15241	ENSMUST00000178854.7	21956	Tnnt2	mm10_genes_introns
chr1	135847852	135848251	400	*	0.600735	0.000691256	chr1	135847773	135847980	208	+	intron:15255	ENSMUST00000179863.7	21956	Tnnt2	mm10_genes_introns
chr1	135847852	135848251	400	*	0.600735	0.000691256	chr1	135848098	135848810	713	+	intron:15256	ENSMUST00000179863.7	21956	Tnnt2	mm10_genes_introns
chr1	162000524	162000923	400	*	0.391422	0.0486865	chr1	161999969	162003968	4000	+	1to5kb:3296	ENSMUST00000161583.1	72753	2810442N19Rik	mm10_genes_1to5kb
chr1	162000524	162000923	400	*	0.391422	0.0486865	chr1	162000172	162004171	4000	+	1to5kb:3297	ENSMUST00000160555.1	72753	2810442N19Rik	mm10_genes_1to5kb
chr1	162000524	162000923	400	*	0.391422	0.0486865	chr1	161997015	162001014	4000	-	1to5kb:7523	ENSMUST00000193110.1	NA	NA	mm10_genes_1to5kb
chr1	162000524	162000923	400	*	0.391422	0.0486865	chr1	161969280	162025543	56264	+	intron:17594	ENSMUST00000161826.1	67292	Pigc	mm10_genes_introns
chr1	162000524	162000923	400	*	0.391422	0.0486865	chr1	161982637	162010867	28231	-	intron:39391	ENSMUST00000159763.7	103967	Dnm3	mm10_genes_introns
chr1	162000524	162000923	400	*	0.391422	0.0486865	chr1	161992092	162010867	18776	-	intron:39399	ENSMUST00000086074.11	103967	Dnm3	mm10_genes_introns
chr1	162000524	162000923	400	*	0.391422	0.0486865	chr1	161992092	162010867	18776	-	intron:39419	ENSMUST00000070330.13	103967	Dnm3	mm10_genes_introns
chr1	171447708	171448107	400	*	0.433624	0.0318928	chr1	171437702	171460362	22661	+	intron:18824	ENSMUST00000043839.4	16456	F11r	mm10_genes_introns
chr1	171447708	171448107	400	*	0.433624	0.0318928	chr1	171437702	171460362	22661	+	intron:18833	ENSMUST00000144497.1	16456	F11r	mm10_genes_introns
chr10	79735276	79735675	400	*	0.490023	0.00626206	chr10	79734858	79735872	1015	+	exon:475780	ENSMUST00000020581.2	15166	Hcn2	mm10_genes_exons
chr10	79735276	79735675	400	*	0.490023	0.00626206	chr10	79734858	79736108	1251	+	exon:475789	ENSMUST00000099513.7	15166	Hcn2	mm10_genes_exons
chr10	79735276	79735675	400	*	0.490023	0.00626206	chr10	79735541	79735872	332	+	3UTR:49170	ENSMUST00000020581.2	15166	Hcn2	mm10_genes_3UTRs
chr10	79735276	79735675	400	*	0.490023	0.00626206	chr10	79735541	79736108	568	+	3UTR:49172	ENSMUST00000099513.7	15166	Hcn2	mm10_genes_3UTRs
chr11	69684652	69685051	400	*	0.516149	0.00586183	chr11	69682847	69686846	4000	-	1to5kb:90666	ENSMUST00000005336.8	80886	Senp3	mm10_genes_1to5kb
chr11	69684652	69685051	400	*	0.516149	0.00586183	chr11	69683085	69687084	4000	-	1to5kb:90668	ENSMUST00000066760.7	80886	Senp3	mm10_genes_1to5kb
chr11	69684652	69685051	400	*	0.516149	0.00586183	chr11	69684404	69684673	270	+	exon:514824	ENSMUST00000144033.1	NA	NA	mm10_genes_exons
chr11	69684652	69685051	400	*	0.516149	0.00586183	chr11	69684329	69684673	345	+	exon:514826	ENSMUST00000140371.7	NA	NA	mm10_genes_exons
chr11	69684652	69685051	400	*	0.516149	0.00586183	chr11	69684501	69684673	173	+	exon:514829	ENSMUST00000145435.1	NA	NA	mm10_genes_exons
chr11	69684652	69685051	400	*	0.516149	0.00586183	chr11	69685029	69685130	102	-	exon:544693	ENSMUST00000180587.7	619441	Tnfsfm13	mm10_genes_exons
chr11	69684652	69685051	400	*	0.516149	0.00586183	chr11	69684660	69684738	79	-	exon:544694	ENSMUST00000180587.7	619441	Tnfsfm13	mm10_genes_exons
chr11	69684652	69685051	400	*	0.516149	0.00586183	chr11	69685029	69685554	526	-	exon:544699	ENSMUST00000018896.13	69583	Tnfsf13	mm10_genes_exons
chr11	69684652	69685051	400	*	0.516149	0.00586183	chr11	69684660	69684738	79	-	exon:544700	ENSMUST00000018896.13	69583	Tnfsf13	mm10_genes_exons
chr11	69684652	69685051	400	*	0.516149	0.00586183	chr11	69685029	69685784	756	-	exon:544705	ENSMUST00000108648.2	69583	Tnfsf13	mm10_genes_exons
chr11	69684652	69685051	400	*	0.516149	0.00586183	chr11	69684660	69684738	79	-	exon:544706	ENSMUST00000108648.2	69583	Tnfsf13	mm10_genes_exons
chr11	69684652	69685051	400	*	0.516149	0.00586183	chr11	69685029	69685130	102	-	exon:544717	ENSMUST00000174159.7	619441	Tnfsfm13	mm10_genes_exons
chr11	69684652	69685051	400	*	0.516149	0.00586183	chr11	69684660	69684738	79	-	exon:544718	ENSMUST00000174159.7	619441	Tnfsfm13	mm10_genes_exons
chr11	69684652	69685051	400	*	0.516149	0.00586183	chr11	69684660	69684738	79	-	exon:544729	ENSMUST00000108649.2	619441	Tnfsfm13	mm10_genes_exons
chr11	69684652	69685051	400	*	0.516149	0.00586183	chr11	69684674	69690749	6076	+	intron:428517	ENSMUST00000144033.1	NA	NA	mm10_genes_introns
chr11	69684652	69685051	400	*	0.516149	0.00586183	chr11	69684674	69688359	3686	+	intron:428518	ENSMUST00000140371.7	NA	NA	mm10_genes_introns
chr11	69684652	69685051	400	*	0.516149	0.00586183	chr11	69684674	69690749	6076	+	intron:428520	ENSMUST00000145435.1	NA	NA	mm10_genes_introns
chr11	69684652	69685051	400	*	0.516149	0.00586183	chr11	69684533	69684659	127	-	intron:454015	ENSMUST00000180587.7	619441	Tnfsfm13	mm10_genes_introns
chr11	69684652	69685051	400	*	0.516149	0.00586183	chr11	69684739	69685028	290	-	intron:454016	ENSMUST00000180587.7	619441	Tnfsfm13	mm10_genes_introns
chr11	69684652	69685051	400	*	0.516149	0.00586183	chr11	69684533	69684659	127	-	intron:454027	ENSMUST00000018896.13	69583	Tnfsf13	mm10_genes_introns
chr11	69684652	69685051	400	*	0.516149	0.00586183	chr11	69684739	69685028	290	-	intron:454028	ENSMUST00000018896.13	69583	Tnfsf13	mm10_genes_introns
chr11	69684652	69685051	400	*	0.516149	0.00586183	chr11	69684334	69684659	326	-	intron:454031	ENSMUST00000108648.2	69583	Tnfsf13	mm10_genes_introns
chr11	69684652	69685051	400	*	0.516149	0.00586183	chr11	69684739	69685028	290	-	intron:454032	ENSMUST00000108648.2	69583	Tnfsf13	mm10_genes_introns
chr11	69684652	69685051	400	*	0.516149	0.00586183	chr11	69684533	69684659	127	-	intron:454036	ENSMUST00000174159.7	619441	Tnfsfm13	mm10_genes_introns
chr11	69684652	69685051	400	*	0.516149	0.00586183	chr11	69684739	69685028	290	-	intron:454037	ENSMUST00000174159.7	619441	Tnfsfm13	mm10_genes_introns
chr11	69684652	69685051	400	*	0.516149	0.00586183	chr11	69684533	69684659	127	-	intron:454048	ENSMUST00000108649.2	619441	Tnfsfm13	mm10_genes_introns
chr11	69684652	69685051	400	*	0.516149	0.00586183	chr11	69684739	69687251	2513	-	intron:454049	ENSMUST00000108649.2	619441	Tnfsfm13	mm10_genes_introns
chr11	97500101	97500500	400	*	0.386987	0.047563	chr11	97500341	97501340	1000	-	promoter:91860	ENSMUST00000056955.1	100141474	4933428G20Rik	mm10_genes_promoters
chr11	97500101	97500500	400	*	0.386987	0.047563	chr11	97500109	97500147	39	+	5UTR:59776	ENSMUST00000093940.3	58996	Arhgap23	mm10_genes_5UTRs
chr11	97500101	97500500	400	*	0.386987	0.047563	chr11	97500088	97500340	253	-	5UTR:62782	ENSMUST00000056955.1	100141474	4933428G20Rik	mm10_genes_5UTRs
chr11	97500101	97500500	400	*	0.386987	0.047563	chr11	97500109	97502402	2294	+	exon:524708	ENSMUST00000121799.7	58996	Arhgap23	mm10_genes_exons
chr11	97500101	97500500	400	*	0.386987	0.047563	chr11	97500109	97502400	2292	+	exon:524730	ENSMUST00000107601.7	58996	Arhgap23	mm10_genes_exons
chr11	97500101	97500500	400	*	0.386987	0.047563	chr11	97500109	97502402	2294	+	exon:524749	ENSMUST00000142465.7	58996	Arhgap23	mm10_genes_exons
chr11	97500101	97500500	400	*	0.386987	0.047563	chr11	97500109	97502398	2290	+	exon:524752	ENSMUST00000093940.3	58996	Arhgap23	mm10_genes_exons
chr11	97500101	97500500	400	*	0.386987	0.047563	chr11	97500088	97500340	253	-	exon:552243	ENSMUST00000056955.1	100141474	4933428G20Rik	mm10_genes_exons
chr11	97500101	97500500	400	*	0.386987	0.047563	chr11	97493083	97500108	7026	+	intron:437033	ENSMUST00000121799.7	58996	Arhgap23	mm10_genes_introns
chr11	97500101	97500500	400	*	0.386987	0.047563	chr11	97493083	97500108	7026	+	intron:437053	ENSMUST00000107601.7	58996	Arhgap23	mm10_genes_introns
chr11	97500101	97500500	400	*	0.386987	0.047563	chr11	97493083	97500108	7026	+	intron:437071	ENSMUST00000142465.7	58996	Arhgap23	mm10_genes_introns
chr11	97500101	97500500	400	*	0.386987	0.047563	chr11	97493083	97500108	7026	+	intron:437073	ENSMUST00000093940.3	58996	Arhgap23	mm10_genes_introns
chr11	97500101	97500500	400	*	0.386987	0.047563	chr11	97500109	97502402	2294	+	3UTR:53772	ENSMUST00000142465.7	58996	Arhgap23	mm10_genes_3UTRs
chr11	97831882	97832281	400	*	0.424648	0.043388	chr11	97832183	97833182	1000	+	promoter:87713	ENSMUST00000127575.1	16796	Lasp1	mm10_genes_promoters
chr11	97831882	97832281	400	*	0.424648	0.043388	chr11	97828183	97832182	4000	+	1to5kb:87713	ENSMUST00000127575.1	16796	Lasp1	mm10_genes_1to5kb
chr11	97831882	97832281	400	*	0.424648	0.043388	chr11	97828424	97832423	4000	+	1to5kb:87714	ENSMUST00000107568.1	16796	Lasp1	mm10_genes_1to5kb
chr11	97831882	97832281	400	*	0.424648	0.043388	chr11	97824950	97833545	8596	+	intron:437172	ENSMUST00000043843.11	16796	Lasp1	mm10_genes_introns
chr11	97831882	97832281	400	*	0.424648	0.043388	chr11	97824950	97833545	8596	+	intron:437179	ENSMUST00000129558.7	16796	Lasp1	mm10_genes_introns
chr11	97831882	97832281	400	*	0.424648	0.043388	chr11	97824950	97833545	8596	+	intron:437183	ENSMUST00000152962.7	16796	Lasp1	mm10_genes_introns
chr11	97831882	97832281	400	*	0.424648	0.043388	chr11	97824950	97833545	8596	+	intron:437187	ENSMUST00000146572.7	16796	Lasp1	mm10_genes_introns
chr11	97831882	97832281	400	*	0.424648	0.043388	chr11	97824950	97833545	8596	+	intron:437196	ENSMUST00000129828.7	16796	Lasp1	mm10_genes_introns
chr11	97831882	97832281	400	*	0.424648	0.043388	chr11	97824950	97833545	8596	+	intron:437203	ENSMUST00000148280.2	16796	Lasp1	mm10_genes_introns
chr11	121518098	121518497	400	*	0.455068	0.0239836	chr11	121518111	121518341	231	+	exon:533287	ENSMUST00000125167.7	108903	Tbcd	mm10_genes_exons
chr11	121518098	121518497	400	*	0.455068	0.0239836	chr11	121503788	121540851	37064	+	intron:444334	ENSMUST00000103013.9	108903	Tbcd	mm10_genes_introns
chr11	121518098	121518497	400	*	0.455068	0.0239836	chr11	121503788	121518110	14323	+	intron:444364	ENSMUST00000125167.7	108903	Tbcd	mm10_genes_introns
chr11	121518098	121518497	400	*	0.455068	0.0239836	chr11	121518342	121540851	22510	+	intron:444365	ENSMUST00000125167.7	108903	Tbcd	mm10_genes_introns
chr11	121518098	121518497	400	*	0.455068	0.0239836	chr11	121514233	121519229	4997	-	intron:469075	ENSMUST00000092298.5	319530	Zfp750	mm10_genes_introns
chr11	121518098	121518497	400	*	0.455068	0.0239836	chr11	121518158	121518341	184	+	3UTR:54561	ENSMUST00000125167.7	108903	Tbcd	mm10_genes_3UTRs
chr12	16015314	16015713	400	*	0.510891	0.00599508	chr12	16015546	16016545	1000	-	promoter:96344	ENSMUST00000223158.1	NA	NA	mm10_genes_promoters
chr12	16015314	16015713	400	*	0.510891	0.00599508	chr12	16015403	16015545	143	-	exon:580392	ENSMUST00000223158.1	NA	NA	mm10_genes_exons
chr12	16015314	16015713	400	*	0.510891	0.00599508	chr12	16014749	16015402	654	-	intron:484057	ENSMUST00000223158.1	NA	NA	mm10_genes_introns
chr12	34850592	34850991	400	*	0.385827	0.0489302	chr12	34827754	34914998	87245	-	intron:485560	ENSMUST00000211752.1	79221	Hdac9	mm10_genes_introns
chr12	34850592	34850991	400	*	0.385827	0.0489302	chr12	34827754	34861344	33591	-	intron:485617	ENSMUST00000211632.1	79221	Hdac9	mm10_genes_introns
chr12	112147971	112148370	400	*	0.38561	0.0489302	chr12	112146957	112157247	10291	+	intron:482541	ENSMUST00000128402.2	668303	Kif26a	mm10_genes_introns
chr13	34192097	34192496	400	*	0.49981	0.00599508	chr13	34192156	34192279	124	-	exon:608173	ENSMUST00000148390.2	73102	Slc22a23	mm10_genes_exons
chr13	34192097	34192496	400	*	0.49981	0.00599508	chr13	34192156	34192279	124	-	exon:608184	ENSMUST00000040336.11	73102	Slc22a23	mm10_genes_exons
chr13	34192097	34192496	400	*	0.49981	0.00599508	chr13	34192156	34192279	124	-	exon:608187	ENSMUST00000128392.1	73102	Slc22a23	mm10_genes_exons
chr13	34192097	34192496	400	*	0.49981	0.00599508	chr13	34183312	34192155	8844	-	intron:505955	ENSMUST00000148390.2	73102	Slc22a23	mm10_genes_introns
chr13	34192097	34192496	400	*	0.49981	0.00599508	chr13	34192280	34193393	1114	-	intron:505956	ENSMUST00000148390.2	73102	Slc22a23	mm10_genes_introns
chr13	34192097	34192496	400	*	0.49981	0.00599508	chr13	34183312	34192155	8844	-	intron:505964	ENSMUST00000040336.11	73102	Slc22a23	mm10_genes_introns
chr13	34192097	34192496	400	*	0.49981	0.00599508	chr13	34192280	34193248	969	-	intron:505965	ENSMUST00000040336.11	73102	Slc22a23	mm10_genes_introns
chr13	34192097	34192496	400	*	0.49981	0.00599508	chr13	34183312	34192155	8844	-	intron:505974	ENSMUST00000128392.1	73102	Slc22a23	mm10_genes_introns
chr13	34192097	34192496	400	*	0.49981	0.00599508	chr13	34192280	34193393	1114	-	intron:505975	ENSMUST00000128392.1	73102	Slc22a23	mm10_genes_introns
chr13	38164629	38165028	400	*	0.408496	0.043388	chr13	38164764	38164866	103	+	exon:595646	ENSMUST00000124830.2	109620	Dsp	mm10_genes_exons
chr13	38164629	38165028	400	*	0.408496	0.043388	chr13	38164764	38164866	103	+	exon:595670	ENSMUST00000127906.7	109620	Dsp	mm10_genes_exons
chr13	38164629	38165028	400	*	0.408496	0.043388	chr13	38151795	38164763	12969	+	intron:496034	ENSMUST00000124830.2	109620	Dsp	mm10_genes_introns
chr13	38164629	38165028	400	*	0.408496	0.043388	chr13	38164867	38167515	2649	+	intron:496035	ENSMUST00000124830.2	109620	Dsp	mm10_genes_introns
chr13	38164629	38165028	400	*	0.408496	0.043388	chr13	38151795	38164763	12969	+	intron:496057	ENSMUST00000127906.7	109620	Dsp	mm10_genes_introns
chr13	38164629	38165028	400	*	0.408496	0.043388	chr13	38164867	38167515	2649	+	intron:496058	ENSMUST00000127906.7	109620	Dsp	mm10_genes_introns
chr13	60487704	60488103	400	*	0.413702	0.043388	chr13	60487300	60488299	1000	-	promoter:102988	ENSMUST00000226114.1	NA	NA	mm10_genes_promoters
chr13	60487704	60488103	400	*	0.413702	0.043388	chr13	60486968	60490967	4000	-	1to5kb:102990	ENSMUST00000224134.1	NA	NA	mm10_genes_1to5kb
chr13	60487704	60488103	400	*	0.413702	0.043388	chr13	60488033	60488105	73	-	exon:612562	ENSMUST00000224431.1	NA	NA	mm10_genes_exons
chr13	60487704	60488103	400	*	0.413702	0.043388	chr13	60488033	60488105	73	-	exon:612569	ENSMUST00000225276.1	NA	NA	mm10_genes_exons
chr13	60487704	60488103	400	*	0.413702	0.043388	chr13	60488033	60488105	73	-	exon:612577	ENSMUST00000225622.1	NA	NA	mm10_genes_exons
chr13	60487704	60488103	400	*	0.413702	0.043388	chr13	60487628	60488032	405	-	intron:509577	ENSMUST00000224431.1	NA	NA	mm10_genes_introns
chr13	60487704	60488103	400	*	0.413702	0.043388	chr13	60487628	60488032	405	-	intron:509583	ENSMUST00000225276.1	NA	NA	mm10_genes_introns
chr13	60487704	60488103	400	*	0.413702	0.043388	chr13	60487446	60488032	587	-	intron:509588	ENSMUST00000225622.1	NA	NA	mm10_genes_introns
chr14	24752439	24752838	400	*	0.393995	0.047563	chr14	24749538	24781080	31543	+	intron:518920	ENSMUST00000225654.1	NA	NA	mm10_genes_introns
chr14	118770954	118771353	400	*	0.399097	0.047563	chr14	118770152	118774151	4000	+	1to5kb:107277	ENSMUST00000157480.1	NA	NA	mm10_genes_1to5kb
chr14	118806791	118807190	400	*	0.39059	0.0489302	chr14	118788371	118861695	73325	+	intron:528804	ENSMUST00000047761.12	58187	Cldn10	mm10_genes_introns
chr14	118806791	118807190	400	*	0.39059	0.0489302	chr14	118788371	118861695	73325	+	intron:528808	ENSMUST00000071546.13	58187	Cldn10	mm10_genes_introns
chr15	7136561	7136960	400	*	0.405637	0.047563	chr15	7135542	7139541	4000	+	1to5kb:110356	ENSMUST00000226471.1	16880	Lifr	mm10_genes_1to5kb
chr15	7136561	7136960	400	*	0.405637	0.047563	chr15	7135542	7139541	4000	+	1to5kb:110357	ENSMUST00000226934.1	16880	Lifr	mm10_genes_1to5kb
chr15	7136561	7136960	400	*	0.405637	0.047563	chr15	7135549	7139548	4000	+	1to5kb:110358	ENSMUST00000227727.1	16880	Lifr	mm10_genes_1to5kb
chr15	7136561	7136960	400	*	0.405637	0.047563	chr15	7090749	7154386	63638	+	intron:544398	ENSMUST00000228723.1	16880	Lifr	mm10_genes_introns
chr15	7136561	7136960	400	*	0.405637	0.047563	chr15	7129827	7154386	24560	+	intron:544402	ENSMUST00000067190.11	16880	Lifr	mm10_genes_introns
chr15	7136561	7136960	400	*	0.405637	0.047563	chr15	7131039	7154386	23348	+	intron:544423	ENSMUST00000164529.8	16880	Lifr	mm10_genes_introns
chr15	31245107	31245506	400	*	0.466833	0.0188044	chr15	31235870	31272388	36519	+	intron:545838	ENSMUST00000044524.15	223453	Dap	mm10_genes_introns
chr15	31245107	31245506	400	*	0.466833	0.0188044	chr15	31224584	31272388	47805	+	intron:545840	ENSMUST00000186109.1	223453	Dap	mm10_genes_introns
chr15	31245107	31245506	400	*	0.466833	0.0188044	chr15	31235870	31272388	36519	+	intron:545843	ENSMUST00000186547.6	223453	Dap	mm10_genes_introns
chr15	31245107	31245506	400	*	0.466833	0.0188044	chr15	31235870	31272388	36519	+	intron:545846	ENSMUST00000186425.6	223453	Dap	mm10_genes_introns
chr15	59547630	59548029	400	*	0.39463	0.047563	chr15	59496855	59591696	94842	+	intron:547764	ENSMUST00000227173.1	68501	Nsmce2	mm10_genes_introns
chr15	59547630	59548029	400	*	0.39463	0.047563	chr15	59455467	59591696	136230	+	intron:547770	ENSMUST00000079703.10	68501	Nsmce2	mm10_genes_introns
chr15	61989365	61989764	400	*	0.401084	0.047563	chr15	61989346	61990350	1005	+	exon:658870	ENSMUST00000022971.7	17869	Myc	mm10_genes_exons
chr15	61989365	61989764	400	*	0.401084	0.047563	chr15	61989346	61990350	1005	+	exon:658873	ENSMUST00000161976.7	17869	Myc	mm10_genes_exons
chr15	61989365	61989764	400	*	0.401084	0.047563	chr15	61989346	61990374	1029	+	exon:658876	ENSMUST00000159327.1	17869	Myc	mm10_genes_exons
chr15	61989365	61989764	400	*	0.401084	0.047563	chr15	61989346	61990067	722	+	exon:658879	ENSMUST00000167731.7	17869	Myc	mm10_genes_exons
chr15	61989365	61989764	400	*	0.401084	0.047563	chr15	61989346	61989908	563	+	exon:658882	ENSMUST00000188482.7	17869	Myc	mm10_genes_exons
chr15	61989365	61989764	400	*	0.401084	0.047563	chr15	61989346	61989908	563	+	exon:658885	ENSMUST00000191178.1	17869	Myc	mm10_genes_exons
chr15	61989365	61989764	400	*	0.401084	0.047563	chr15	61989346	61990253	908	+	exon:658889	ENSMUST00000160009.1	17869	Myc	mm10_genes_exons
chr15	85675480	85675879	400	*	0.50357	0.00599508	chr15	85653660	85683235	29576	+	intron:552455	ENSMUST00000230913.1	102800312	Lncppara	mm10_genes_introns
chr15	85684156	85684555	400	*	0.387879	0.047563	chr15	85683315	85693536	10222	+	intron:552456	ENSMUST00000230913.1	102800312	Lncppara	mm10_genes_introns
chr15	85701982	85702381	400	*	0.426011	0.0318928	chr15	85698773	85702772	4000	+	1to5kb:112033	ENSMUST00000230286.1	102800312	Lncppara	mm10_genes_1to5kb
chr15	85701982	85702381	400	*	0.426011	0.0318928	chr15	85701603	85705602	4000	+	1to5kb:112034	ENSMUST00000083674.1	723966	Mirlet7c-2	mm10_genes_1to5kb
chr15	85701982	85702381	400	*	0.426011	0.0318928	chr15	85702319	85706318	4000	+	1to5kb:112035	ENSMUST00000083630.1	387245	Mirlet7b	mm10_genes_1to5kb
chr15	85701982	85702381	400	*	0.426011	0.0318928	chr15	85701021	85704235	3215	+	intron:552459	ENSMUST00000230913.1	102800312	Lncppara	mm10_genes_introns
chr15	98060482	98060881	400	*	0.38765	0.0486865	chr15	98059955	98064818	4864	-	intron:568654	ENSMUST00000044189.15	223870	Senp1	mm10_genes_introns
chr15	98060482	98060881	400	*	0.38765	0.0486865	chr15	98059955	98061949	1995	-	intron:568671	ENSMUST00000181855.7	223870	Senp1	mm10_genes_introns
chr15	98060482	98060881	400	*	0.38765	0.0486865	chr15	98059955	98064818	4864	-	intron:568680	ENSMUST00000180716.7	223870	Senp1	mm10_genes_introns
chr15	98060482	98060881	400	*	0.38765	0.0486865	chr15	98059955	98061949	1995	-	intron:568698	ENSMUST00000180657.1	223870	Senp1	mm10_genes_introns
chr15	100063483	100063882	400	*	0.396273	0.047563	chr15	100038910	100115844	76935	+	intron:554701	ENSMUST00000100203.9	239667	Dip2b	mm10_genes_introns
chr16	55817805	55818204	400	*	0.539424	0.0032516	chr16	55817729	55818534	806	-	exon:709655	ENSMUST00000114458.7	80859	Nfkbiz	mm10_genes_exons
chr16	55817805	55818204	400	*	0.539424	0.0032516	chr16	55817729	55818534	806	-	exon:709669	ENSMUST00000036273.12	80859	Nfkbiz	mm10_genes_exons
chr16	55817805	55818204	400	*	0.539424	0.0032516	chr16	55817729	55818534	806	-	exon:709682	ENSMUST00000114457.7	80859	Nfkbiz	mm10_genes_exons
chr16	55817805	55818204	400	*	0.539424	0.0032516	chr16	55817729	55818534	806	-	exon:709696	ENSMUST00000096026.8	80859	Nfkbiz	mm10_genes_exons
chr16	55817805	55818204	400	*	0.539424	0.0032516	chr16	55817746	55817808	63	-	exon:709705	ENSMUST00000231463.1	NA	NA	mm10_genes_exons
chr16	55817805	55818204	400	*	0.539424	0.0032516	chr16	55817809	55818390	582	-	intron:590602	ENSMUST00000231463.1	NA	NA	mm10_genes_introns
chr16	55851848	55852247	400	*	0.401937	0.047563	chr16	55849819	55860305	10487	-	intron:590606	ENSMUST00000099705.4	385658	Nxpe3	mm10_genes_introns
chr16	91746796	91747195	400	*	0.389663	0.0477931	chr16	91729600	91782160	52561	+	intron:581867	ENSMUST00000114001.7	16443	Itsn1	mm10_genes_introns
chr16	91746796	91747195	400	*	0.389663	0.0477931	chr16	91729600	91782160	52561	+	intron:581895	ENSMUST00000113999.7	16443	Itsn1	mm10_genes_introns
chr16	91746796	91747195	400	*	0.389663	0.0477931	chr16	91729600	91782160	52561	+	intron:581924	ENSMUST00000064797.11	16443	Itsn1	mm10_genes_introns
chr16	91746796	91747195	400	*	0.389663	0.0477931	chr16	91729600	91782160	52561	+	intron:581963	ENSMUST00000114002.8	16443	Itsn1	mm10_genes_introns
chr16	91746796	91747195	400	*	0.389663	0.0477931	chr16	91729600	91782160	52561	+	intron:582001	ENSMUST00000095909.9	16443	Itsn1	mm10_genes_introns
chr16	91746796	91747195	400	*	0.389663	0.0477931	chr16	91729600	91782160	52561	+	intron:582016	ENSMUST00000056482.13	16443	Itsn1	mm10_genes_introns
chr16	91746796	91747195	400	*	0.389663	0.0477931	chr16	91729600	91782160	52561	+	intron:582044	ENSMUST00000113996.7	16443	Itsn1	mm10_genes_introns
chr16	91746796	91747195	400	*	0.389663	0.0477931	chr16	91729600	91782160	52561	+	intron:582070	ENSMUST00000139890.1	16443	Itsn1	mm10_genes_introns
chr16	91746796	91747195	400	*	0.389663	0.0477931	chr16	91729600	91782160	52561	+	intron:582071	ENSMUST00000131983.7	16443	Itsn1	mm10_genes_introns
chr16	91746796	91747195	400	*	0.389663	0.0477931	chr16	91729600	91782160	52561	+	intron:582075	ENSMUST00000113993.7	16443	Itsn1	mm10_genes_introns
chr16	91746796	91747195	400	*	0.389663	0.0477931	chr16	91730576	91782160	51585	+	intron:582102	ENSMUST00000231535.1	16443	Itsn1	mm10_genes_introns
chr16	91746796	91747195	400	*	0.389663	0.0477931	chr16	91686371	91926458	240088	-	intron:592888	ENSMUST00000159295.7	60364	Donson	mm10_genes_introns
chr16	92611419	92611818	400	*	0.381631	0.0499576	chr16	92611814	92612813	1000	+	promoter:117529	ENSMUST00000180989.3	NA	NA	mm10_genes_promoters
chr16	92611419	92611818	400	*	0.381631	0.0499576	chr16	92607814	92611813	4000	+	1to5kb:117529	ENSMUST00000180989.3	NA	NA	mm10_genes_1to5kb
chr16	92611419	92611818	400	*	0.381631	0.0499576	chr16	92606125	92613598	7474	-	intron:593016	ENSMUST00000023673.13	12394	Runx1	mm10_genes_introns
chr16	92611419	92611818	400	*	0.381631	0.0499576	chr16	92606125	92613598	7474	-	intron:593023	ENSMUST00000113956.9	12394	Runx1	mm10_genes_introns
chr16	92611419	92611818	400	*	0.381631	0.0499576	chr16	92606125	92613598	7474	-	intron:593027	ENSMUST00000168195.7	12394	Runx1	mm10_genes_introns
chr17	23774586	23774985	400	*	0.400125	0.047563	chr17	23772523	23776522	4000	-	1to5kb:123964	ENSMUST00000086325.12	224613	Flywch1	mm10_genes_1to5kb
chr17	23774586	23774985	400	*	0.400125	0.047563	chr17	23772603	23776602	4000	-	1to5kb:123965	ENSMUST00000226460.1	224613	Flywch1	mm10_genes_1to5kb
chr17	23774586	23774985	400	*	0.400125	0.047563	chr17	23772123	23777333	5211	+	intron:597186	ENSMUST00000147774.1	NA	NA	mm10_genes_introns
chr17	26238041	26238440	400	*	0.414861	0.043388	chr17	26226024	26244005	17982	-	intron:618091	ENSMUST00000114988.7	106581	Fam234a	mm10_genes_introns
chr17	26238041	26238440	400	*	0.414861	0.043388	chr17	26226024	26244005	17982	-	intron:618103	ENSMUST00000234262.1	106581	Fam234a	mm10_genes_introns
chr17	26238041	26238440	400	*	0.414861	0.043388	chr17	26226024	26244005	17982	-	intron:618115	ENSMUST00000234554.1	106581	Fam234a	mm10_genes_introns
chr17	26238041	26238440	400	*	0.414861	0.043388	chr17	26226024	26243989	17966	-	intron:618127	ENSMUST00000234687.1	106581	Fam234a	mm10_genes_introns
chr17	26238041	26238440	400	*	0.414861	0.043388	chr17	26220581	26244005	23425	-	intron:618138	ENSMUST00000141240.2	106581	Fam234a	mm10_genes_introns
chr17	26238041	26238440	400	*	0.414861	0.043388	chr17	26220581	26243989	23409	-	intron:618149	ENSMUST00000234175.1	106581	Fam234a	mm10_genes_introns
chr17	26238041	26238440	400	*	0.414861	0.043388	chr17	26220581	26244005	23425	-	intron:618160	ENSMUST00000118487.7	106581	Fam234a	mm10_genes_introns
chr17	29096533	29096932	400	*	0.383357	0.0494625	chr17	29096900	29097899	1000	+	promoter:121286	ENSMUST00000122348.2	12575	Cdkn1a	mm10_genes_promoters
chr17	29096533	29096932	400	*	0.383357	0.0494625	chr17	29092900	29096899	4000	+	1to5kb:121286	ENSMUST00000122348.2	12575	Cdkn1a	mm10_genes_1to5kb
chr17	29096533	29096932	400	*	0.383357	0.0494625	chr17	29095462	29099461	4000	-	1to5kb:124747	ENSMUST00000233069.1	NA	NA	mm10_genes_1to5kb
chr17	29096533	29096932	400	*	0.383357	0.0494625	chr17	29091102	29098396	7295	+	intron:600788	ENSMUST00000119901.8	12575	Cdkn1a	mm10_genes_introns
chr17	29096533	29096932	400	*	0.383357	0.0494625	chr17	29093862	29098396	4535	+	intron:600790	ENSMUST00000023829.7	12575	Cdkn1a	mm10_genes_introns
chr17	29096533	29096932	400	*	0.383357	0.0494625	chr17	29094042	29098402	4361	+	intron:600792	ENSMUST00000233296.1	12575	Cdkn1a	mm10_genes_introns
chr17	36100364	36100763	400	*	0.384311	0.0499576	chr17	36097806	36101805	4000	-	1to5kb:125577	ENSMUST00000173809.2	NA	NA	mm10_genes_1to5kb
chr17	47378111	47378510	400	*	0.385601	0.0499576	chr17	47378202	47378679	478	+	exon:730336	ENSMUST00000120737.7	64657	Mrps10	mm10_genes_exons
chr17	47378111	47378510	400	*	0.385601	0.0499576	chr17	47378202	47378681	480	+	exon:730343	ENSMUST00000119945.7	64657	Mrps10	mm10_genes_exons
chr17	47378111	47378510	400	*	0.385601	0.0499576	chr17	47378202	47378678	477	+	exon:730364	ENSMUST00000060752.12	64657	Mrps10	mm10_genes_exons
chr17	47378111	47378510	400	*	0.385601	0.0499576	chr17	47378202	47378679	478	+	exon:730371	ENSMUST00000119841.7	64657	Mrps10	mm10_genes_exons
chr17	47378111	47378510	400	*	0.385601	0.0499576	chr17	47378202	47381417	3216	+	exon:730387	ENSMUST00000152497.1	64657	Mrps10	mm10_genes_exons
chr17	47378111	47378510	400	*	0.385601	0.0499576	chr17	47377850	47378201	352	+	intron:607772	ENSMUST00000120737.7	64657	Mrps10	mm10_genes_introns
chr17	47378111	47378510	400	*	0.385601	0.0499576	chr17	47377850	47378201	352	+	intron:607778	ENSMUST00000119945.7	64657	Mrps10	mm10_genes_introns
chr17	47378111	47378510	400	*	0.385601	0.0499576	chr17	47377850	47378201	352	+	intron:607795	ENSMUST00000060752.12	64657	Mrps10	mm10_genes_introns
chr17	47378111	47378510	400	*	0.385601	0.0499576	chr17	47377850	47378201	352	+	intron:607801	ENSMUST00000119841.7	64657	Mrps10	mm10_genes_introns
chr17	47378111	47378510	400	*	0.385601	0.0499576	chr17	47377850	47378201	352	+	intron:607813	ENSMUST00000152497.1	64657	Mrps10	mm10_genes_introns
chr17	47378111	47378510	400	*	0.385601	0.0499576	chr17	47378286	47378679	394	+	3UTR:75460	ENSMUST00000120737.7	64657	Mrps10	mm10_genes_3UTRs
chr17	47378111	47378510	400	*	0.385601	0.0499576	chr17	47378286	47378681	396	+	3UTR:75461	ENSMUST00000119945.7	64657	Mrps10	mm10_genes_3UTRs
chr17	47378111	47378510	400	*	0.385601	0.0499576	chr17	47378286	47378678	393	+	3UTR:75462	ENSMUST00000060752.12	64657	Mrps10	mm10_genes_3UTRs
chr17	47378111	47378510	400	*	0.385601	0.0499576	chr17	47378286	47378679	394	+	3UTR:75463	ENSMUST00000119841.7	64657	Mrps10	mm10_genes_3UTRs
chr17	50345454	50345853	400	*	0.410439	0.043388	chr17	50342500	50373926	31427	+	intron:608274	ENSMUST00000233175.1	NA	NA	mm10_genes_introns
chr17	86552398	86552797	400	*	0.402836	0.047563	chr17	86496112	86559150	63039	+	intron:612386	ENSMUST00000097275.8	18754	Prkce	mm10_genes_introns
chr17	86552398	86552797	400	*	0.402836	0.047563	chr17	86496112	86559150	63039	+	intron:612403	ENSMUST00000097274.2	18754	Prkce	mm10_genes_introns
chr17	86767982	86768381	400	*	0.457156	0.0229329	chr17	86768270	86772269	4000	+	1to5kb:123383	ENSMUST00000234482.1	NA	NA	mm10_genes_1to5kb
chr17	86767982	86768381	400	*	0.457156	0.0229329	chr17	86754309	86797115	42807	+	intron:612411	ENSMUST00000024954.10	13819	Epas1	mm10_genes_introns
chr17	86799056	86799455	400	*	0.40026	0.047563	chr17	86797307	86805192	7886	+	intron:612412	ENSMUST00000024954.10	13819	Epas1	mm10_genes_introns
chr19	32293011	32293410	400	*	0.409766	0.043388	chr19	32290580	32294579	4000	-	1to5kb:134125	ENSMUST00000124483.1	208449	Sgms1	mm10_genes_1to5kb
chr19	32293011	32293410	400	*	0.409766	0.043388	chr19	32289632	32351944	62313	-	intron:665529	ENSMUST00000099514.9	208449	Sgms1	mm10_genes_introns
chr19	32293011	32293410	400	*	0.409766	0.043388	chr19	32289632	32348692	59061	-	intron:665544	ENSMUST00000142618.7	208449	Sgms1	mm10_genes_introns
chr19	32293011	32293410	400	*	0.409766	0.043388	chr19	32289632	32351944	62313	-	intron:665572	ENSMUST00000124012.7	208449	Sgms1	mm10_genes_introns
chr19	32293011	32293410	400	*	0.409766	0.043388	chr19	32289632	32323036	33405	-	intron:665580	ENSMUST00000141655.7	208449	Sgms1	mm10_genes_introns
chr19	32293011	32293410	400	*	0.409766	0.043388	chr19	32289632	32351944	62313	-	intron:665591	ENSMUST00000141252.1	208449	Sgms1	mm10_genes_introns
chr19	47681450	47681849	400	*	0.413675	0.043388	chr19	47681378	47681509	132	-	exon:804005	ENSMUST00000026045.13	12821	Col17a1	mm10_genes_exons
chr19	47681450	47681849	400	*	0.413675	0.043388	chr19	47681378	47681509	132	-	exon:804059	ENSMUST00000086923.5	12821	Col17a1	mm10_genes_exons
chr19	47681450	47681849	400	*	0.413675	0.043388	chr19	47681510	47682387	878	-	intron:669368	ENSMUST00000026045.13	12821	Col17a1	mm10_genes_introns
chr19	47681450	47681849	400	*	0.413675	0.043388	chr19	47681510	47682387	878	-	intron:669420	ENSMUST00000086923.5	12821	Col17a1	mm10_genes_introns
chr2	4081823	4082222	400	*	0.395893	0.047563	chr2	4081855	4082418	564	-	exon:86676	ENSMUST00000121150.1	NA	NA	mm10_genes_exons
chr2	4081823	4082222	400	*	0.395893	0.047563	chr2	4018020	4166801	148782	+	intron:44382	ENSMUST00000138735.1	209630	Frmd4a	mm10_genes_introns
chr2	4081823	4082222	400	*	0.395893	0.047563	chr2	4018583	4431198	412616	+	intron:44385	ENSMUST00000177457.7	209630	Frmd4a	mm10_genes_introns
chr2	4285280	4285679	400	*	0.414623	0.043388	chr2	4284560	4285559	1000	+	promoter:8628	ENSMUST00000239018.1	209630	Frmd4a	mm10_genes_promoters
chr2	4285280	4285679	400	*	0.414623	0.043388	chr2	4285560	4285611	52	+	5UTR:5606	ENSMUST00000239018.1	209630	Frmd4a	mm10_genes_5UTRs
chr2	4285280	4285679	400	*	0.414623	0.043388	chr2	4285560	4285677	118	+	exon:53059	ENSMUST00000239018.1	209630	Frmd4a	mm10_genes_exons
chr2	4285280	4285679	400	*	0.414623	0.043388	chr2	4018583	4431198	412616	+	intron:44385	ENSMUST00000177457.7	209630	Frmd4a	mm10_genes_introns
chr2	4285280	4285679	400	*	0.414623	0.043388	chr2	4153111	4431198	278088	+	intron:44410	ENSMUST00000091497.10	209630	Frmd4a	mm10_genes_introns
chr2	4285280	4285679	400	*	0.414623	0.043388	chr2	4285678	4431198	145521	+	intron:44432	ENSMUST00000239018.1	209630	Frmd4a	mm10_genes_introns
chr2	22616560	22616959	400	*	0.443296	0.0267452	chr2	22602263	22618048	15786	+	intron:45975	ENSMUST00000044749.13	667663	Myo3a	mm10_genes_introns
chr2	22616560	22616959	400	*	0.443296	0.0267452	chr2	22602263	22618048	15786	+	intron:46012	ENSMUST00000138863.1	NA	NA	mm10_genes_introns
chr2	59348015	59348414	400	*	0.448663	0.0267452	chr2	59347924	59348041	118	+	exon:63672	ENSMUST00000168631.7	227937	Pkp4	mm10_genes_exons
chr2	59348015	59348414	400	*	0.448663	0.0267452	chr2	59347924	59348041	118	+	exon:63693	ENSMUST00000102754.10	227937	Pkp4	mm10_genes_exons
chr2	59348015	59348414	400	*	0.448663	0.0267452	chr2	59347924	59348041	118	+	exon:63715	ENSMUST00000183359.7	227937	Pkp4	mm10_genes_exons
chr2	59348015	59348414	400	*	0.448663	0.0267452	chr2	59347924	59348041	118	+	exon:63753	ENSMUST00000037903.14	227937	Pkp4	mm10_genes_exons
chr2	59348015	59348414	400	*	0.448663	0.0267452	chr2	59347924	59348041	118	+	exon:63802	ENSMUST00000112577.7	227937	Pkp4	mm10_genes_exons
chr2	59348015	59348414	400	*	0.448663	0.0267452	chr2	59347924	59348041	118	+	exon:63820	ENSMUST00000151452.7	227937	Pkp4	mm10_genes_exons
chr2	59348015	59348414	400	*	0.448663	0.0267452	chr2	59347924	59348256	333	+	exon:63827	ENSMUST00000124127.1	227937	Pkp4	mm10_genes_exons
chr2	59348015	59348414	400	*	0.448663	0.0267452	chr2	59348042	59352261	4220	+	intron:53298	ENSMUST00000168631.7	227937	Pkp4	mm10_genes_introns
chr2	59348015	59348414	400	*	0.448663	0.0267452	chr2	59348042	59350493	2452	+	intron:53318	ENSMUST00000102754.10	227937	Pkp4	mm10_genes_introns
chr2	59348015	59348414	400	*	0.448663	0.0267452	chr2	59348042	59350493	2452	+	intron:53339	ENSMUST00000183359.7	227937	Pkp4	mm10_genes_introns
chr2	59348015	59348414	400	*	0.448663	0.0267452	chr2	59348042	59352261	4220	+	intron:53375	ENSMUST00000037903.14	227937	Pkp4	mm10_genes_introns
chr2	59348015	59348414	400	*	0.448663	0.0267452	chr2	59348042	59350493	2452	+	intron:53418	ENSMUST00000112577.7	227937	Pkp4	mm10_genes_introns
chr2	59348015	59348414	400	*	0.448663	0.0267452	chr2	59348042	59350493	2452	+	intron:53434	ENSMUST00000151452.7	227937	Pkp4	mm10_genes_introns
chr2	59348015	59348414	400	*	0.448663	0.0267452	chr2	59347924	59348041	118	+	3UTR:6266	ENSMUST00000183359.7	227937	Pkp4	mm10_genes_3UTRs
chr2	76537900	76538299	400	*	0.397696	0.047563	chr2	76524145	76540103	15959	+	intron:55753	ENSMUST00000077972.10	99031	Osbpl6	mm10_genes_introns
chr2	76537900	76538299	400	*	0.397696	0.047563	chr2	76524145	76540103	15959	+	intron:55780	ENSMUST00000111929.7	99031	Osbpl6	mm10_genes_introns
chr2	76537900	76538299	400	*	0.397696	0.047563	chr2	76524145	76540103	15959	+	intron:55805	ENSMUST00000111930.8	99031	Osbpl6	mm10_genes_introns
chr2	76537900	76538299	400	*	0.397696	0.047563	chr2	76524145	76540103	15959	+	intron:55830	ENSMUST00000128034.1	99031	Osbpl6	mm10_genes_introns
chr2	90487994	90488393	400	*	0.384234	0.0494625	chr2	90487811	90488425	615	+	exon:67967	ENSMUST00000126953.1	NA	NA	mm10_genes_exons
chr2	90487994	90488393	400	*	0.384234	0.0494625	chr2	90474990	90580155	105166	-	intron:88219	ENSMUST00000168621.2	19271	Ptprj	mm10_genes_introns
chr2	119560017	119560416	400	*	0.391641	0.047563	chr2	119547918	119560730	12813	+	intron:60375	ENSMUST00000014221.12	56398	Chp1	mm10_genes_introns
chr2	119560017	119560416	400	*	0.391641	0.047563	chr2	119547918	119560730	12813	+	intron:60381	ENSMUST00000119172.1	56398	Chp1	mm10_genes_introns
chr2	119560017	119560416	400	*	0.391641	0.047563	chr2	119547918	119560730	12813	+	intron:60386	ENSMUST00000154406.7	56398	Chp1	mm10_genes_introns
chr2	119560017	119560416	400	*	0.391641	0.047563	chr2	119559748	119560730	983	+	intron:60389	ENSMUST00000132448.7	56398	Chp1	mm10_genes_introns
chr2	168094767	168095166	400	*	0.419286	0.043388	chr2	168087565	168098383	10819	+	intron:70128	ENSMUST00000052125.6	58220	Pard6b	mm10_genes_introns
chr3	94622534	94622933	400	*	0.427073	0.043388	chr3	94622688	94622816	129	-	exon:152164	ENSMUST00000006123.10	22156	Tuft1	mm10_genes_exons
chr3	94622534	94622933	400	*	0.427073	0.043388	chr3	94622688	94622816	129	-	exon:152176	ENSMUST00000196733.4	22156	Tuft1	mm10_genes_exons
chr3	94622534	94622933	400	*	0.427073	0.043388	chr3	94622688	94622816	129	-	exon:152187	ENSMUST00000196655.4	22156	Tuft1	mm10_genes_exons
chr3	94622534	94622933	400	*	0.427073	0.043388	chr3	94622711	94622816	106	-	exon:152200	ENSMUST00000200407.1	22156	Tuft1	mm10_genes_exons
chr3	94622534	94622933	400	*	0.427073	0.043388	chr3	94622146	94622687	542	-	intron:127370	ENSMUST00000006123.10	22156	Tuft1	mm10_genes_introns
chr3	94622534	94622933	400	*	0.427073	0.043388	chr3	94622817	94628196	5380	-	intron:127371	ENSMUST00000006123.10	22156	Tuft1	mm10_genes_introns
chr3	94622534	94622933	400	*	0.427073	0.043388	chr3	94622146	94622687	542	-	intron:127382	ENSMUST00000196733.4	22156	Tuft1	mm10_genes_introns
chr3	94622534	94622933	400	*	0.427073	0.043388	chr3	94622817	94628196	5380	-	intron:127383	ENSMUST00000196733.4	22156	Tuft1	mm10_genes_introns
chr3	94622534	94622933	400	*	0.427073	0.043388	chr3	94622146	94622687	542	-	intron:127393	ENSMUST00000196655.4	22156	Tuft1	mm10_genes_introns
chr3	94622534	94622933	400	*	0.427073	0.043388	chr3	94622817	94628196	5380	-	intron:127394	ENSMUST00000196655.4	22156	Tuft1	mm10_genes_introns
chr3	94622534	94622933	400	*	0.427073	0.043388	chr3	94622817	94628196	5380	-	intron:127400	ENSMUST00000200407.1	22156	Tuft1	mm10_genes_introns
chr3	98944096	98944495	400	*	0.421768	0.043388	chr3	98942257	98946256	4000	-	1to5kb:25101	ENSMUST00000155540.2	NA	NA	mm10_genes_1to5kb
chr3	138788457	138788856	400	*	0.397997	0.047563	chr3	138742661	138868345	125685	+	intron:118368	ENSMUST00000029800.8	56224	Tspan5	mm10_genes_introns
chr3	138788457	138788856	400	*	0.397997	0.047563	chr3	138742661	138868345	125685	+	intron:118375	ENSMUST00000142890.7	56224	Tspan5	mm10_genes_introns
chr3	138788457	138788856	400	*	0.397997	0.047563	chr3	138778379	138868345	89967	+	intron:118383	ENSMUST00000127772.1	56224	Tspan5	mm10_genes_introns
chr3	138788457	138788856	400	*	0.397997	0.047563	chr3	138742856	138868345	125490	+	intron:118387	ENSMUST00000153336.5	56224	Tspan5	mm10_genes_introns
chr3	138788457	138788856	400	*	0.397997	0.047563	chr3	138778379	138868345	89967	+	intron:118390	ENSMUST00000142001.7	56224	Tspan5	mm10_genes_introns
chr3	138788457	138788856	400	*	0.397997	0.047563	chr3	138778379	138868345	89967	+	intron:118397	ENSMUST00000135629.7	56224	Tspan5	mm10_genes_introns
chr3	138788457	138788856	400	*	0.397997	0.047563	chr3	138783300	138868345	85046	+	intron:118401	ENSMUST00000146356.7	56224	Tspan5	mm10_genes_introns
chr3	142387385	142387784	400	*	0.489687	0.00626206	chr3	142352886	142391712	38827	-	intron:133527	ENSMUST00000029941.15	56376	Pdlim5	mm10_genes_introns
chr3	142387385	142387784	400	*	0.489687	0.00626206	chr3	142352886	142391712	38827	-	intron:133542	ENSMUST00000195975.4	56376	Pdlim5	mm10_genes_introns
chr3	142387385	142387784	400	*	0.489687	0.00626206	chr3	142352886	142391712	38827	-	intron:133555	ENSMUST00000196220.4	56376	Pdlim5	mm10_genes_introns
chr3	142387385	142387784	400	*	0.489687	0.00626206	chr3	142352886	142391712	38827	-	intron:133567	ENSMUST00000200043.4	56376	Pdlim5	mm10_genes_introns
chr3	142387385	142387784	400	*	0.489687	0.00626206	chr3	142352886	142391712	38827	-	intron:133578	ENSMUST00000198381.4	56376	Pdlim5	mm10_genes_introns
chr3	142387385	142387784	400	*	0.489687	0.00626206	chr3	142352886	142391712	38827	-	intron:133596	ENSMUST00000170361.8	56376	Pdlim5	mm10_genes_introns
chr3	142387385	142387784	400	*	0.489687	0.00626206	chr3	142352886	142391712	38827	-	intron:133604	ENSMUST00000090134.11	56376	Pdlim5	mm10_genes_introns
chr3	142387385	142387784	400	*	0.489687	0.00626206	chr3	142352886	142391712	38827	-	intron:133612	ENSMUST00000168967.8	56376	Pdlim5	mm10_genes_introns
chr3	142387385	142387784	400	*	0.489687	0.00626206	chr3	142352886	142391712	38827	-	intron:133618	ENSMUST00000196908.4	56376	Pdlim5	mm10_genes_introns
chr3	142387385	142387784	400	*	0.489687	0.00626206	chr3	142352886	142391712	38827	-	intron:133627	ENSMUST00000058626.8	56376	Pdlim5	mm10_genes_introns
chr4	47278409	47278808	400	*	0.437042	0.0318928	chr4	47270975	47279403	8429	+	intron:139049	ENSMUST00000082303.12	12819	Col15a1	mm10_genes_introns
chr4	47278409	47278808	400	*	0.437042	0.0318928	chr4	47270975	47279403	8429	+	intron:139087	ENSMUST00000102917.10	12819	Col15a1	mm10_genes_introns
chr4	57231158	57231557	400	*	0.391902	0.0486865	chr4	57225901	57232321	6421	-	intron:159368	ENSMUST00000075637.10	545622	Ptpn3	mm10_genes_introns
chr4	77493157	77493556	400	*	0.390785	0.0489302	chr4	77370142	77548409	178268	-	intron:161329	ENSMUST00000107287.8	19266	Ptprd	mm10_genes_introns
chr4	77493157	77493556	400	*	0.390785	0.0489302	chr4	77370142	77548409	178268	-	intron:161342	ENSMUST00000156656.7	19266	Ptprd	mm10_genes_introns
chr4	77493157	77493556	400	*	0.390785	0.0489302	chr4	77335449	77548409	212961	-	intron:161350	ENSMUST00000138955.7	19266	Ptprd	mm10_genes_introns
chr4	77493157	77493556	400	*	0.390785	0.0489302	chr4	77370142	77548409	178268	-	intron:161356	ENSMUST00000173592.7	19266	Ptprd	mm10_genes_introns
chr4	77493157	77493556	400	*	0.390785	0.0489302	chr4	77370142	77548409	178268	-	intron:161361	ENSMUST00000140422.7	19266	Ptprd	mm10_genes_introns
chr4	106924587	106924986	400	*	0.403895	0.045178	chr4	106915730	107009678	93949	+	intron:143345	ENSMUST00000150915.7	72475	Ssbp3	mm10_genes_introns
chr4	106924587	106924986	400	*	0.403895	0.045178	chr4	106915730	107009678	93949	+	intron:143353	ENSMUST00000030367.14	72475	Ssbp3	mm10_genes_introns
chr4	106924587	106924986	400	*	0.403895	0.045178	chr4	106915730	107009678	93949	+	intron:143370	ENSMUST00000149926.7	72475	Ssbp3	mm10_genes_introns
chr4	106924587	106924986	400	*	0.403895	0.045178	chr4	106915730	107009678	93949	+	intron:143380	ENSMUST00000072753.12	72475	Ssbp3	mm10_genes_introns
chr4	106924587	106924986	400	*	0.403895	0.045178	chr4	106915730	107009678	93949	+	intron:143396	ENSMUST00000097934.9	72475	Ssbp3	mm10_genes_introns
chr4	106924587	106924986	400	*	0.403895	0.045178	chr4	106915730	107009678	93949	+	intron:143412	ENSMUST00000132506.7	72475	Ssbp3	mm10_genes_introns
chr4	106924587	106924986	400	*	0.403895	0.045178	chr4	106915730	107009678	93949	+	intron:143416	ENSMUST00000146659.7	72475	Ssbp3	mm10_genes_introns
chr4	106924587	106924986	400	*	0.403895	0.045178	chr4	106923338	107009678	86341	+	intron:143430	ENSMUST00000148842.7	72475	Ssbp3	mm10_genes_introns
chr4	106924587	106924986	400	*	0.403895	0.045178	chr4	106923338	107009678	86341	+	intron:143434	ENSMUST00000138475.7	72475	Ssbp3	mm10_genes_introns
chr4	118245127	118245526	400	*	0.416328	0.043388	chr4	118238009	118248898	10890	-	intron:165669	ENSMUST00000049074.12	19268	Ptprf	mm10_genes_introns
chr4	118245127	118245526	400	*	0.416328	0.043388	chr4	118238009	118248898	10890	-	intron:165738	ENSMUST00000222620.1	19268	Ptprf	mm10_genes_introns
chr4	135549402	135549801	400	*	0.445748	0.0267452	chr4	135549328	135550295	968	-	intron:170696	ENSMUST00000105855.1	230824	Grhl3	mm10_genes_introns
chr4	140718884	140719283	400	*	0.404401	0.047563	chr4	140718413	140720544	2132	+	intron:151867	ENSMUST00000071169.8	108911	Rcc2	mm10_genes_introns
chr4	140718884	140719283	400	*	0.404401	0.047563	chr4	140718413	140720544	2132	+	intron:151882	ENSMUST00000038893.5	108911	Rcc2	mm10_genes_introns
chr4	142031596	142031995	400	*	0.393865	0.0476866	chr4	142030992	142032094	1103	-	exon:205761	ENSMUST00000036572.3	214359	Tmem51	mm10_genes_exons
chr4	142031596	142031995	400	*	0.393865	0.0476866	chr4	142030992	142031685	694	-	3UTR:19565	ENSMUST00000036572.3	214359	Tmem51	mm10_genes_3UTRs
chr4	142055292	142055691	400	*	0.38402	0.0486865	chr4	142037934	142084061	46128	-	intron:172248	ENSMUST00000036572.3	214359	Tmem51	mm10_genes_introns
chr4	150615896	150616295	400	*	0.425007	0.043388	chr4	150616266	150617265	1000	+	promoter:29971	ENSMUST00000136646.1	68703	Rere	mm10_genes_promoters
chr4	150615896	150616295	400	*	0.425007	0.043388	chr4	150612266	150616265	4000	+	1to5kb:29971	ENSMUST00000136646.1	68703	Rere	mm10_genes_1to5kb
chr4	150615896	150616295	400	*	0.425007	0.043388	chr4	150615941	150616163	223	+	exon:183140	ENSMUST00000105682.8	68703	Rere	mm10_genes_exons
chr4	150615896	150616295	400	*	0.425007	0.043388	chr4	150615941	150616163	223	+	exon:183164	ENSMUST00000105680.8	68703	Rere	mm10_genes_exons
chr4	150615896	150616295	400	*	0.425007	0.043388	chr4	150615941	150616163	223	+	exon:183177	ENSMUST00000219467.1	68703	Rere	mm10_genes_exons
chr4	150615896	150616295	400	*	0.425007	0.043388	chr4	150615832	150615940	109	+	intron:153177	ENSMUST00000105682.8	68703	Rere	mm10_genes_introns
chr4	150615896	150616295	400	*	0.425007	0.043388	chr4	150616164	150616758	595	+	intron:153178	ENSMUST00000105682.8	68703	Rere	mm10_genes_introns
chr4	150615896	150616295	400	*	0.425007	0.043388	chr4	150615832	150615940	109	+	intron:153197	ENSMUST00000105680.8	68703	Rere	mm10_genes_introns
chr4	150615896	150616295	400	*	0.425007	0.043388	chr4	150616164	150616758	595	+	intron:153198	ENSMUST00000105680.8	68703	Rere	mm10_genes_introns
chr4	150615896	150616295	400	*	0.425007	0.043388	chr4	150615832	150615940	109	+	intron:153207	ENSMUST00000219467.1	68703	Rere	mm10_genes_introns
chr4	150615896	150616295	400	*	0.425007	0.043388	chr4	150616164	150616755	592	+	intron:153208	ENSMUST00000219467.1	68703	Rere	mm10_genes_introns
chr4	154050264	154050663	400	*	0.420645	0.043388	chr4	154049129	154053128	4000	-	1to5kb:33963	ENSMUST00000117605.1	NA	NA	mm10_genes_1to5kb
chr5	109555621	109556020	400	*	0.407151	0.0451575	chr5	109555157	109559156	4000	-	1to5kb:41135	ENSMUST00000196881.1	NA	NA	mm10_genes_1to5kb
chr5	109555621	109556020	400	*	0.407151	0.0451575	chr5	109556019	109556181	163	-	exon:253062	ENSMUST00000200284.4	57914	Crlf2	mm10_genes_exons
chr5	109555621	109556020	400	*	0.407151	0.0451575	chr5	109555507	109555627	121	-	exon:253063	ENSMUST00000200284.4	57914	Crlf2	mm10_genes_exons
chr5	109555621	109556020	400	*	0.407151	0.0451575	chr5	109556019	109556181	163	-	exon:253070	ENSMUST00000044579.11	57914	Crlf2	mm10_genes_exons
chr5	109555621	109556020	400	*	0.407151	0.0451575	chr5	109555507	109555627	121	-	exon:253071	ENSMUST00000044579.11	57914	Crlf2	mm10_genes_exons
chr5	109555621	109556020	400	*	0.407151	0.0451575	chr5	109556019	109556181	163	-	exon:253075	ENSMUST00000198960.1	57914	Crlf2	mm10_genes_exons
chr5	109555621	109556020	400	*	0.407151	0.0451575	chr5	109555507	109555660	154	-	exon:253076	ENSMUST00000198960.1	57914	Crlf2	mm10_genes_exons
chr5	109555621	109556020	400	*	0.407151	0.0451575	chr5	109555628	109556018	391	-	intron:211925	ENSMUST00000200284.4	57914	Crlf2	mm10_genes_introns
chr5	109555621	109556020	400	*	0.407151	0.0451575	chr5	109555628	109556018	391	-	intron:211932	ENSMUST00000044579.11	57914	Crlf2	mm10_genes_introns
chr5	109555621	109556020	400	*	0.407151	0.0451575	chr5	109555661	109556018	358	-	intron:211939	ENSMUST00000198960.1	57914	Crlf2	mm10_genes_introns
chr5	110577842	110578241	400	*	0.391018	0.0486865	chr5	110577621	110588241	10621	+	intron:189773	ENSMUST00000040001.13	231605	Galnt9	mm10_genes_introns
chr5	117153671	117154070	400	*	0.419341	0.043388	chr5	117120340	117185526	65187	+	intron:191578	ENSMUST00000111978.7	330177	Taok3	mm10_genes_introns
chr5	117153671	117154070	400	*	0.419341	0.043388	chr5	117126504	117185526	59023	+	intron:191598	ENSMUST00000125738.7	330177	Taok3	mm10_genes_introns
chr5	117153671	117154070	400	*	0.419341	0.043388	chr5	117133776	117185526	51751	+	intron:191603	ENSMUST00000128720.7	330177	Taok3	mm10_genes_introns
chr5	117153671	117154070	400	*	0.419341	0.043388	chr5	117133776	117185526	51751	+	intron:191605	ENSMUST00000179276.7	330177	Taok3	mm10_genes_introns
chr5	117153671	117154070	400	*	0.419341	0.043388	chr5	117133776	117193628	59853	+	intron:191625	ENSMUST00000092889.11	330177	Taok3	mm10_genes_introns
chr5	117153671	117154070	400	*	0.419341	0.043388	chr5	117133776	117193628	59853	+	intron:191644	ENSMUST00000126813.1	330177	Taok3	mm10_genes_introns
chr5	117153671	117154070	400	*	0.419341	0.043388	chr5	117133776	117185526	51751	+	intron:191656	ENSMUST00000145640.7	330177	Taok3	mm10_genes_introns
chr5	117153671	117154070	400	*	0.419341	0.043388	chr5	117133776	117185526	51751	+	intron:191671	ENSMUST00000153709.1	330177	Taok3	mm10_genes_introns
chr5	120166127	120166526	400	*	0.384091	0.0489302	chr5	120163337	120167336	4000	+	1to5kb:37224	ENSMUST00000202213.3	74111	Rbm19	mm10_genes_1to5kb
chr5	120166127	120166526	400	*	0.384091	0.0489302	chr5	120164931	120168930	4000	+	1to5kb:37225	ENSMUST00000201075.3	74111	Rbm19	mm10_genes_1to5kb
chr5	120166127	120166526	400	*	0.384091	0.0489302	chr5	120144114	120175858	31745	+	intron:192120	ENSMUST00000031590.11	74111	Rbm19	mm10_genes_introns
chr5	120166127	120166526	400	*	0.384091	0.0489302	chr5	120144114	120175858	31745	+	intron:192144	ENSMUST00000202777.1	74111	Rbm19	mm10_genes_introns
chr5	120166127	120166526	400	*	0.384091	0.0489302	chr5	120156890	120175858	18969	+	intron:192150	ENSMUST00000200841.3	74111	Rbm19	mm10_genes_introns
chr5	120166127	120166526	400	*	0.384091	0.0489302	chr5	120162790	120175858	13069	+	intron:192153	ENSMUST00000201105.3	74111	Rbm19	mm10_genes_introns
chr5	134935898	134936297	400	*	0.412902	0.043388	chr5	134935462	134939461	4000	+	1to5kb:37831	ENSMUST00000148286.1	NA	NA	mm10_genes_1to5kb
chr5	134935898	134936297	400	*	0.412902	0.043388	chr5	134932470	134936469	4000	-	1to5kb:42302	ENSMUST00000202228.1	NA	NA	mm10_genes_1to5kb
chr5	134935898	134936297	400	*	0.412902	0.043388	chr5	134936085	134936168	84	+	exon:232878	ENSMUST00000136815.2	79565	Mettl27	mm10_genes_exons
chr5	134935898	134936297	400	*	0.412902	0.043388	chr5	134936258	134936383	126	+	exon:232879	ENSMUST00000136815.2	79565	Mettl27	mm10_genes_exons
chr5	134935898	134936297	400	*	0.412902	0.043388	chr5	134935872	134940456	4585	+	intron:195019	ENSMUST00000047196.13	79565	Mettl27	mm10_genes_introns
chr5	134935898	134936297	400	*	0.412902	0.043388	chr5	134935872	134940456	4585	+	intron:195024	ENSMUST00000111219.7	79565	Mettl27	mm10_genes_introns
chr5	134935898	134936297	400	*	0.412902	0.043388	chr5	134934425	134940456	6032	+	intron:195028	ENSMUST00000111221.8	79565	Mettl27	mm10_genes_introns
chr5	134935898	134936297	400	*	0.412902	0.043388	chr5	134934425	134940456	6032	+	intron:195032	ENSMUST00000068617.11	79565	Mettl27	mm10_genes_introns
chr5	134935898	134936297	400	*	0.412902	0.043388	chr5	134935872	134940456	4585	+	intron:195037	ENSMUST00000111218.7	79565	Mettl27	mm10_genes_introns
chr5	134935898	134936297	400	*	0.412902	0.043388	chr5	134935872	134940456	4585	+	intron:195044	ENSMUST00000201847.2	79565	Mettl27	mm10_genes_introns
chr5	134935898	134936297	400	*	0.412902	0.043388	chr5	134935872	134936084	213	+	intron:195048	ENSMUST00000136815.2	79565	Mettl27	mm10_genes_introns
chr5	134935898	134936297	400	*	0.412902	0.043388	chr5	134936169	134936257	89	+	intron:195049	ENSMUST00000136815.2	79565	Mettl27	mm10_genes_introns
chr5	147070865	147071264	400	*	0.398079	0.047563	chr5	147042499	147076417	33919	-	intron:222239	ENSMUST00000016664.7	140887	Lnx2	mm10_genes_introns
chr6	31126553	31126952	400	*	0.4142	0.043388	chr6	31093596	31139728	46133	-	intron:243489	ENSMUST00000229711.1	232685	Lncpint	mm10_genes_introns
chr6	31126553	31126952	400	*	0.4142	0.043388	chr6	31093596	31139728	46133	-	intron:243495	ENSMUST00000230832.1	232685	Lncpint	mm10_genes_introns
chr6	31126553	31126952	400	*	0.4142	0.043388	chr6	31093596	31139728	46133	-	intron:243498	ENSMUST00000187876.6	232685	Lncpint	mm10_genes_introns
chr6	31191683	31192082	400	*	0.421681	0.043388	chr6	31166636	31218073	51438	-	intron:243500	ENSMUST00000187876.6	232685	Lncpint	mm10_genes_introns
chr6	31191683	31192082	400	*	0.421681	0.043388	chr6	31181150	31218073	36924	-	intron:243503	ENSMUST00000231007.1	232685	Lncpint	mm10_genes_introns
chr6	31191683	31192082	400	*	0.421681	0.043388	chr6	31181150	31197779	16630	-	intron:243505	ENSMUST00000115107.7	232685	Lncpint	mm10_genes_introns
chr6	31191683	31192082	400	*	0.421681	0.043388	chr6	31181150	31197779	16630	-	intron:243508	ENSMUST00000185982.7	232685	Lncpint	mm10_genes_introns
chr6	31191683	31192082	400	*	0.421681	0.043388	chr6	31181150	31218073	36924	-	intron:243511	ENSMUST00000188611.1	232685	Lncpint	mm10_genes_introns
chr6	31191683	31192082	400	*	0.421681	0.043388	chr6	31181150	31197779	16630	-	intron:243512	ENSMUST00000231083.1	232685	Lncpint	mm10_genes_introns
chr6	108664722	108665121	400	*	0.413616	0.043388	chr6	108661935	108665934	4000	-	1to5kb:49573	ENSMUST00000137478.3	75394	0610040F04Rik	mm10_genes_1to5kb
chr6	108664722	108665121	400	*	0.413616	0.043388	chr6	108664479	108666925	2447	+	exon:280765	ENSMUST00000032194.10	20893	Bhlhe40	mm10_genes_exons
chr6	108664722	108665121	400	*	0.413616	0.043388	chr6	108663046	108665665	2620	+	exon:280772	ENSMUST00000204550.1	NA	NA	mm10_genes_exons
chr6	134742889	134743288	400	*	0.396332	0.047563	chr6	134739976	134758618	18643	-	intron:256277	ENSMUST00000129433.3	70686	Dusp16	mm10_genes_introns
chr6	134742889	134743288	400	*	0.396332	0.047563	chr6	134739976	134758618	18643	-	intron:256283	ENSMUST00000100857.9	70686	Dusp16	mm10_genes_introns
chr6	134742889	134743288	400	*	0.396332	0.047563	chr6	134725996	134758618	32623	-	intron:256288	ENSMUST00000204083.2	70686	Dusp16	mm10_genes_introns
chr6	134742889	134743288	400	*	0.396332	0.047563	chr6	134739976	134743727	3752	-	intron:256294	ENSMUST00000203452.2	70686	Dusp16	mm10_genes_introns
chr6	134742889	134743288	400	*	0.396332	0.047563	chr6	134741932	134758618	16687	-	intron:256298	ENSMUST00000148926.1	70686	Dusp16	mm10_genes_introns
chr6	134742889	134743288	400	*	0.396332	0.047563	chr6	134739976	134758618	18643	-	intron:256299	ENSMUST00000149776.2	70686	Dusp16	mm10_genes_introns
chr6	147059415	147059814	400	*	0.392436	0.045178	chr6	147059234	147060233	1000	+	promoter:47171	ENSMUST00000143204.1	232536	Mrps35	mm10_genes_promoters
chr6	147059415	147059814	400	*	0.392436	0.045178	chr6	147056251	147060250	4000	+	1to5kb:47172	ENSMUST00000123139.1	232536	Mrps35	mm10_genes_1to5kb
chr6	147059415	147059814	400	*	0.392436	0.045178	chr6	147055992	147060141	4150	+	intron:241021	ENSMUST00000036111.9	232536	Mrps35	mm10_genes_introns
chr7	8288528	8288927	400	*	0.43789	0.0267452	chr7	8288859	8288934	76	-	exon:344449	ENSMUST00000173038.1	NA	NA	mm10_genes_exons
chr7	8288528	8288927	400	*	0.43789	0.0267452	chr7	8288859	8289104	246	-	exon:344454	ENSMUST00000210597.1	NA	NA	mm10_genes_exons
chr7	8288528	8288927	400	*	0.43789	0.0267452	chr7	8286443	8288858	2416	-	intron:287059	ENSMUST00000173038.1	NA	NA	mm10_genes_introns
chr7	8288528	8288927	400	*	0.43789	0.0267452	chr7	8286443	8288858	2416	-	intron:287062	ENSMUST00000210597.1	NA	NA	mm10_genes_introns
chr7	45680422	45680821	400	*	0.38867	0.0489302	chr7	45679022	45683021	4000	+	1to5kb:53439	ENSMUST00000182750.9	243967	Ntn5	mm10_genes_1to5kb
chr7	45680422	45680821	400	*	0.38867	0.0489302	chr7	45679416	45683415	4000	+	1to5kb:53440	ENSMUST00000107742.10	243967	Ntn5	mm10_genes_1to5kb
chr7	45680422	45680821	400	*	0.38867	0.0489302	chr7	45679429	45683428	4000	+	1to5kb:53441	ENSMUST00000183120.3	243967	Ntn5	mm10_genes_1to5kb
chr7	45680422	45680821	400	*	0.38867	0.0489302	chr7	45679525	45684179	4655	-	intron:297291	ENSMUST00000040636.8	56546	Sec1	mm10_genes_introns
chr7	55938948	55939347	400	*	0.384133	0.0494625	chr7	55938069	55939068	1000	-	promoter:59949	ENSMUST00000130239.1	93790	Nipa2	mm10_genes_promoters
chr7	55938948	55939347	400	*	0.384133	0.0494625	chr7	55939069	55943068	4000	-	1to5kb:59949	ENSMUST00000130239.1	93790	Nipa2	mm10_genes_1to5kb
chr7	55938948	55939347	400	*	0.384133	0.0494625	chr7	55937663	55942979	5317	-	intron:298388	ENSMUST00000119041.7	93790	Nipa2	mm10_genes_introns
chr7	55938948	55939347	400	*	0.384133	0.0494625	chr7	55937663	55942979	5317	-	intron:298394	ENSMUST00000117812.7	93790	Nipa2	mm10_genes_introns
chr7	55938948	55939347	400	*	0.384133	0.0494625	chr7	55937663	55942979	5317	-	intron:298399	ENSMUST00000119201.7	93790	Nipa2	mm10_genes_introns
chr7	55938948	55939347	400	*	0.384133	0.0494625	chr7	55937663	55942979	5317	-	intron:298405	ENSMUST00000032635.13	93790	Nipa2	mm10_genes_introns
chr7	55938948	55939347	400	*	0.384133	0.0494625	chr7	55937663	55962199	24537	-	intron:298411	ENSMUST00000147950.7	93790	Nipa2	mm10_genes_introns
chr7	55938948	55939347	400	*	0.384133	0.0494625	chr7	55937663	55944480	6818	-	intron:298415	ENSMUST00000152649.7	93790	Nipa2	mm10_genes_introns
chr7	55938948	55939347	400	*	0.384133	0.0494625	chr7	55937663	55942979	5317	-	intron:298419	ENSMUST00000126604.7	93790	Nipa2	mm10_genes_introns
chr7	80201965	80202364	400	*	0.554413	0.00236216	chr7	80198771	80212795	14025	+	intron:271434	ENSMUST00000032754.8	20352	Sema4b	mm10_genes_introns
chr7	80201965	80202364	400	*	0.554413	0.00236216	chr7	80198771	80212795	14025	+	intron:271448	ENSMUST00000107383.7	20352	Sema4b	mm10_genes_introns
chr7	80201965	80202364	400	*	0.554413	0.00236216	chr7	80198771	80212795	14025	+	intron:271459	ENSMUST00000205822.1	20352	Sema4b	mm10_genes_introns
chr7	80201965	80202364	400	*	0.554413	0.00236216	chr7	80198771	80212795	14025	+	intron:271472	ENSMUST00000123023.2	20352	Sema4b	mm10_genes_introns
chr7	99216596	99216995	400	*	0.387718	0.0494625	chr7	99202510	99225558	23049	+	intron:273789	ENSMUST00000208323.1	NA	NA	mm10_genes_introns
chr7	100498028	100498427	400	*	0.386945	0.0486865	chr7	100497141	100498140	1000	+	promoter:54784	ENSMUST00000138673.1	22228	Ucp2	mm10_genes_promoters
chr7	100498028	100498427	400	*	0.386945	0.0486865	chr7	100497346	100498345	1000	+	promoter:54785	ENSMUST00000149808.1	22228	Ucp2	mm10_genes_promoters
chr7	100498028	100498427	400	*	0.386945	0.0486865	chr7	100498078	100498272	195	+	exon:329080	ENSMUST00000126534.7	22228	Ucp2	mm10_genes_exons
chr7	100498028	100498427	400	*	0.386945	0.0486865	chr7	100498348	100498449	102	+	exon:329081	ENSMUST00000126534.7	22228	Ucp2	mm10_genes_exons
chr7	100498028	100498427	400	*	0.386945	0.0486865	chr7	100498348	100498449	102	+	exon:329087	ENSMUST00000207890.1	22228	Ucp2	mm10_genes_exons
chr7	100498028	100498427	400	*	0.386945	0.0486865	chr7	100498078	100498272	195	+	exon:329096	ENSMUST00000207748.1	22228	Ucp2	mm10_genes_exons
chr7	100498028	100498427	400	*	0.386945	0.0486865	chr7	100498348	100498449	102	+	exon:329097	ENSMUST00000207748.1	22228	Ucp2	mm10_genes_exons
chr7	100498028	100498427	400	*	0.386945	0.0486865	chr7	100498078	100498256	179	+	exon:329109	ENSMUST00000133044.2	22228	Ucp2	mm10_genes_exons
chr7	100498028	100498427	400	*	0.386945	0.0486865	chr7	100498078	100498272	195	+	exon:329111	ENSMUST00000151221.7	22228	Ucp2	mm10_genes_exons
chr7	100498028	100498427	400	*	0.386945	0.0486865	chr7	100498348	100498449	102	+	exon:329112	ENSMUST00000151221.7	22228	Ucp2	mm10_genes_exons
chr7	100498028	100498427	400	*	0.386945	0.0486865	chr7	100498078	100498272	195	+	exon:329115	ENSMUST00000133498.1	22228	Ucp2	mm10_genes_exons
chr7	100498028	100498427	400	*	0.386945	0.0486865	chr7	100498348	100498449	102	+	exon:329116	ENSMUST00000133498.1	22228	Ucp2	mm10_genes_exons
chr7	100498028	100498427	400	*	0.386945	0.0486865	chr7	100498141	100498272	132	+	exon:329118	ENSMUST00000138673.1	22228	Ucp2	mm10_genes_exons
chr7	100498028	100498427	400	*	0.386945	0.0486865	chr7	100498348	100498611	264	+	exon:329119	ENSMUST00000138673.1	22228	Ucp2	mm10_genes_exons
chr7	100498028	100498427	400	*	0.386945	0.0486865	chr7	100498346	100498449	104	+	exon:329120	ENSMUST00000149808.1	22228	Ucp2	mm10_genes_exons
chr7	100498028	100498427	400	*	0.386945	0.0486865	chr7	100497306	100498077	772	+	intron:274305	ENSMUST00000126534.7	22228	Ucp2	mm10_genes_introns
chr7	100498028	100498427	400	*	0.386945	0.0486865	chr7	100498273	100498347	75	+	intron:274306	ENSMUST00000126534.7	22228	Ucp2	mm10_genes_introns
chr7	100498028	100498427	400	*	0.386945	0.0486865	chr7	100496804	100498347	1544	+	intron:274311	ENSMUST00000207890.1	22228	Ucp2	mm10_genes_introns
chr7	100498028	100498427	400	*	0.386945	0.0486865	chr7	100497306	100498077	772	+	intron:274318	ENSMUST00000207748.1	22228	Ucp2	mm10_genes_introns
chr7	100498028	100498427	400	*	0.386945	0.0486865	chr7	100498273	100498347	75	+	intron:274319	ENSMUST00000207748.1	22228	Ucp2	mm10_genes_introns
chr7	100498028	100498427	400	*	0.386945	0.0486865	chr7	100497306	100498077	772	+	intron:274328	ENSMUST00000133044.2	22228	Ucp2	mm10_genes_introns
chr7	100498028	100498427	400	*	0.386945	0.0486865	chr7	100497306	100498077	772	+	intron:274329	ENSMUST00000151221.7	22228	Ucp2	mm10_genes_introns
chr7	100498028	100498427	400	*	0.386945	0.0486865	chr7	100498273	100498347	75	+	intron:274330	ENSMUST00000151221.7	22228	Ucp2	mm10_genes_introns
chr7	100498028	100498427	400	*	0.386945	0.0486865	chr7	100497306	100498077	772	+	intron:274332	ENSMUST00000133498.1	22228	Ucp2	mm10_genes_introns
chr7	100498028	100498427	400	*	0.386945	0.0486865	chr7	100498273	100498347	75	+	intron:274333	ENSMUST00000133498.1	22228	Ucp2	mm10_genes_introns
chr7	100498028	100498427	400	*	0.386945	0.0486865	chr7	100498273	100498347	75	+	intron:274335	ENSMUST00000138673.1	22228	Ucp2	mm10_genes_introns
chr8	68805316	68805715	400	*	0.493082	0.00599508	chr8	68804986	68807461	2476	+	intron:319906	ENSMUST00000034328.12	70885	Ints10	mm10_genes_introns
chr8	68805316	68805715	400	*	0.493082	0.00599508	chr8	68804986	68807461	2476	+	intron:319922	ENSMUST00000110241.7	70885	Ints10	mm10_genes_introns
chr8	68805316	68805715	400	*	0.493082	0.00599508	chr8	68804986	68807461	2476	+	intron:319940	ENSMUST00000110242.7	70885	Ints10	mm10_genes_introns
chr8	68805316	68805715	400	*	0.493082	0.00599508	chr8	68804986	68807461	2476	+	intron:319959	ENSMUST00000070713.7	70885	Ints10	mm10_genes_introns
chr8	70452029	70452428	400	*	0.389038	0.0489302	chr8	70450219	70452853	2635	-	exon:406090	ENSMUST00000209415.1	234378	Klhl26	mm10_genes_exons
chr8	70452029	70452428	400	*	0.389038	0.0489302	chr8	70450227	70452917	2691	-	exon:406093	ENSMUST00000210250.1	234378	Klhl26	mm10_genes_exons
chr8	70452029	70452428	400	*	0.389038	0.0489302	chr8	70450268	70453019	2752	-	exon:406096	ENSMUST00000066597.12	234378	Klhl26	mm10_genes_exons
chr8	70452029	70452428	400	*	0.389038	0.0489302	chr8	70450405	70453019	2615	-	exon:406098	ENSMUST00000166976.2	234378	Klhl26	mm10_genes_exons
chr8	70452029	70452428	400	*	0.389038	0.0489302	chr8	70450680	70453019	2340	-	exon:406101	ENSMUST00000209567.1	234378	Klhl26	mm10_genes_exons
chr8	70452029	70452428	400	*	0.389038	0.0489302	chr8	70450219	70452816	2598	-	3UTR:41520	ENSMUST00000209415.1	234378	Klhl26	mm10_genes_3UTRs
chr8	91380074	91380473	400	*	0.388375	0.0489302	chr8	91313621	91401806	88186	+	intron:325050	ENSMUST00000069718.14	26383	Fto	mm10_genes_introns
chr8	91380074	91380473	400	*	0.388375	0.0489302	chr8	91313621	91401806	88186	+	intron:325058	ENSMUST00000125471.7	26383	Fto	mm10_genes_introns
chr8	91380074	91380473	400	*	0.388375	0.0489302	chr8	91313621	91401806	88186	+	intron:325061	ENSMUST00000128081.7	26383	Fto	mm10_genes_introns
chr8	91380074	91380473	400	*	0.388375	0.0489302	chr8	91313621	91401806	88186	+	intron:325068	ENSMUST00000136802.7	26383	Fto	mm10_genes_introns
chr8	91380074	91380473	400	*	0.388375	0.0489302	chr8	91313621	91387737	74117	+	intron:325074	ENSMUST00000166548.8	26383	Fto	mm10_genes_introns
chr8	110922107	110922506	400	*	0.386531	0.0499576	chr8	110922116	110923115	1000	+	promoter:66456	ENSMUST00000083166.1	NA	NA	mm10_genes_promoters
chr8	110922107	110922506	400	*	0.386531	0.0499576	chr8	110918116	110922115	4000	+	1to5kb:66456	ENSMUST00000083166.1	NA	NA	mm10_genes_1to5kb
chr8	110922107	110922506	400	*	0.386531	0.0499576	chr8	110920106	110956757	36652	+	intron:328836	ENSMUST00000117534.7	20444	St3gal2	mm10_genes_introns
chr8	110922107	110922506	400	*	0.386531	0.0499576	chr8	110920106	110956757	36652	+	intron:328841	ENSMUST00000034197.4	20444	St3gal2	mm10_genes_introns
chr8	110922107	110922506	400	*	0.386531	0.0499576	chr8	110921612	110956757	35146	+	intron:328848	ENSMUST00000129639.1	20444	St3gal2	mm10_genes_introns
chr8	117083453	117083852	400	*	0.39799	0.047563	chr8	117083450	117087449	4000	-	1to5kb:69597	ENSMUST00000098375.5	76645	Pkd1l2	mm10_genes_1to5kb
chr8	117083453	117083852	400	*	0.39799	0.047563	chr8	117083450	117087449	4000	-	1to5kb:69598	ENSMUST00000109093.8	76645	Pkd1l2	mm10_genes_1to5kb
chr8	121206320	121206719	400	*	0.388927	0.0489302	chr8	121202836	121206835	4000	-	1to5kb:69700	ENSMUST00000180796.1	NA	NA	mm10_genes_1to5kb
chr8	121206320	121206719	400	*	0.388927	0.0489302	chr8	121204603	121208602	4000	-	1to5kb:69701	ENSMUST00000212635.1	NA	NA	mm10_genes_1to5kb
chr8	121206320	121206719	400	*	0.388927	0.0489302	chr8	119910940	124295357	4384418	+	intron:329632	ENSMUST00000127664.1	108148	Galnt2	mm10_genes_introns
chr8	122547132	122547531	400	*	0.466242	0.0188044	chr8	119910940	124295357	4384418	+	intron:329632	ENSMUST00000127664.1	108148	Galnt2	mm10_genes_introns
chr8	122547132	122547531	400	*	0.466242	0.0188044	chr8	122513810	122550974	37165	-	intron:344863	ENSMUST00000067252.13	234839	Piezo1	mm10_genes_introns
chr8	122547132	122547531	400	*	0.466242	0.0188044	chr8	122513810	122550974	37165	-	intron:344913	ENSMUST00000156333.8	234839	Piezo1	mm10_genes_introns
chr8	127107461	127107860	400	*	0.42677	0.043388	chr8	127064474	127161209	96736	+	intron:331265	ENSMUST00000162309.7	93742	Pard3	mm10_genes_introns
chr8	127107461	127107860	400	*	0.42677	0.043388	chr8	127064474	127161209	96736	+	intron:331289	ENSMUST00000079777.11	93742	Pard3	mm10_genes_introns
chr8	127107461	127107860	400	*	0.42677	0.043388	chr8	127064474	127161209	96736	+	intron:331309	ENSMUST00000160272.7	93742	Pard3	mm10_genes_introns
chr8	127107461	127107860	400	*	0.42677	0.043388	chr8	127064474	127161209	96736	+	intron:331333	ENSMUST00000162907.7	93742	Pard3	mm10_genes_introns
chr8	127107461	127107860	400	*	0.42677	0.043388	chr8	127064474	127161209	96736	+	intron:331348	ENSMUST00000160593.7	93742	Pard3	mm10_genes_introns
chr8	127107461	127107860	400	*	0.42677	0.043388	chr8	127064474	127161209	96736	+	intron:331364	ENSMUST00000162536.7	93742	Pard3	mm10_genes_introns
chr8	127107461	127107860	400	*	0.42677	0.043388	chr8	127064474	127140409	75936	+	intron:331387	ENSMUST00000159141.7	93742	Pard3	mm10_genes_introns
chr8	127107461	127107860	400	*	0.42677	0.043388	chr8	127064474	127345008	280535	+	intron:331390	ENSMUST00000159818.1	93742	Pard3	mm10_genes_introns
chr8	127107461	127107860	400	*	0.42677	0.043388	chr8	127064474	127161209	96736	+	intron:331394	ENSMUST00000026921.12	93742	Pard3	mm10_genes_introns
chr8	127107461	127107860	400	*	0.42677	0.043388	chr8	127064474	127161209	96736	+	intron:331417	ENSMUST00000162665.7	93742	Pard3	mm10_genes_introns
chr8	127107461	127107860	400	*	0.42677	0.043388	chr8	127064474	127161209	96736	+	intron:331441	ENSMUST00000160581.7	93742	Pard3	mm10_genes_introns
chr8	127107461	127107860	400	*	0.42677	0.043388	chr8	127064474	127161209	96736	+	intron:331459	ENSMUST00000161355.7	93742	Pard3	mm10_genes_introns
chr8	127107461	127107860	400	*	0.42677	0.043388	chr8	127064474	127161209	96736	+	intron:331478	ENSMUST00000162602.7	93742	Pard3	mm10_genes_introns
chr8	127107461	127107860	400	*	0.42677	0.043388	chr8	127064474	127161209	96736	+	intron:331497	ENSMUST00000162531.7	93742	Pard3	mm10_genes_introns
chr8	127107461	127107860	400	*	0.42677	0.043388	chr8	127064474	127161209	96736	+	intron:331517	ENSMUST00000160766.7	93742	Pard3	mm10_genes_introns
chr8	127107461	127107860	400	*	0.42677	0.043388	chr8	127064474	127161209	96736	+	intron:331539	ENSMUST00000159537.7	93742	Pard3	mm10_genes_introns
chr8	127107461	127107860	400	*	0.42677	0.043388	chr8	127073287	127161209	87923	+	intron:331556	ENSMUST00000161277.7	93742	Pard3	mm10_genes_introns
chr9	14750779	14751178	400	*	0.448587	0.0267452	chr9	14748320	14752393	4074	-	exon:442089	ENSMUST00000061498.6	14345	Fut4	mm10_genes_exons
chr9	22448772	22449171	400	*	0.390878	0.0489302	chr9	22448311	22448854	544	-	exon:444450	ENSMUST00000034763.9	55934	Rp9	mm10_genes_exons
chr9	22448772	22449171	400	*	0.390878	0.0489302	chr9	22448473	22448854	382	-	exon:444457	ENSMUST00000216973.1	55934	Rp9	mm10_genes_exons
chr9	22448772	22449171	400	*	0.390878	0.0489302	chr9	22411946	22449801	37856	-	intron:369758	ENSMUST00000215715.1	55934	Rp9	mm10_genes_introns
chr9	22448772	22449171	400	*	0.390878	0.0489302	chr9	22448855	22449801	947	-	intron:369763	ENSMUST00000034763.9	55934	Rp9	mm10_genes_introns
chr9	22448772	22449171	400	*	0.390878	0.0489302	chr9	22448855	22449801	947	-	intron:369768	ENSMUST00000216973.1	55934	Rp9	mm10_genes_introns
chr9	42003815	42004214	400	*	0.391989	0.0476866	chr9	42003986	42004117	132	-	exon:446782	ENSMUST00000060989.8	20660	Sorl1	mm10_genes_exons
chr9	42003815	42004214	400	*	0.391989	0.0476866	chr9	42002686	42003985	1300	-	intron:371623	ENSMUST00000060989.8	20660	Sorl1	mm10_genes_introns
chr9	42003815	42004214	400	*	0.391989	0.0476866	chr9	42004118	42005805	1688	-	intron:371624	ENSMUST00000060989.8	20660	Sorl1	mm10_genes_introns
chr9	45768626	45769025	400	*	0.436499	0.0318928	chr9	45768778	45769777	1000	-	promoter:75421	ENSMUST00000214971.1	214552	Cep164	mm10_genes_promoters
chr9	45768626	45769025	400	*	0.436499	0.0318928	chr9	45768521	45768643	123	-	exon:448509	ENSMUST00000117194.7	214552	Cep164	mm10_genes_exons
chr9	45768626	45769025	400	*	0.436499	0.0318928	chr9	45768521	45768643	123	-	exon:448535	ENSMUST00000216284.1	214552	Cep164	mm10_genes_exons
chr9	45768626	45769025	400	*	0.436499	0.0318928	chr9	45768521	45768777	257	-	exon:448537	ENSMUST00000214971.1	214552	Cep164	mm10_genes_exons
chr9	45768626	45769025	400	*	0.436499	0.0318928	chr9	45768521	45768643	123	-	exon:448569	ENSMUST00000213154.1	214552	Cep164	mm10_genes_exons
chr9	45768626	45769025	400	*	0.436499	0.0318928	chr9	45768644	45769408	765	-	intron:373064	ENSMUST00000117194.7	214552	Cep164	mm10_genes_introns
chr9	45768626	45769025	400	*	0.436499	0.0318928	chr9	45768644	45769408	765	-	intron:373093	ENSMUST00000216284.1	214552	Cep164	mm10_genes_introns
chr9	45768626	45769025	400	*	0.436499	0.0318928	chr9	45768644	45769408	765	-	intron:373119	ENSMUST00000213154.1	214552	Cep164	mm10_genes_introns
chr9	50533165	50533564	400	*	0.415593	0.043388	chr9	50529652	50533651	4000	-	1to5kb:75560	ENSMUST00000034570.6	19286	Pts	mm10_genes_1to5kb
chr9	50533165	50533564	400	*	0.415593	0.043388	chr9	50529657	50533656	4000	-	1to5kb:75561	ENSMUST00000213640.1	19286	Pts	mm10_genes_1to5kb
chr9	50533165	50533564	400	*	0.415593	0.043388	chr9	50529725	50533724	4000	-	1to5kb:75562	ENSMUST00000215416.1	19286	Pts	mm10_genes_1to5kb
chr9	50533165	50533564	400	*	0.415593	0.043388	chr9	50529646	50533645	4000	-	1to5kb:75563	ENSMUST00000214873.1	19286	Pts	mm10_genes_1to5kb
chr9	50533165	50533564	400	*	0.415593	0.043388	chr9	50529641	50533640	4000	-	1to5kb:75564	ENSMUST00000214213.1	19286	Pts	mm10_genes_1to5kb
chr9	50533165	50533564	400	*	0.415593	0.043388	chr9	50529646	50533645	4000	-	1to5kb:75565	ENSMUST00000214512.1	19286	Pts	mm10_genes_1to5kb
chr9	50533165	50533564	400	*	0.415593	0.043388	chr9	50529659	50533658	4000	-	1to5kb:75566	ENSMUST00000213144.1	19286	Pts	mm10_genes_1to5kb
chr9	50533165	50533564	400	*	0.415593	0.043388	chr9	50529639	50533638	4000	-	1to5kb:75567	ENSMUST00000216836.1	19286	Pts	mm10_genes_1to5kb
chr9	50533165	50533564	400	*	0.415593	0.043388	chr9	50529647	50533646	4000	-	1to5kb:75568	ENSMUST00000216201.1	19286	Pts	mm10_genes_1to5kb
chr9	50533165	50533564	400	*	0.415593	0.043388	chr9	50529696	50533695	4000	-	1to5kb:75569	ENSMUST00000216197.1	19286	Pts	mm10_genes_1to5kb
chr9	50533165	50533564	400	*	0.415593	0.043388	chr9	50529642	50533641	4000	-	1to5kb:75570	ENSMUST00000214907.1	19286	Pts	mm10_genes_1to5kb
chr9	50533165	50533564	400	*	0.415593	0.043388	chr9	50533359	50533752	394	+	exon:423326	ENSMUST00000216563.1	NA	NA	mm10_genes_exons
chr9	50533165	50533564	400	*	0.415593	0.043388	chr9	50533087	50533519	433	-	exon:449375	ENSMUST00000119103.1	170752	Bco2	mm10_genes_exons
chr9	50533165	50533564	400	*	0.415593	0.043388	chr9	50528897	50533358	4462	+	intron:351882	ENSMUST00000216563.1	NA	NA	mm10_genes_introns
chr9	50533165	50533564	400	*	0.415593	0.043388	chr9	50533520	50534609	1090	-	intron:373794	ENSMUST00000119103.1	170752	Bco2	mm10_genes_introns
chr9	50533165	50533564	400	*	0.415593	0.043388	chr9	50533087	50533405	319	-	3UTR:46476	ENSMUST00000119103.1	170752	Bco2	mm10_genes_3UTRs
chr9	50923507	50923906	400	*	0.399718	0.047563	chr9	50917653	50935415	17763	-	intron:374025	ENSMUST00000176663.7	235344	Sik2	mm10_genes_introns
chr9	50923507	50923906	400	*	0.399718	0.047563	chr9	50917653	50935415	17763	-	intron:374039	ENSMUST00000176824.7	235344	Sik2	mm10_genes_introns
chr9	50923507	50923906	400	*	0.399718	0.047563	chr9	50917653	50935415	17763	-	intron:374055	ENSMUST00000176491.7	235344	Sik2	mm10_genes_introns
chr9	50923507	50923906	400	*	0.399718	0.047563	chr9	50917653	50935415	17763	-	intron:374070	ENSMUST00000041375.10	235344	Sik2	mm10_genes_introns
chr9	70226104	70226503	400	*	0.399383	0.047563	chr9	70207704	70286911	79208	+	intron:355946	ENSMUST00000213863.1	71602	Myo1e	mm10_genes_introns
chr9	70226104	70226503	400	*	0.399383	0.047563	chr9	70207704	70286911	79208	+	intron:355949	ENSMUST00000214767.1	71602	Myo1e	mm10_genes_introns
chr9	70226104	70226503	400	*	0.399383	0.047563	chr9	70207704	70286911	79208	+	intron:355966	ENSMUST00000214042.1	71602	Myo1e	mm10_genes_introns
chr9	70226104	70226503	400	*	0.399383	0.047563	chr9	70207704	70286911	79208	+	intron:355994	ENSMUST00000034745.8	71602	Myo1e	mm10_genes_introns
chr9	76512075	76512474	400	*	0.38695	0.0494625	chr9	76503183	76545339	42157	-	intron:378393	ENSMUST00000183437.7	208994	Fam83b	mm10_genes_introns
chr9	76512075	76512474	400	*	0.38695	0.0494625	chr9	76503183	76545339	42157	-	intron:378397	ENSMUST00000098546.3	208994	Fam83b	mm10_genes_introns
